# Supplementary material for: Genomic analyses indicate resilience of a commercially and culturally important marine gastropod snail to climate change
Source: PeerJ. 2023 Nov 23;11:e16498. doi: 10.7717/peerj.16498 (PMC10676721; doi:10.7717/peerj.16498)
Supplement: Supplemental Information 4 [file peerj-11-16498-s004.csv]

*	*	*	*	*	*	*	*	*	*	*	*	*	*	*	*	*	*	DTbo21-6372	DTbo21-6372	DTbo21-6372	DTbo21-6372	DTbo21-6372	DTbo21-6372	DTbo21-6372	DTbo21-6372	DTbo21-6372	DTbo21-6372	DTbo21-6372	DTbo21-6372	DTbo21-6372	DTbo21-6372	DTbo21-6372	DTbo21-6372	DTbo21-6372	DTbo21-6372	DTbo21-6372	DTbo21-6372	DTbo21-6372	DTbo21-6372	DTbo21-6372	DTbo21-6372	DTbo21-6372	DTbo21-6372	DTbo21-6372	DTbo21-6372	DTbo21-6372	DTbo21-6372	DTbo21-6372	DTbo21-6372
*	*	*	*	*	*	*	*	*	*	*	*	*	*	*	*	*	*	9.12621E+11	9.12621E+11	9.12621E+11	9.12621E+11	9.12621E+11	9.12621E+11	9.12621E+11	9.12621E+11	9.12621E+11	9.12621E+11	9.12621E+11	9.12621E+11	9.12621E+11	9.12621E+11	9.12621E+11	9.12621E+11	9.12621E+11	9.12621E+11	9.12621E+11	9.12621E+11	9.12621E+11	9.12621E+11	9.12621E+11	9.12621E+11	9.12621E+11	9.12621E+11	9.12621E+11	9.12621E+11	9.12621E+11	9.12621E+11	9.12621E+11	9.12621E+11
*	*	*	*	*	*	*	*	*	*	*	*	*	*	*	*	*	*	1	1	1	1	1	1	1	1	1	1	1	1	1	1	1	1	1	1	1	1	1	1	1	1	1	1	1	1	1	1	1	1
*	*	*	*	*	*	*	*	*	*	*	*	*	*	*	*	*	*	A	A	A	A	A	A	A	A	A	A	A	A	B	B	B	B	B	B	B	B	B	B	B	B	C	C	C	C	C	C	C	C
*	*	*	*	*	*	*	*	*	*	*	*	*	*	*	*	*	*	1	10	11	12	2	3	4	5	6	7	8	9	1	10	11	12	2	3	4	5	6	7	8	9	1	10	11	12	2	3	4	5
*	*	*	*	*	*	*	*	*	*	*	*	*	*	*	*	*	*	none [Original species: Turbo militaris]	none [Original species: Turbo militaris]	none [Original species: Turbo militaris]	none [Original species: Turbo militaris]	none [Original species: Turbo militaris]	none [Original species: Turbo militaris]	none [Original species: Turbo militaris]	none [Original species: Turbo militaris]	none [Original species: Turbo militaris]	none [Original species: Turbo militaris]	none [Original species: Turbo militaris]	none [Original species: Turbo militaris]	none [Original species: Turbo militaris]	none [Original species: Turbo militaris]	none [Original species: Turbo militaris]	none [Original species: Turbo militaris]	none [Original species: Turbo militaris]	none [Original species: Turbo militaris]	none [Original species: Turbo militaris]	none [Original species: Turbo militaris]	none [Original species: Turbo militaris]	none [Original species: Turbo militaris]	none [Original species: Turbo militaris]	none [Original species: Turbo militaris]	none [Original species: Turbo militaris]	none [Original species: Turbo militaris]	none [Original species: Turbo militaris]	none [Original species: Turbo militaris]	none [Original species: Turbo militaris]	none [Original species: Turbo militaris]	none [Original species: Turbo militaris]	none [Original species: Turbo militaris]
AlleleID	CloneID	AlleleSequence	TrimmedSequence	SNP	SnpPosition	CallRate	OneRatioRef	OneRatioSnp	FreqHomRef	FreqHomSnp	FreqHets	PICRef	PICSnp	AvgPIC	AvgCountRef	AvgCountSnp	RepAvg	NAM01	WOD24	NEW07	NEW15	NAM10	NAM18	HAS01	HAS09	HAS17	HAS25	WOD08	WOD16	NAM02	WOD25	NEW08	NEW16	NAM11	NAM19	HAS02	HAS10	HAS18	WOD01	WOD09	WOD17	NAM04	NEW01	NEW09	NEW17	NAM12	NAM20	HAS03	HAS11
100006569|F|0--30:T>A	100006569	TGCAGATCAGTTTGACCGGCGTCGATGTATTAATAAGAGACAGGTATTTATGGATAACAACTTCTAAAA	TGCAGATCAGTTTGACCGGCGTCGATGTATTAATAAGAGACAGGTATTTATGGATAACAACTTCTAAAA		30	1	0.985577	0.230769	0.769231	0.014423	0.216346	0.02843	0.35503	0.19173	23.87149	11.66667	0.987805	1	1	1	1	1	1	1	1	1	1	1	1	1	1	1	1	1	1	1	1	1	1	1	1	1	1	1	1	0	1	1	1
100006569|F|0-30:T>A-30:T>A	100006569	TGCAGATCAGTTTGACCGGCGTCGATGTATAAATAAGAGACAGGTATTTATGGATAACAACTTCTAAAA	TGCAGATCAGTTTGACCGGCGTCGATGTATAAATAAGAGACAGGTATTTATGGATAACAACTTCTAAAA	30:T>A	30	1	0.985577	0.230769	0.769231	0.014423	0.216346	0.02843	0.35503	0.19173	23.87149	11.66667	0.987805	1	0	0	0	1	1	0	0	0	0	0	0	0	0	1	0	0	0	1	0	0	0	1	0	0	0	1	0	1	0	0	1
100006570|F|0--62:A>G	100006570	TGCAGATGAGAGCTGTTTCAGGGCACTCTGTGGATCACGAGACCTAGATGAAGTTGTCACTGACAGAGT	TGCAGATGAGAGCTGTTTCAGGGCACTCTGTGGATCACGAGACCTAGATGAAGTTGTCACTGACAGAGT		62	1	0.971154	0.1875	0.8125	0.028846	0.158654	0.056028	0.304688	0.180358	5.42041	3.40909	0.963415	1	1	1	1	1	1	1	1	1	1	1	1	1	1	1	1	1	1	1	1	1	1	1	1	1	1	1	1	1	1	1	1
100006570|F|0-62:A>G-62:A>G	100006570	TGCAGATGAGAGCTGTTTCAGGGCACTCTGTGGATCACGAGACCTAGATGAAGTTGTCACTGGCAGAGT	TGCAGATGAGAGCTGTTTCAGGGCACTCTGTGGATCACGAGACCTAGATGAAGTTGTCACTGGCAGAGT	62:A>G	62	1	0.971154	0.1875	0.8125	0.028846	0.158654	0.056028	0.304688	0.180358	5.42041	3.40909	0.963415	0	0	0	0	1	0	0	1	0	0	0	0	1	0	0	0	1	0	0	0	1	0	0	0	0	0	0	0	0	0	0	1
100006571|F|0--66:C>A	100006571	TGCAGCATTTAAACAACTCCTTCTTTTAATGACACTTTTATCAACTTAAAACTCACAATACATCAACAA	TGCAGCATTTAAACAACTCCTTCTTTTAATGACACTTTTATCAACTTAAAACTCACAATACATCAACAA		66	1	1	0.004808	0.995192	0	0.004808	0	0.009569	0.004785	41.11905	21	1	1	1	1	1	1	1	1	1	1	1	1	1	1	1	1	1	1	1	1	1	1	1	1	1	1	1	1	1	1	1	1	1
100006571|F|0-66:C>A-66:C>A	100006571	TGCAGCATTTAAACAACTCCTTCTTTTAATGACACTTTTATCAACTTAAAACTCACAATACATCAAACA	TGCAGCATTTAAACAACTCCTTCTTTTAATGACACTTTTATCAACTTAAAACTCACAATACATCAAACA	66:C>A	66	1	1	0.004808	0.995192	0	0.004808	0	0.009569	0.004785	41.11905	21	1	0	0	0	0	0	0	0	0	0	0	0	0	0	0	0	0	0	0	0	0	0	0	0	0	0	0	0	0	0	0	0	0
100006576|F|0--57:G>C	100006576	TGCAGGACAAAACGCGTGTCAACAAGCTTAAGAAATGAGTACCATACAAGAGAAAATGATAGCCTTAAA	TGCAGGACAAAACGCGTGTCAACAAGCTTAAGAAATGAGTACCATACAAGAGAAAATGATAGCCTTAAA		57	0.754808	1	0.006369	0.993631	0	0.006369	0	0.012658	0.006329	19.65241	13.5	1	1	1	1	-	-	1	-	1	1	1	1	-	-	-	1	-	1	1	1	1	1	1	-	1	-	1	1	-	1	1	-	-
100006576|F|0-57:G>C-57:G>C	100006576	TGCAGGACAAAACGCGTGTCAACAAGCTTAAGAAATGAGTACCATACAAGAGAAAATCATAGCCTTAAA	TGCAGGACAAAACGCGTGTCAACAAGCTTAAGAAATGAGTACCATACAAGAGAAAATCATAGCCTTAAA	57:G>C	57	0.754808	1	0.006369	0.993631	0	0.006369	0	0.012658	0.006329	19.65241	13.5	1	0	0	0	-	-	0	-	0	0	0	0	-	-	-	0	-	0	0	0	0	0	0	-	0	-	0	0	-	0	0	-	-
100006579|F|0--32:A>C	100006579	TGCAGGTCTGTTTGCAAACCGATATTCGCTCTACGCCAGTCGAAAGCCTATAATGTGTTCAGGTGAGGA	TGCAGGTCTGTTTGCAAACCGATATTCGCTCTACGCCAGTCGAAAGCCTATAATGTGTTCAGGTGAGGA		32	1	1	0.019231	0.980769	0	0.019231	0	0.037722	0.018861	36.37698	15.2	1	1	1	1	1	1	1	1	1	1	1	1	1	1	1	1	1	1	1	1	1	1	1	1	1	1	1	1	1	1	1	1	1
100006579|F|0-32:A>C-32:A>C	100006579	TGCAGGTCTGTTTGCAAACCGATATTCGCTCTCCGCCAGTCGAAAGCCTATAATGTGTTCAGGTGAGGA	TGCAGGTCTGTTTGCAAACCGATATTCGCTCTCCGCCAGTCGAAAGCCTATAATGTGTTCAGGTGAGGA	32:A>C	32	1	1	0.019231	0.980769	0	0.019231	0	0.037722	0.018861	36.37698	15.2	1	0	0	0	0	0	0	0	0	0	0	0	0	0	0	0	0	0	0	0	0	0	0	0	0	1	0	0	0	0	0	0	0
100006581|F|0--17:A>G	100006581	TGCAGTCACAATGTTTAAGATTGTACACCAAGTTTCGTGATTCTAGAATGTTAGCTCAGATCTATTATC	TGCAGTCACAATGTTTAAGATTGTACACCAAGTTTCGTGATTCTAGAATGTTAGCTCAGATCTATTATC		17	0.990385	1	0.014563	0.985437	0	0.014563	0	0.028702	0.014351	5.53815	2.66667	1	1	1	1	1	1	1	1	1	1	1	1	1	1	1	1	1	1	1	1	1	1	1	1	1	1	1	1	1	1	1	1	1
100006581|F|0-17:A>G-17:A>G	100006581	TGCAGTCACAATGTTTAGGATTGTACACCAAGTTTCGTGATTCTAGAATGTTAGCTCAGATCTATTATC	TGCAGTCACAATGTTTAGGATTGTACACCAAGTTTCGTGATTCTAGAATGTTAGCTCAGATCTATTATC	17:A>G	17	0.990385	1	0.014563	0.985437	0	0.014563	0	0.028702	0.014351	5.53815	2.66667	1	0	0	0	0	0	0	0	0	0	0	0	0	0	0	0	0	0	0	0	0	0	0	0	0	0	0	0	0	0	0	0	0
100006582|F|0--26:C>T	100006582	TGCAGTCTCCCCCTCCTTTTCTCAAACCGAAATCCTGTAGTGCATGGCTACATCTGTGTATGTCCGATT	TGCAGTCTCCCCCTCCTTTTCTCAAACCGAAATCCTGTAGTGCATGGCTACATCTGTGTATGTCCGATT		26	1	0.927885	0.495192	0.504808	0.072115	0.423077	0.13383	0.499954	0.316892	49.27155	34.576	0.987805	1	1	1	1	1	1	1	0	1	1	1	1	1	1	1	1	1	1	1	1	1	1	1	1	1	0	1	1	1	1	1	1
100006582|F|0-26:C>T-26:C>T	100006582	TGCAGTCTCCCCCTCCTTTTCTCAAATCGAAATCCTGTAGTGCATGGCTACATCTGTGTATGTCCGATT	TGCAGTCTCCCCCTCCTTTTCTCAAATCGAAATCCTGTAGTGCATGGCTACATCTGTGTATGTCCGATT	26:C>T	26	1	0.927885	0.495192	0.504808	0.072115	0.423077	0.13383	0.499954	0.316892	49.27155	34.576	0.987805	0	0	0	1	1	1	1	1	0	1	0	0	1	1	0	1	0	1	1	1	0	1	0	1	1	1	1	1	1	0	0	1
100006585|F|0--41:C>T	100006585	TGCAGTTATTCATGAAGTGTCATCAATCATTCATGAGGTGCCTTCGATCTTTTATTTAGTGCCATCAAT	TGCAGTTATTCATGAAGTGTCATCAATCATTCATGAGGTGCCTTCGATCTTTTATTTAGTGCCATCAAT		41	0.466346	0.845361	0.216495	0.783505	0.154639	0.061856	0.261452	0.33925	0.300351	19.05	14.5	1	1	1	-	0	1	-	-	-	1	1	0	-	1	1	-	1	1	-	1	-	-	1	-	0	1	-	-	-	1	-	1	-
100006585|F|0-41:C>T-41:C>T	100006585	TGCAGTTATTCATGAAGTGTCATCAATCATTCATGAGGTGCTTTCAATCTTTTATTTAGTGCCATCAAT	TGCAGTTATTCATGAAGTGTCATCAATCATTCATGAGGTGCTTTCAATCTTTTATTTAGTGCCATCAAT	41:C>T	41	0.466346	0.845361	0.216495	0.783505	0.154639	0.061856	0.261452	0.33925	0.300351	19.05	14.5	1	0	0	-	1	1	-	-	-	0	0	1	-	0	0	-	0	0	-	0	-	-	0	-	1	0	-	-	-	0	-	0	-
100006596|F|0--61:T>A	100006596	TGCAGCAAACGCTGTTGCGGTCGAGTCTGTAAATCATACACAGTTCAACGGCTGCACCCCATTGTCTTT	TGCAGCAAACGCTGTTGCGGTCGAGTCTGTAAATCATACACAGTTCAACGGCTGCACCCCATTGTCTTT		61	1	1	0.014423	0.985577	0	0.014423	0	0.02843	0.014215	81.23413	28.33333	1	1	1	1	1	1	1	1	1	1	1	1	1	1	1	1	1	1	1	1	1	1	1	1	1	1	1	1	1	1	1	1	1
100006596|F|0-61:T>A-61:T>A	100006596	TGCAGCAAACGCTGTTGCGGTCGAGTCTGTAAATCATACACAGTTCAACGGCTGCACCCCAATGTCTTT	TGCAGCAAACGCTGTTGCGGTCGAGTCTGTAAATCATACACAGTTCAACGGCTGCACCCCAATGTCTTT	61:T>A	61	1	1	0.014423	0.985577	0	0.014423	0	0.02843	0.014215	81.23413	28.33333	1	0	0	0	0	0	0	0	1	0	0	0	0	0	0	0	0	0	0	0	1	0	0	0	0	0	0	0	0	0	0	0	0
100006598|F|0--59:C>T	100006598	TGCAGCAGTACCACTGTAATAACCCTCAGGGCATCGCTGTAAAAATTGATAGTACACTCCAGTAATCAT	TGCAGCAGTACCACTGTAATAACCCTCAGGGCATCGCTGTAAAAATTGATAGTACACTCCAGTAATCAT		59	0.995192	1	0.033816	0.966184	0	0.033816	0	0.065346	0.032673	11.83534	5.44444	1	1	1	1	1	1	1	1	1	1	1	1	1	1	1	1	1	1	1	1	1	1	1	1	1	1	1	1	1	1	1	1	1
100006598|F|0-59:C>T-59:C>T	100006598	TGCAGCAGTACCACTGTAATAACCCTCAGGGCATCGCTGTAAAAATTGATAGTACACTCTTGTAATCAT	TGCAGCAGTACCACTGTAATAACCCTCAGGGCATCGCTGTAAAAATTGATAGTACACTCTTGTAATCAT	59:C>T	59	0.995192	1	0.033816	0.966184	0	0.033816	0	0.065346	0.032673	11.83534	5.44444	1	0	0	0	0	0	0	0	0	0	0	0	0	0	0	0	0	0	0	0	0	0	0	0	0	0	0	0	0	0	0	0	0
100006602|F|0--36:C>T	100006602	TGCAGCCGCTGCTGCTGCAACGGATGATGGGATGGGCACAACCTCTGCGGTCATTGCTGCATGAGCGGT	TGCAGCCGCTGCTGCTGCAACGGATGATGGGATGGGCACAACCTCTGCGGTCATTGCTGCATGAGCGGT		36	1	1	0.043269	0.956731	0	0.043269	0	0.082794	0.041397	56.47222	26.45455	1	1	1	1	1	1	1	1	1	1	1	1	1	1	1	1	1	1	1	1	1	1	1	1	1	1	1	1	1	1	1	1	1
100006602|F|0-36:C>T-36:C>T	100006602	TGCAGCCGCTGCTGCTGCAACGGATGATGGGATGGGTACAACCTCTGCGGTCATTGCTGCATGAGCGGT	TGCAGCCGCTGCTGCTGCAACGGATGATGGGATGGGTACAACCTCTGCGGTCATTGCTGCATGAGCGGT	36:C>T	36	1	1	0.043269	0.956731	0	0.043269	0	0.082794	0.041397	56.47222	26.45455	1	0	0	1	0	0	0	0	0	0	0	0	0	0	0	0	0	0	0	0	0	0	0	0	0	0	0	0	0	0	1	0	0
100006604|F|0--68:A>G	100006604	TGCAGCTGGCCAAAATGAAGTGTCTTTCTTTGGCTATCATATATAGCACAGGTTTTGTAAACAACCTAA	TGCAGCTGGCCAAAATGAAGTGTCTTTCTTTGGCTATCATATATAGCACAGGTTTTGTAAACAACCTAA		68	0.995192	1	0.067633	0.932367	0	0.067633	0	0.126117	0.063059	6.128	3.23529	0.9875	1	1	1	1	1	1	1	1	1	1	1	1	1	1	1	1	1	1	1	1	1	1	1	1	1	1	1	1	1	1	1	1
100006604|F|0-68:A>G-68:A>G	100006604	TGCAGCTGGCCAAAATGAAGTGTCTTTCTTTGGCTATCATATATAGCACAGGTTTTGTAAACAACCTAG	TGCAGCTGGCCAAAATGAAGTGTCTTTCTTTGGCTATCATATATAGCACAGGTTTTGTAAACAACCTAG	68:A>G	68	0.995192	1	0.067633	0.932367	0	0.067633	0	0.126117	0.063059	6.128	3.23529	0.9875	0	0	0	1	0	0	0	0	0	0	0	0	0	0	0	0	0	0	0	0	0	0	0	0	0	0	0	0	0	0	0	1
100006605|F|0--19:T>C	100006605	TGCAGGAAAAAAGGTCCTTTCCATCAAAACCTTTGTATAGAAACAACTCTTTCACGGCCCACATGCACG	TGCAGGAAAAAAGGTCCTTTCCATCAAAACCTTTGTATAGAAACAACTCTTTCACGGCCCACATGCACG		19	0.980769	0.931373	0.191176	0.808824	0.068627	0.122549	0.127835	0.309256	0.218546	34.10044	20.14286	1	1	1	1	1	1	1	1	1	1	1	1	0	1	1	1	1	0	1	1	1	1	1	1	1	1	1	1	1	1	1	1	1
100006605|F|0-19:T>C-19:T>C	100006605	TGCAGGAAAAAAGGTCCTTCCCATCAAAACCTTTGTATAGAAACAACTCTTTCACGGCCCACATGCACG	TGCAGGAAAAAAGGTCCTTCCCATCAAAACCTTTGTATAGAAACAACTCTTTCACGGCCCACATGCACG	19:T>C	19	0.980769	0.931373	0.191176	0.808824	0.068627	0.122549	0.127835	0.309256	0.218546	34.10044	20.14286	1	0	0	0	0	1	0	0	0	0	0	0	1	0	0	0	0	1	0	0	0	1	0	0	0	0	0	0	0	1	0	0	1
100006606|F|0--13:C>G	100006606	TGCAGGCTTCAAACAAAAGAGGTTCCATTTCATCATTTGAAAGATTCACGTTACTGTTGCTGTCAGTTA	TGCAGGCTTCAAACAAAAGAGGTTCCATTTCATCATTTGAAAGATTCACGTTACTGTTGCTGTCAGTTA		13	1	1	0.009615	0.990385	0	0.009615	0	0.019046	0.009523	27.58333	15	1	1	1	1	1	1	1	1	1	1	1	1	1	1	1	1	1	1	1	1	1	1	1	1	1	1	1	1	1	1	1	1	1
100006606|F|0-13:C>G-13:C>G	100006606	TGCAGGCTTCAAAGAAAAGAGGTTCCATTTCATCATTTGAAAGATTCACGTTACTGTTGCTGTCAGTTA	TGCAGGCTTCAAAGAAAAGAGGTTCCATTTCATCATTTGAAAGATTCACGTTACTGTTGCTGTCAGTTA	13:C>G	13	1	1	0.009615	0.990385	0	0.009615	0	0.019046	0.009523	27.58333	15	1	0	0	0	0	0	0	0	0	0	0	0	0	0	0	0	0	0	0	0	0	0	0	0	0	0	0	0	0	0	0	0	0
100006607|F|0--37:C>T	100006607	TGCAGGGAGGCGGAATCCTCCTGTATCCATCTCACCCCTGTACTGCGCAGCTCCACACTCAGCCACTCA	TGCAGGGAGGCGGAATCCTCCTGTATCCATCTCACCCCTGTACTGCGCAGCTCCACACTCAGCCACTCA		37	0.990385	1	0.004854	0.995146	0	0.004854	0	0.009662	0.004831	10.30522	5	1	1	1	1	1	1	1	1	1	1	1	1	1	1	1	1	1	1	1	1	1	1	1	1	1	1	1	1	1	1	1	1	1
100006607|F|0-37:C>T-37:C>T	100006607	TGCAGGGAGGCGGAATCCTCCTGTATCCATCTCACCCTTGTACTGCGCAGCTCCACACTCAGCCACTCA	TGCAGGGAGGCGGAATCCTCCTGTATCCATCTCACCCTTGTACTGCGCAGCTCCACACTCAGCCACTCA	37:C>T	37	0.990385	1	0.004854	0.995146	0	0.004854	0	0.009662	0.004831	10.30522	5	1	0	0	0	0	0	0	0	0	0	0	0	0	0	0	0	0	0	0	0	0	0	0	0	0	0	0	0	0	0	0	0	0
100006610|F|0--65:T>C	100006610	TGCAGGTCTATTACATAACCGGTGATACTGACCCTGGAAATGACGACATTAGAAGTATGATACTGTATA	TGCAGGTCTATTACATAACCGGTGATACTGACCCTGGAAATGACGACATTAGAAGTATGATACTGTATA		65	1	0.846154	0.735577	0.264423	0.153846	0.581731	0.260355	0.389007	0.324681	76.12796	70.84239	0.914634	0	0	1	1	1	0	1	1	1	1	1	0	1	1	1	1	1	1	1	1	1	1	1	1	1	1	0	1	0	1	0	1
100006610|F|0-65:T>C-65:T>C	100006610	TGCAGGTCTATTACATAACCGGTGATACTGACCCTGGAAATGACGACATTAGAAGTATGATACTGCATA	TGCAGGTCTATTACATAACCGGTGATACTGACCCTGGAAATGACGACATTAGAAGTATGATACTGCATA	65:T>C	65	1	0.846154	0.735577	0.264423	0.153846	0.581731	0.260355	0.389007	0.324681	76.12796	70.84239	0.914634	1	1	1	1	1	1	1	1	0	0	0	1	1	1	0	0	1	0	1	1	0	1	0	1	1	1	1	0	1	0	1	1
100006611|F|0--65:T>C	100006611	TGCAGGTGTGATATCATGACAGGATGTTTTCTGTTCATACCCAGGTGCCATTTTTCACCCCTTAGTTTT	TGCAGGTGTGATATCATGACAGGATGTTTTCTGTTCATACCCAGGTGCCATTTTTCACCCCTTAGTTTT		65	0.894231	0.978495	0.05914	0.94086	0.021505	0.037634	0.042086	0.111285	0.076685	53.52036	34.21429	0.986111	1	1	1	0	1	1	1	1	1	-	1	1	1	1	0	1	1	1	1	1	1	1	1	1	1	1	-	-	1	1	1	1
100006611|F|0-65:T>C-65:T>C	100006611	TGCAGGTGTGATATCATGACAGGATGTTTTCTGTTCATACCCAGGTGCCATTTTTCACCCCTTAGCTTT	TGCAGGTGTGATATCATGACAGGATGTTTTCTGTTCATACCCAGGTGCCATTTTTCACCCCTTAGCTTT	65:T>C	65	0.894231	0.978495	0.05914	0.94086	0.021505	0.037634	0.042086	0.111285	0.076685	53.52036	34.21429	0.986111	0	0	0	1	0	0	0	0	0	-	0	0	0	0	1	0	0	0	0	0	0	0	0	0	0	0	-	-	0	0	1	0
100006616|F|0--27:T>A	100006616	TGCAGTCCACTAATGCAACTTAATCTGTGCACTTAAACTGACGCTAGTAAATCCCCACCAGAGGAAACA	TGCAGTCCACTAATGCAACTTAATCTGTGCACTTAAACTGACGCTAGTAAATCCCCACCAGAGGAAACA		27	1	0.990385	0.125	0.875	0.009615	0.115385	0.019046	0.21875	0.118898	71.684	38.22581	1	1	1	1	1	1	1	1	1	1	1	1	1	1	1	1	1	1	1	1	1	0	1	1	1	1	1	1	1	1	1	1	1
100006616|F|0-27:T>A-27:T>A	100006616	TGCAGTCCACTAATGCAACTTAATCTGAGCACTTAAACTGACGCTAGTAAATCCCCACCAGAGGAAACA	TGCAGTCCACTAATGCAACTTAATCTGAGCACTTAAACTGACGCTAGTAAATCCCCACCAGAGGAAACA	27:T>A	27	1	0.990385	0.125	0.875	0.009615	0.115385	0.019046	0.21875	0.118898	71.684	38.22581	1	0	0	0	0	0	0	0	0	0	0	0	0	0	0	0	0	0	0	0	0	1	0	0	0	0	1	0	0	0	0	0	0
100006619|F|0--40:C>G	100006619	TGCAGTGAAAGAATGTCCTTTAATAGGTGTTCATTATCAACTTACAACCGTCGTAGAATGAATGTCGGT	TGCAGTGAAAGAATGTCCTTTAATAGGTGTTCATTATCAACTTACAACCGTCGTAGAATGAATGTCGGT		40	1	1	0.004808	0.995192	0	0.004808	0	0.009569	0.004785	24.72222	23	1	1	1	1	1	1	1	1	1	1	1	1	1	1	1	1	1	1	1	1	1	1	1	1	1	1	1	1	1	1	1	1	1
100006619|F|0-40:C>G-40:C>G	100006619	TGCAGTGAAAGAATGTCCTTTAATAGGTGTTCATTATCAAGTTACAACCGTCGTAGAATGAATGTCGGT	TGCAGTGAAAGAATGTCCTTTAATAGGTGTTCATTATCAAGTTACAACCGTCGTAGAATGAATGTCGGT	40:C>G	40	1	1	0.004808	0.995192	0	0.004808	0	0.009569	0.004785	24.72222	23	1	0	0	0	0	0	0	0	0	0	0	0	0	0	0	0	0	0	0	0	0	0	0	0	0	0	0	0	0	0	0	0	0
100006620|F|0--31:G>A	100006620	TGCAGTGAAATATGCAGTCTGTTCATCCACAGTCATTCACATGTACATCATTGCAGTGACATAAACAGT	TGCAGTGAAATATGCAGTCTGTTCATCCACAGTCATTCACATGTACATCATTGCAGTGACATAAACAGT		31	0.985577	0.995122	0.009756	0.990244	0.004878	0.004878	0.009709	0.019322	0.014515	44.23577	25.33333	1	1	1	1	1	1	1	1	1	1	1	1	1	1	1	1	1	1	1	1	1	1	1	1	1	1	1	1	1	1	1	1	1
100006620|F|0-31:G>A-31:G>A	100006620	TGCAGTGAAATATGCAGTCTGTTCATCCACAATCATTCACATGTACATCATTGCAGTGACATAAACAGT	TGCAGTGAAATATGCAGTCTGTTCATCCACAATCATTCACATGTACATCATTGCAGTGACATAAACAGT	31:G>A	31	0.985577	0.995122	0.009756	0.990244	0.004878	0.004878	0.009709	0.019322	0.014515	44.23577	25.33333	1	0	0	0	0	0	0	0	0	0	0	0	0	0	0	0	0	0	0	0	0	0	0	0	0	0	0	0	1	0	0	0	0
100006624|F|0--19:A>T	100006624	TGCAGTGCTCCCTCACTGTAACACCCAGCAATACACAACCTATTCATGATATAAGCTACAAACTGTAGC	TGCAGTGCTCCCTCACTGTAACACCCAGCAATACACAACCTATTCATGATATAAGCTACAAACTGTAGC		19	1	1	0.105769	0.894231	0	0.105769	0	0.189164	0.094582	21.54365	9.65385	0.987805	1	1	1	1	1	1	1	1	1	1	1	1	1	1	1	1	1	1	1	1	1	1	1	1	1	1	1	1	1	1	1	1
100006624|F|0-19:A>T-19:A>T	100006624	TGCAGTGCTCCCTCACTGTTACACCCAGCAATACACAACCTATTCATGATATAAGCTACAAACTGTAGC	TGCAGTGCTCCCTCACTGTTACACCCAGCAATACACAACCTATTCATGATATAAGCTACAAACTGTAGC	19:A>T	19	1	1	0.105769	0.894231	0	0.105769	0	0.189164	0.094582	21.54365	9.65385	0.987805	0	0	1	0	0	1	0	0	0	1	0	0	1	0	0	0	0	0	0	0	0	0	1	0	0	0	0	0	0	1	0	0
100006625|F|0--39:G>A	100006625	TGCAGTTAAACCCTAACTTCAAGGTTATTTTTGCCATTCGGCACTCCCACTTCATGGCCTTGACCTTGC	TGCAGTTAAACCCTAACTTCAAGGTTATTTTTGCCATTCGGCACTCCCACTTCATGGCCTTGACCTTGC		39	1	1	0.014423	0.985577	0	0.014423	0	0.02843	0.014215	41.05556	21.66667	1	1	1	1	1	1	1	1	1	1	1	1	1	1	1	1	1	1	1	1	1	1	1	1	1	1	1	1	1	1	1	1	1
100006625|F|0-39:G>A-39:G>A	100006625	TGCAGTTAAACCCTAACTTCAAGGTTATTTTTGCCATTCAGCACTCCCACTTCATGGCCTTGACCTTGC	TGCAGTTAAACCCTAACTTCAAGGTTATTTTTGCCATTCAGCACTCCCACTTCATGGCCTTGACCTTGC	39:G>A	39	1	1	0.014423	0.985577	0	0.014423	0	0.02843	0.014215	41.05556	21.66667	1	0	0	0	0	0	0	0	0	0	0	1	0	0	0	0	0	0	0	0	0	0	0	0	0	0	0	0	0	0	0	0	0
100006628|F|0--38:C>T	100006628	TGCAGACTTTCGACAGAGACCATACAGAAGAGTCTAGTCCTCACGCAGCCGTGGTCGCGGCAGTGAAGT	TGCAGACTTTCGACAGAGACCATACAGAAGAGTCTAGTCCTCACGCAGCCGTGGTCGCGGCAGTGAAGT		38	1	1	0.110577	0.889423	0	0.110577	0	0.196699	0.09835	48.11905	24.57143	1	1	1	1	1	1	1	1	1	1	1	1	1	1	1	1	1	1	1	1	1	1	1	1	1	1	1	1	1	1	1	1	1
100006628|F|0-38:C>T-38:C>T	100006628	TGCAGACTTTCGACAGAGACCATACAGAAGAGTCTAGTTCTCACGCAGCCGTGGTCGCGGCAGTGAAGT	TGCAGACTTTCGACAGAGACCATACAGAAGAGTCTAGTTCTCACGCAGCCGTGGTCGCGGCAGTGAAGT	38:C>T	38	1	1	0.110577	0.889423	0	0.110577	0	0.196699	0.09835	48.11905	24.57143	1	0	0	0	0	1	0	0	0	0	1	0	0	0	1	0	0	1	0	0	0	0	0	0	0	0	0	0	0	0	0	0	0
100006629|F|0--56:C>A	100006629	TGCAGGTCGGGATGGTGTAGAGTATTTGTGGACGTCGTCCTTGGGTCTCTTCCTTCCACTCGGACAACT	TGCAGGTCGGGATGGTGTAGAGTATTTGTGGACGTCGTCCTTGGGTCTCTTCCTTCCACTCGGACAACT		56	1	1	0.004808	0.995192	0	0.004808	0	0.009569	0.004785	40.18651	22	1	1	1	1	1	1	1	1	1	1	1	1	1	1	1	1	1	1	1	1	1	1	1	1	1	1	1	1	1	1	1	1	1
100006629|F|0-56:C>A-56:C>A	100006629	TGCAGGTCGGGATGGTGTAGAGTATTTGTGGACGTCGTCCTTGGGTCTCTTCCTTCAACTCGGACAACT	TGCAGGTCGGGATGGTGTAGAGTATTTGTGGACGTCGTCCTTGGGTCTCTTCCTTCAACTCGGACAACT	56:C>A	56	1	1	0.004808	0.995192	0	0.004808	0	0.009569	0.004785	40.18651	22	1	0	0	0	0	0	0	0	0	0	0	0	0	0	0	0	0	0	0	0	0	0	0	0	0	0	0	0	0	0	0	0	0
100006631|F|0--44:C>T	100006631	TGCAGAAAAAACATATTTGGGGAAACTTTTCTTCGGTGCTTATTCAAAATTTGTTTTTTAAGTCGGGAT	TGCAGAAAAAACATATTTGGGGAAACTTTTCTTCGGTGCTTATTCAAAATTTGTTTTTTAAGTCGGGAT		44	1	0.995192	0.149038	0.850962	0.004808	0.144231	0.009569	0.253652	0.131611	9.17928	4.08333	0.987805	1	1	1	1	1	1	1	1	1	1	1	1	1	1	1	1	1	1	1	1	1	1	1	1	1	1	1	1	1	1	1	1
100006631|F|0-44:C>T-44:C>T	100006631	TGCAGAAAAAACATATTTGGGGAAACTTTTCTTCGGTGCTTATTTAAAATTTGTTTTTTAAGTCGGGAT	TGCAGAAAAAACATATTTGGGGAAACTTTTCTTCGGTGCTTATTTAAAATTTGTTTTTTAAGTCGGGAT	44:C>T	44	1	0.995192	0.149038	0.850962	0.004808	0.144231	0.009569	0.253652	0.131611	9.17928	4.08333	0.987805	1	0	1	0	0	0	0	0	0	0	0	0	0	0	1	0	1	0	0	0	0	0	0	0	1	1	0	0	0	0	0	0
100006633|F|0--31:C>T	100006633	TGCAGAAAAAATAAGTAAAATAATAAAATAACTGAGAGTTACCGGCGTTTACTAGTGCGTTTACGGTAA	TGCAGAAAAAATAAGTAAAATAATAAAATAACTGAGAGTTACCGGCGTTTACTAGTGCGTTTACGGTAA		31	0.980769	1	0.004902	0.995098	0	0.004902	0	0.009756	0.004878	4.80567	3	1	1	1	1	1	1	1	1	1	1	1	1	1	1	1	1	1	1	1	1	1	1	1	1	1	1	1	1	1	1	1	1	1
100006633|F|0-31:C>T-31:C>T	100006633	TGCAGAAAAAATAAGTAAAATAATAAAATAATTGAGAGTTACCGGCGTTTACTAGTGCGTTTACGGTAA	TGCAGAAAAAATAAGTAAAATAATAAAATAATTGAGAGTTACCGGCGTTTACTAGTGCGTTTACGGTAA	31:C>T	31	0.980769	1	0.004902	0.995098	0	0.004902	0	0.009756	0.004878	4.80567	3	1	0	0	0	0	0	0	0	0	0	0	0	0	0	0	0	0	0	0	0	0	0	0	0	0	0	0	0	0	0	0	0	0
100006634|F|0--46:T>G	100006634	TGCAGAAAAAATAATGGAGGCAAATTATTCAAAATCATCTTCCCCTTTGCTTGCATTTGAGTCTCTATT	TGCAGAAAAAATAATGGAGGCAAATTATTCAAAATCATCTTCCCCTTTGCTTGCATTTGAGTCTCTATT		46	1	1	0.014423	0.985577	0	0.014423	0	0.02843	0.014215	49.74206	29.33333	1	1	1	1	1	1	1	1	1	1	1	1	1	1	1	1	1	1	1	1	1	1	1	1	1	1	1	1	1	1	1	1	1
100006634|F|0-46:T>G-46:T>G	100006634	TGCAGAAAAAATAATGGAGGCAAATTATTCAAAATCATCTTCCCCTGTGCTTGCATTTGAGTCTCTATT	TGCAGAAAAAATAATGGAGGCAAATTATTCAAAATCATCTTCCCCTGTGCTTGCATTTGAGTCTCTATT	46:T>G	46	1	1	0.014423	0.985577	0	0.014423	0	0.02843	0.014215	49.74206	29.33333	1	0	0	0	0	0	0	0	0	0	0	0	0	0	0	0	0	0	0	0	0	0	0	0	0	0	0	0	0	0	0	0	0
100006636|F|0--50:C>G	100006636	TGCAGAAAAAGATATCCCAGATCTGATACCAATGGAACCTCTCAGTGACTCATCTGTTACTAGTGCTAT	TGCAGAAAAAGATATCCCAGATCTGATACCAATGGAACCTCTCAGTGACTCATCTGTTACTAGTGCTAT		50	1	1	0.024038	0.975962	0	0.024038	0	0.046921	0.023461	38.73016	21.2	1	1	1	1	1	1	1	1	1	1	1	1	1	1	1	1	1	1	1	1	1	1	1	1	1	1	1	1	1	1	1	1	1
100006636|F|0-50:C>G-50:C>G	100006636	TGCAGAAAAAGATATCCCAGATCTGATACCAATGGAACCTCTCAGTGACTGATCTGTTACTAGTGCTAT	TGCAGAAAAAGATATCCCAGATCTGATACCAATGGAACCTCTCAGTGACTGATCTGTTACTAGTGCTAT	50:C>G	50	1	1	0.024038	0.975962	0	0.024038	0	0.046921	0.023461	38.73016	21.2	1	0	0	0	0	0	0	0	0	0	0	0	0	0	0	0	0	0	0	0	0	0	0	0	0	0	0	0	0	0	0	0	0
100006638|F|0--62:T>C	100006638	TGCAGAAAAATAAACATTCACATATAACTATATGCAATTAATCATTGATTAATCATAATCATTGTTTAG	TGCAGAAAAATAAACATTCACATATAACTATATGCAATTAATCATTGATTAATCATAATCATTGTTTAG		62	1	1	0.144231	0.855769	0	0.144231	0	0.246857	0.123428	81.35714	36.23529	0.987805	1	1	1	1	1	1	1	1	1	1	1	1	1	1	1	1	1	1	1	1	1	1	1	1	1	1	1	1	1	1	1	1
100006638|F|0-62:T>C-62:T>C	100006638	TGCAGAAAAATAAACATTCACATATAACTATATGCAATTAATCATTGATTAATCATAATCATCGTTTAG	TGCAGAAAAATAAACATTCACATATAACTATATGCAATTAATCATTGATTAATCATAATCATCGTTTAG	62:T>C	62	1	1	0.144231	0.855769	0	0.144231	0	0.246857	0.123428	81.35714	36.23529	0.987805	0	0	0	0	0	0	0	1	0	0	0	0	0	0	0	0	0	0	0	1	0	0	0	0	0	0	0	0	1	0	0	0
100006640|F|0--13:A>G	100006640	TGCAGAAAAATATATGTGACACAGACTGTTTATCACAGTAAAATTTGTAAATTGTCTGCAATAATTTTT	TGCAGAAAAATATATGTGACACAGACTGTTTATCACAGTAAAATTTGTAAATTGTCTGCAATAATTTTT		13	0.995192	1	0.004831	0.995169	0	0.004831	0	0.009615	0.004808	22.62	8	1	1	1	1	1	1	1	1	1	1	1	1	1	1	1	1	1	1	1	1	1	1	1	1	1	1	1	1	1	1	1	1	1
100006640|F|0-13:A>G-13:A>G	100006640	TGCAGAAAAATATGTGAGACACAGACTGTTTATCACAGTAAAATTTGTAAATTGTCTGCAATAATTTTT	TGCAGAAAAATATGTGAGACACAGACTGTTTATCACAGTAAAATTTGTAAATTGTCTGCAATAATTTTT	13:A>G	13	0.995192	1	0.004831	0.995169	0	0.004831	0	0.009615	0.004808	22.62	8	1	0	0	0	0	0	0	0	0	0	0	0	0	0	0	0	0	0	0	0	0	0	0	0	0	0	0	0	0	0	0	0	0
100006644|F|0--9:A>C	100006644	TGCAGAAAAATTTAAGGTCATTCAGGTTTTTAGCTCACCTGAACGAAGTCCAGATGAGCTTATGTTATG	TGCAGAAAAATTTAAGGTCATTCAGGTTTTTAGCTCACCTGAACGAAGTCCAGATGAGCTTATGTTATG		9	1	1	0.004808	0.995192	0	0.004808	0	0.009569	0.004785	43.44444	18	1	1	1	1	1	1	1	1	1	1	1	1	1	1	1	1	1	1	1	1	1	1	1	1	1	1	1	1	1	1	1	1	1
100006644|F|0-9:A>C-9:A>C	100006644	TGCAGAAAACTTTAAGGTCATTCAGGTTTTTAGCTCACCTGAACGAAGTCCAGATGAGCTTATGTTATG	TGCAGAAAACTTTAAGGTCATTCAGGTTTTTAGCTCACCTGAACGAAGTCCAGATGAGCTTATGTTATG	9:A>C	9	1	1	0.004808	0.995192	0	0.004808	0	0.009569	0.004785	43.44444	18	1	0	0	0	0	0	0	0	0	0	0	0	0	0	0	1	0	0	0	0	0	0	0	0	0	0	0	0	0	0	0	0	0
100006647|F|0--40:G>T	100006647	TGCAGAAAACAGTCAATACGTTCAGTTGGAAAAACACTTGGACATCATCAAACTTCATGGTGTACGTAT	TGCAGAAAACAGTCAATACGTTCAGTTGGAAAAACACTTGGACATCATCAAACTTCATGGTGTACGTAT		40	0.971154	1	0.009901	0.990099	0	0.009901	0	0.019606	0.009803	53.65844	30.5	1	1	1	1	1	1	1	1	1	1	1	-	1	1	1	1	1	1	1	1	1	1	1	1	1	1	1	1	1	1	1	1	1
100006647|F|0-40:G>T-40:G>T	100006647	TGCAGAAAACAGTCAATACGTTCAGTTGGAAAAACACTTGTACATCATCAAACTTCATGGTGTACGTAT	TGCAGAAAACAGTCAATACGTTCAGTTGGAAAAACACTTGTACATCATCAAACTTCATGGTGTACGTAT	40:G>T	40	0.971154	1	0.009901	0.990099	0	0.009901	0	0.019606	0.009803	53.65844	30.5	1	0	0	0	0	0	0	0	0	0	0	-	0	0	0	0	0	0	0	0	0	0	0	0	0	0	0	0	0	0	0	0	0
100006650|F|0--24:C>A	100006650	TGCAGAAAACCTTAAATGATTTTCCAAAAAAACTGGCAATTTATGTGGGCTTCGTTGGCAGTTCACGCT	TGCAGAAAACCTTAAATGATTTTCCAAAAAAACTGGCAATTTATGTGGGCTTCGTTGGCAGTTCACGCT		24	1	0.745192	0.716346	0.283654	0.254808	0.461538	0.379761	0.406389	0.393075	4.09626	4.08287	0.902439	1	1	1	1	1	1	1	0	0	0	1	0	1	0	1	0	1	0	1	1	1	1	1	1	1	0	1	1	1	1	1	0
100006650|F|0-24:C>A-24:C>A	100006650	TGCAGAAAACCTTAAATGATTTTCAAAAAAAACTGGCAATTTATGTGGGCTTCGTTGGCAGTTCACGCT	TGCAGAAAACCTTAAATGATTTTCAAAAAAAACTGGCAATTTATGTGGGCTTCGTTGGCAGTTCACGCT	24:C>A	24	1	0.745192	0.716346	0.283654	0.254808	0.461538	0.379761	0.406389	0.393075	4.09626	4.08287	0.902439	1	0	1	0	1	0	1	1	1	1	1	1	1	1	1	1	0	1	0	1	0	1	0	1	1	1	1	1	0	1	1	1
100006653|F|0--45:C>G	100006653	TGCAGAAAACGTTTGTTTCGCTGTGTTGACAATGCTATATATGATCAAACAAACTGTGTCCCAAGTCAA	TGCAGAAAACGTTTGTTTCGCTGTGTTGACAATGCTATATATGATCAAACAAACTGTGTCCCAAGTCAA		45	1	1	0.004808	0.995192	0	0.004808	0	0.009569	0.004785	60.85317	29	1	1	1	1	1	1	1	1	1	1	1	1	1	1	1	1	1	1	1	1	1	1	1	1	1	1	1	1	1	1	1	1	1
100006653|F|0-45:C>G-45:C>G	100006653	TGCAGAAAACGTTTGTTTCGCTGTGTTGACAATGCTATATATGATGAAACAAACTGTGTCCCAAGTCAA	TGCAGAAAACGTTTGTTTCGCTGTGTTGACAATGCTATATATGATGAAACAAACTGTGTCCCAAGTCAA	45:C>G	45	1	1	0.004808	0.995192	0	0.004808	0	0.009569	0.004785	60.85317	29	1	0	0	0	0	0	0	0	0	0	0	0	0	0	0	0	0	0	0	0	0	0	0	0	0	0	0	0	0	0	0	0	0
100006658|F|0--46:G>A	100006658	TGCAGAAAAGAATTCCTGATGAAATTATACACTTGCTTATATGCATGTTTCTTTCATACCTTTTTGATA	TGCAGAAAAGAATTCCTGATGAAATTATACACTTGCTTATATGCATGTTTCTTTCATACCTTTTTGATA		46	1	0.764423	0.769231	0.230769	0.235577	0.533654	0.360161	0.35503	0.357595	46.65979	46.64583	0.963415	0	1	1	1	1	0	1	1	1	0	0	1	0	1	1	1	1	1	1	1	1	0	0	1	1	0	1	1	1	1	1	1
100006658|F|0-46:G>A-46:G>A	100006658	TGCAGAAAAGAATTCCTGATGAAATTATACACTTGCTTATATGCATATTTCTTTCATACCTTTTTGATA	TGCAGAAAAGAATTCCTGATGAAATTATACACTTGCTTATATGCATATTTCTTTCATACCTTTTTGATA	46:G>A	46	1	0.764423	0.769231	0.230769	0.235577	0.533654	0.360161	0.35503	0.357595	46.65979	46.64583	0.963415	1	0	1	0	0	1	1	1	1	1	1	1	1	0	1	1	0	1	1	1	0	1	1	0	1	1	1	0	1	1	1	1
100006659|F|0--52:G>A	100006659	TGCAGAAAAGACATTAGTTGATTAGTTTGAATTTGTTTGAAAGGTGAATTTTGTGATGAAACATGGGTT	TGCAGAAAAGACATTAGTTGATTAGTTTGAATTTGTTTGAAAGGTGAATTTTGTGATGAAACATGGGTT		52	0.956731	1	0.025126	0.974874	0	0.025126	0	0.048989	0.024494	6.41667	4.66667	1	1	1	1	1	1	1	1	1	1	1	1	1	1	-	1	1	1	1	1	1	1	-	1	1	1	1	1	1	1	1	1	1
100006659|F|0-52:G>A-52:G>A	100006659	TGCAGAAAAGACATTAGTTGATTAGTTTGAATTTGTTTGAAAGGTGAATTTTATGATGAAACATGGGTT	TGCAGAAAAGACATTAGTTGATTAGTTTGAATTTGTTTGAAAGGTGAATTTTATGATGAAACATGGGTT	52:G>A	52	0.956731	1	0.025126	0.974874	0	0.025126	0	0.048989	0.024494	6.41667	4.66667	1	0	1	0	0	0	0	0	0	0	0	0	0	0	-	0	0	0	0	0	0	0	-	0	0	0	0	0	0	0	0	0	0
100006660|F|0--9:G>T	100006660	TGCAGAAAAGATGGACAGGGATTATACCACATGATGTTGTAAGGTCAGAAATCAAATCAAGGTCCAATT	TGCAGAAAAGATGGACAGGGATTATACCACATGATGTTGTAAGGTCAGAAATCAAATCAAGGTCCAATT		9	0.995192	0.990338	0.120773	0.879227	0.009662	0.111111	0.019137	0.212374	0.115755	7.28226	4.37037	0.97561	1	1	1	1	1	1	1	1	1	1	1	1	1	1	1	1	1	1	1	1	1	1	1	1	1	1	1	1	1	1	1	1
100006660|F|0-9:G>T-9:G>T	100006660	TGCAGAAAATATGGACAGGGATTATACCACATGATGTTGTAAGGTCAGAAATCAAATCAAGGTCCAATT	TGCAGAAAATATGGACAGGGATTATACCACATGATGTTGTAAGGTCAGAAATCAAATCAAGGTCCAATT	9:G>T	9	0.995192	0.990338	0.120773	0.879227	0.009662	0.111111	0.019137	0.212374	0.115755	7.28226	4.37037	0.97561	0	0	1	0	1	0	0	0	0	0	0	0	0	0	1	1	0	0	0	0	0	0	0	0	0	0	1	1	0	0	0	0
100006661|F|0--23:T>A	100006661	TGCAGAAAAGGTAAGTTCTCTAATAATCACCAGGGGTCTTATTCTCGAAACTATCTTAGCGTTAGGATG	TGCAGAAAAGGTAAGTTCTCTAATAATCACCAGGGGTCTTATTCTCGAAACTATCTTAGCGTTAGGATG		23	0.956731	1	0.01005	0.98995	0	0.01005	0	0.019898	0.009949	3.23109	2.5	1	1	1	1	1	1	1	1	-	1	1	1	1	1	1	-	1	1	1	1	1	1	1	1	1	1	1	1	1	1	-	1	1
100006661|F|0-23:T>A-23:T>A	100006661	TGCAGAAAAGGTAAGTTCTCTAAAAATCACCAGGGGTCTTATTCTCGAAACTATCTTAGCGTTAGGATG	TGCAGAAAAGGTAAGTTCTCTAAAAATCACCAGGGGTCTTATTCTCGAAACTATCTTAGCGTTAGGATG	23:T>A	23	0.956731	1	0.01005	0.98995	0	0.01005	0	0.019898	0.009949	3.23109	2.5	1	0	0	0	0	0	0	0	-	0	0	0	0	0	0	-	1	0	0	0	0	0	0	0	0	0	0	0	0	0	-	0	0
100006663|F|0--42:G>C	100006663	TGCAGAAAAGTCCAAAGTTTTGTATTTATACCGACGTACGTAGTACCTTCGTAAGCCTGTGTTGAGAAA	TGCAGAAAAGTCCAAAGTTTTGTATTTATACCGACGTACGTAGTACCTTCGTAAGCCTGTGTTGAGAAA		42	1	1	0.004808	0.995192	0	0.004808	0	0.009569	0.004785	39.16667	19	1	1	1	1	1	1	1	1	1	1	1	1	1	1	1	1	1	1	1	1	1	1	1	1	1	1	1	1	1	1	1	1	1
100006663|F|0-42:G>C-42:G>C	100006663	TGCAGAAAAGTCCAAAGTTTTGTATTTATACCGACGTACGTACTACCTTCGTAAGCCTGTGTTGAGAAA	TGCAGAAAAGTCCAAAGTTTTGTATTTATACCGACGTACGTACTACCTTCGTAAGCCTGTGTTGAGAAA	42:G>C	42	1	1	0.004808	0.995192	0	0.004808	0	0.009569	0.004785	39.16667	19	1	0	0	0	0	0	0	0	0	0	0	0	0	0	0	0	0	0	0	0	0	0	0	0	0	0	0	0	0	0	0	0	0
100006665|F|0--15:T>C	100006665	TGCAGAAAATAGCATTCGATCCAACATGGAACCCTTGTTTGGCAAGTACAGATGAAAGTGCCGCTCTAT	TGCAGAAAATAGCATTCGATCCAACATGGAACCCTTGTTTGGCAAGTACAGATGAAAGTGCCGCTCTAT		15	0.927885	0.005181	1	0	0.994819	0.005181	0.010309	0	0.005155	3	2.51327	1	0	0	0	0	0	0	0	0	0	0	0	0	0	0	0	0	0	-	0	0	0	0	0	0	0	0	0	0	0	0	0	0
100006665|F|0-15:T>C-15:T>C	100006665	TGCAGAAAATAGCATCCGATCCAACATGGAACCCTTGTTTGGCAAGTACAGATGAAAGTGCCGCTCTAT	TGCAGAAAATAGCATCCGATCCAACATGGAACCCTTGTTTGGCAAGTACAGATGAAAGTGCCGCTCTAT	15:T>C	15	0.927885	0.005181	1	0	0.994819	0.005181	0.010309	0	0.005155	3	2.51327	1	1	1	1	1	1	1	1	1	1	1	1	1	1	1	1	1	1	-	1	1	1	1	1	1	1	1	1	1	1	1	1	1
100006667|F|0--50:A>C	100006667	TGCAGAAAATCGTAACAGCGTGTAAACAAAACTGCTTTGCCATTAGAAACATAGGACTCAGGGTCAACA	TGCAGAAAATCGTAACAGCGTGTAAACAAAACTGCTTTGCCATTAGAAACATAGGACTCAGGGTCAACA		50	0.995192	1	0.062802	0.937198	0	0.062802	0	0.117716	0.058858	5.748	2.66667	0.939024	1	1	1	1	1	1	1	1	1	1	1	1	1	1	1	1	1	1	1	1	1	1	1	1	1	1	1	1	1	1	1	1
100006667|F|0-50:A>C-50:A>C	100006667	TGCAGAAAATCGTAACAGCGTGTAAACAAAACTGCTTTGCCATTAGAAACCTAGGACTCAGGGTCAACA	TGCAGAAAATCGTAACAGCGTGTAAACAAAACTGCTTTGCCATTAGAAACCTAGGACTCAGGGTCAACA	50:A>C	50	0.995192	1	0.062802	0.937198	0	0.062802	0	0.117716	0.058858	5.748	2.66667	0.939024	0	0	0	0	0	1	0	0	0	0	0	0	0	0	0	0	0	0	0	0	0	0	0	0	0	0	0	0	0	0	0	0
100006669|F|0--13:A>G	100006669	TGCAGAAAATGAAAGTGCTCCTGATTTTTTACTTCTTTCTTGGAGCGGTGTTGTTTCGTAAGACTGACG	TGCAGAAAATGAAAGTGCTCCTGATTTTTTACTTCTTTCTTGGAGCGGTGTTGTTTCGTAAGACTGACG		13	0.990385	1	0.038835	0.961165	0	0.038835	0	0.074654	0.037327	22.644	18.36364	1	1	1	1	1	1	1	1	1	1	1	1	1	1	1	1	1	1	1	1	1	1	1	1	1	1	1	1	1	1	1	1	1
100006669|F|0-13:A>G-13:A>G	100006669	TGCAGAAAATGAAGGTGCTCCTGATTTTTTACTTCTTTCTTGGAGCGGTGTTGTTTCGTAAGACTGACG	TGCAGAAAATGAAGGTGCTCCTGATTTTTTACTTCTTTCTTGGAGCGGTGTTGTTTCGTAAGACTGACG	13:A>G	13	0.990385	1	0.038835	0.961165	0	0.038835	0	0.074654	0.037327	22.644	18.36364	1	0	0	0	0	0	0	0	0	0	0	0	0	1	0	0	0	0	0	0	0	0	0	0	0	0	0	0	0	0	0	0	1
100006674|F|0--32:C>G	100006674	TGCAGAAAATTATTTACCAACAGTAGATGAATCAATTTACGACGCCGGGAAGCTGAGTCTGTGCATTAA	TGCAGAAAATTATTTACCAACAGTAGATGAATCAATTTACGACGCCGGGAAGCTGAGTCTGTGCATTAA		32	0.947115	0.005076	0.994924	0.005076	0.994924	0	0.010101	0.010101	0.010101	5	3.89362	1	0	0	0	0	0	0	0	0	0	0	0	0	0	0	-	0	0	0	0	0	0	0	0	0	0	-	0	0	0	0	0	0
100006674|F|0-32:C>G-32:C>G	100006674	TGCAGAAAATTATTTACCAACAGTAGATGAATGAATTTACGACGCCGGGAAGCTGAGTCTGTGCATTAA	TGCAGAAAATTATTTACCAACAGTAGATGAATGAATTTACGACGCCGGGAAGCTGAGTCTGTGCATTAA	32:C>G	32	0.947115	0.005076	0.994924	0.005076	0.994924	0	0.010101	0.010101	0.010101	5	3.89362	1	1	1	1	1	1	1	1	1	1	1	1	1	1	1	-	1	1	1	1	1	1	1	1	1	1	-	1	1	1	1	1	1
100006676|F|0--28:C>T	100006676	TGCAGAAACAACAGGAGCGGCATACACACTGGGGAAAAATGATAACGACTGGTTTTTACAGTATCCGCT	TGCAGAAACAACAGGAGCGGCATACACACTGGGGAAAAATGATAACGACTGGTTTTTACAGTATCCGCT		28	0.971154	0.90099	0.366337	0.633663	0.09901	0.267327	0.178414	0.464268	0.321341	3.50926	3.34884	0.881579	1	1	1	1	0	1	1	1	1	-	1	1	1	1	1	1	1	1	1	1	1	1	1	1	1	1	0	1	1	1	1	0
100006676|F|0-28:C>T-28:C>T	100006676	TGCAGAAACAACAGGAGCGGCATACACATTGGGGAAAAATGATAACGACTGGTTTTTACAGTATCCGCT	TGCAGAAACAACAGGAGCGGCATACACATTGGGGAAAAATGATAACGACTGGTTTTTACAGTATCCGCT	28:C>T	28	0.971154	0.90099	0.366337	0.633663	0.09901	0.267327	0.178414	0.464268	0.321341	3.50926	3.34884	0.881579	1	0	1	1	1	0	0	0	0	-	0	0	0	0	0	0	1	0	0	0	1	0	0	1	1	1	1	1	0	0	0	1
100006678|F|0--53:T>C	100006678	TGCAGAAACACAGCAGCCTGTGAACCACTCTCATGCCTTCAGCTCTTTCTTTTTGTTAAACATGAAAAT	TGCAGAAACACAGCAGCCTGTGAACCACTCTCATGCCTTCAGCTCTTTCTTTTTGTTAAACATGAAAAT		53	0.995192	0.927536	0.371981	0.628019	0.072464	0.299517	0.134426	0.467222	0.300824	6.9345	5.16484	0.97561	0	1	1	1	1	1	0	1	1	1	1	1	1	1	1	1	1	1	0	1	1	1	1	1	1	1	1	1	1	1	1	1
100006678|F|0-53:T>C-53:T>C	100006678	TGCAGAAACACAGCAGCCTGTGAACCACTCTCATGCCTTCAGCTCTTTCTTTTCGTTAAACATGAAAAT	TGCAGAAACACAGCAGCCTGTGAACCACTCTCATGCCTTCAGCTCTTTCTTTTCGTTAAACATGAAAAT	53:T>C	53	0.995192	0.927536	0.371981	0.628019	0.072464	0.299517	0.134426	0.467222	0.300824	6.9345	5.16484	0.97561	1	1	1	0	0	0	1	0	0	0	1	0	0	0	0	1	0	1	1	1	0	0	0	0	0	0	1	1	1	0	0	0
100006680|F|0--36:G>A	100006680	TGCAGAAACACTTTTCACATTTTAATGCTATGCACCGATGTCCGCATGGCATTTTTCTTGTGCATGGTA	TGCAGAAACACTTTTCACATTTTAATGCTATGCACCGATGTCCGCATGGCATTTTTCTTGTGCATGGTA		36	0.985577	1	0.009756	0.990244	0	0.009756	0	0.019322	0.009661	3.47347	2.5	1	1	1	1	1	1	1	1	1	1	1	1	1	1	1	1	1	1	1	1	1	1	1	1	1	1	1	1	1	1	1	1	1
100006680|F|0-36:G>A-36:G>A	100006680	TGCAGAAACACTTTTCACATTTTAATGCTATGCACCAATGTCCGCATGGCATTTTTCTTGTGCATGGTA	TGCAGAAACACTTTTCACATTTTAATGCTATGCACCAATGTCCGCATGGCATTTTTCTTGTGCATGGTA	36:G>A	36	0.985577	1	0.009756	0.990244	0	0.009756	0	0.019322	0.009661	3.47347	2.5	1	0	0	0	0	0	0	0	0	0	0	0	0	0	0	0	0	0	0	0	0	0	0	0	0	0	0	0	0	0	0	0	0
100006681|F|0--12:C>T	100006681	TGCAGAAACAGACTCCAAGTAAAAAAGTGTTGATATTTTACCGATGTTTGCCAAATGTGCAATCTTCAG	TGCAGAAACAGACTCCAAGTAAAAAAGTGTTGATATTTTACCGATGTTTGCCAAATGTGCAATCTTCAG		12	0.971154	0.965347	0.193069	0.806931	0.034653	0.158416	0.066905	0.311587	0.189246	3.96996	2.54545	0.972973	1	1	1	1	1	1	1	1	1	1	1	-	1	1	1	1	1	1	1	1	1	1	1	1	1	1	1	1	1	1	1	1
100006681|F|0-12:C>T-12:C>T	100006681	TGCAGAAACAGATTCCAAGTAAAAAAGTGTTGATATTTTACCGATGTTTGCCAAATGTGCAATCTTCAG	TGCAGAAACAGATTCCAAGTAAAAAAGTGTTGATATTTTACCGATGTTTGCCAAATGTGCAATCTTCAG	12:C>T	12	0.971154	0.965347	0.193069	0.806931	0.034653	0.158416	0.066905	0.311587	0.189246	3.96996	2.54545	0.972973	1	0	0	1	0	0	0	0	0	0	0	-	0	0	0	0	1	0	1	1	0	0	0	0	1	1	0	0	0	0	0	0
100006682|F|0--37:C>T	100006682	TGCAGAAACAGATGTCAACTGAGCTCAAATAGAATTTCCATTATGGCTGCCATATTGGATATCCAACTG	TGCAGAAACAGATGTCAACTGAGCTCAAATAGAATTTCCATTATGGCTGCCATATTGGATATCCAACTG		37	0.971154	0.990099	0.029703	0.970297	0.009901	0.019802	0.019606	0.057641	0.038624	3.77686	3	1	1	1	1	1	1	1	1	1	1	1	1	1	1	1	1	1	0	1	1	1	1	1	1	1	1	1	1	1	1	1	1	1
100006682|F|0-37:C>T-37:C>T	100006682	TGCAGAAACAGATGTCAACTGAGCTCAAATAGAATTTTCATTACGGCTGCCATATTGGATATCCAACTG	TGCAGAAACAGATGTCAACTGAGCTCAAATAGAATTTTCATTACGGCTGCCATATTGGATATCCAACTG	37:C>T	37	0.971154	0.990099	0.029703	0.970297	0.009901	0.019802	0.019606	0.057641	0.038624	3.77686	3	1	0	0	0	0	0	0	0	0	0	0	0	0	0	0	0	0	1	0	0	0	0	0	0	0	0	0	0	0	0	0	0	0
100006686|F|0--30:A>C	100006686	TGCAGAAACAGCTCTCAAATGAGTTCAAAGAGAATTTCCAATATGACTGCCATGGTGGCCATATTGGAT	TGCAGAAACAGCTCTCAAATGAGTTCAAAGAGAATTTCCAATATGACTGCCATGGTGGCCATATTGGAT		30	1	1	0.004808	0.995192	0	0.004808	0	0.009569	0.004785	72.04365	33	1	1	1	1	1	1	1	1	1	1	1	1	1	1	1	1	1	1	1	1	1	1	1	1	1	1	1	1	1	1	1	1	1
100006686|F|0-30:A>C-30:A>C	100006686	TGCAGAAACAGCTCTCAAATGAGTTCAAAGCGAATTTCCAATATGACTGCCATGGTGGCCATATTGGAT	TGCAGAAACAGCTCTCAAATGAGTTCAAAGCGAATTTCCAATATGACTGCCATGGTGGCCATATTGGAT	30:A>C	30	1	1	0.004808	0.995192	0	0.004808	0	0.009569	0.004785	72.04365	33	1	0	0	0	0	0	0	0	0	0	0	0	0	0	0	0	0	0	0	0	0	0	0	0	0	0	0	0	0	0	0	0	0
100006690|F|0--18:A>T	100006690	TGCAGAAACAGCTGTCAAATAGGCTCAAATAGTATTTCCAATATGGCTGCCGTGGTGGCCATACTGGAC	TGCAGAAACAGCTGTCAAATAGGCTCAAATAGTATTTCCAATATGGCTGCCGTGGTGGCCATACTGGAC		18	1	0.995192	0.009615	0.990385	0.004808	0.004808	0.009569	0.019046	0.014308	11.104	2.5	1	1	1	1	1	1	1	1	1	1	1	1	1	1	1	1	1	1	1	1	1	1	1	1	1	1	1	1	1	1	1	1	1
100006690|F|0-18:A>T-18:A>T	100006690	TGCAGAAACAGCTGTCAATTAGGCTCAAATAGTATTTCCAATATGGCTGCCGTGGTGGCCATACTGGAC	TGCAGAAACAGCTGTCAATTAGGCTCAAATAGTATTTCCAATATGGCTGCCGTGGTGGCCATACTGGAC	18:A>T	18	1	0.995192	0.009615	0.990385	0.004808	0.004808	0.009569	0.019046	0.014308	11.104	2.5	1	0	0	0	0	0	0	0	0	0	0	0	0	0	0	0	0	0	0	0	0	0	0	0	0	0	0	0	0	0	0	0	0
100006694|F|0--57:A>G	100006694	TGCAGAAACAGGTGTCTAATGAACCCAAATAGATTTTCCAATATGGCTGCCATGGTGACCATATTGGAT	TGCAGAAACAGGTGTCTAATGAACCCAAATAGATTTTCCAATATGGCTGCCATGGTGACCATATTGGAT		57	0.990385	1	0.019417	0.980583	0	0.019417	0	0.038081	0.01904	45.136	21.25	1	1	1	1	1	1	1	1	1	1	1	1	1	1	1	1	1	1	1	1	1	1	-	1	1	1	1	1	1	1	1	1	1
100006694|F|0-57:A>G-57:A>G	100006694	TGCAGAAACAGGTGTCTAATGAACCCAAATAGATTTTCCAATATGGCTGCCATGGTGGTCATATTGGAT	TGCAGAAACAGGTGTCTAATGAACCCAAATAGATTTTCCAATATGGCTGCCATGGTGGTCATATTGGAT	57:A>G	57	0.990385	1	0.019417	0.980583	0	0.019417	0	0.038081	0.01904	45.136	21.25	1	0	0	0	0	0	0	0	1	0	0	0	0	0	0	0	0	0	0	0	1	0	-	0	0	0	0	0	0	0	0	0	0
100006697|F|0--68:A>T	100006697	TGCAGAAACAGTAAAATTTAAGGATGCATTAAATAAATAAGTGTTTCTCAGACACTCTTTCACATATGA	TGCAGAAACAGTAAAATTTAAGGATGCATTAAATAAATAAGTGTTTCTCAGACACTCTTTCACATATGA		68	0.899038	0.930481	0.197861	0.802139	0.069519	0.128342	0.129372	0.317424	0.223398	7.18009	5.27273	0.986111	-	1	1	1	1	1	1	0	1	0	1	1	1	1	1	1	0	1	1	1	1	-	1	1	1	1	1	1	1	1	1	1
100006697|F|0-68:A>T-68:A>T	100006697	TGCAGAAACAGTAAAATTTAAGGATGCATTAAATAAATAAGTGTTTCTCAGACACTCTTTCACATATGT	TGCAGAAACAGTAAAATTTAAGGATGCATTAAATAAATAAGTGTTTCTCAGACACTCTTTCACATATGT	68:A>T	68	0.899038	0.930481	0.197861	0.802139	0.069519	0.128342	0.129372	0.317424	0.223398	7.18009	5.27273	0.986111	-	0	0	1	0	1	0	1	0	1	0	0	1	0	0	1	1	0	1	1	0	-	0	0	0	0	0	0	0	0	0	0
100006698|F|0--65:T>C	100006698	TGCAGAAACAGTATAACATTAAGGAACTGAATTCGTTAGTTTTCTGCTATAGCAACACGGCATCTTCGT	TGCAGAAACAGTATAACATTAAGGAACTGAATTCGTTAGTTTTCTGCTATAGCAACACGGCATCTTCGT		65	0.576923	0.991667	0.041667	0.958333	0.008333	0.033333	0.016528	0.079861	0.048194	6.01429	4.28571	1	1	-	1	1	1	1	-	-	-	-	1	1	-	-	-	1	-	-	1	-	-	1	1	-	1	-	1	1	-	-	1	1
100006698|F|0-65:T>C-65:T>C	100006698	TGCAGAAACAGTATAACATTAAGGAACTGAATTCGTTAGTTTTCTGCTATAGCAACACGGCATCTCCGT	TGCAGAAACAGTATAACATTAAGGAACTGAATTCGTTAGTTTTCTGCTATAGCAACACGGCATCTCCGT	65:T>C	65	0.576923	0.991667	0.041667	0.958333	0.008333	0.033333	0.016528	0.079861	0.048194	6.01429	4.28571	1	0	-	0	0	0	0	-	-	-	-	0	0	-	-	-	0	-	-	0	-	-	0	0	-	0	-	0	0	-	-	0	0
100006708|F|0--62:G>A	100006708	TGCAGAAACATGTAAAAAAAACATGAATAAAAGCGATTTTCACGCTTTACGACATGGTCCACGTGAGTT	TGCAGAAACATGTAAAAAAAACATGAATAAAAGCGATTTTCACGCTTTACGACATGGTCCACGTGAGTT		62	0.908654	1	0.010582	0.989418	0	0.010582	0	0.02094	0.01047	10.39823	4.5	1	1	1	-	1	-	-	1	1	1	-	1	1	1	1	1	1	1	1	1	1	1	1	1	1	1	1	1	-	-	1	1	1
100006708|F|0-62:G>A-62:G>A	100006708	TGCAGAAACATGTAAAAAAAACATGAATAAAAGCGATTTTCACGCTTTACGACATGGTCCACATGAGTT	TGCAGAAACATGTAAAAAAAACATGAATAAAAGCGATTTTCACGCTTTACGACATGGTCCACATG	62:G>A	62	0.908654	1	0.010582	0.989418	0	0.010582	0	0.02094	0.01047	10.39823	4.5	1	0	0	-	0	-	-	0	0	0	-	0	0	0	0	0	0	0	0	0	0	0	0	0	0	0	0	0	-	-	0	0	0
100006709|F|0--26:G>A	100006709	TGCAGAAACCAAACTTAAACAGAGTCGGTAAAAAAGTAATACTTTTGACAAATGTGTAAATATATCAGT	TGCAGAAACCAAACTTAAACAGAGTCGGTAAAAAAGTAATACTTTTGACAAATGTGTAAATATATCAGT		26	1	0.908654	0.533654	0.466346	0.091346	0.442308	0.166004	0.497735	0.331869	33.06897	22.85821	0.987805	1	1	1	1	1	1	1	1	1	1	1	1	1	1	1	1	1	1	1	1	1	1	1	1	1	1	1	0	1	1	1	1
100006709|F|0-26:G>A-26:G>A	100006709	TGCAGAAACCAAACTTAAACAGAGTCAGTAAAAAAGTAATACTTTTGACAAATGTGTAAATATATCAGT	TGCAGAAACCAAACTTAAACAGAGTCAGTAAAAAAGTAATACTTTTGACAAATGTGTAAATATATCAGT	26:G>A	26	1	0.908654	0.533654	0.466346	0.091346	0.442308	0.166004	0.497735	0.331869	33.06897	22.85821	0.987805	0	1	1	0	0	0	1	1	1	0	0	0	1	1	0	1	0	0	0	1	0	1	0	1	1	0	1	1	1	0	0	1
100006712|F|0--61:G>C	100006712	TGCAGAAACCAAGTATCCCTTCACAGCTTTGTAGATAGTAATGTGTATATGTAATGTTAATGTTCCAAT	TGCAGAAACCAAGTATCCCTTCACAGCTTTGTAGATAGTAATGTGTATATGTAATGTTAATGTTCCAAT		61	1	1	0.004808	0.995192	0	0.004808	0	0.009569	0.004785	39.83333	25	1	1	1	1	1	1	1	1	1	1	1	1	1	1	1	1	1	1	1	1	1	1	1	1	1	1	1	1	1	1	1	1	1
100006712|F|0-61:G>C-61:G>C	100006712	TGCAGAAACCAAGTATCCCTTCACAGCTTTGTAGATAGTAATGTGTATATGTAATGTTAATCTTCCAAT	TGCAGAAACCAAGTATCCCTTCACAGCTTTGTAGATAGTAATGTGTATATGTAATGTTAATCTTCCAAT	61:G>C	61	1	1	0.004808	0.995192	0	0.004808	0	0.009569	0.004785	39.83333	25	1	0	0	0	0	0	0	0	0	0	0	0	0	0	0	0	0	0	0	0	0	0	0	0	0	0	0	0	0	0	0	0	0
100006715|F|0--18:G>A	100006715	TGCAGAAACCGCTGTCAAGGGACCTAAAGTCGAATTTCCAATATGGCCACCAAAGTGGCCATATTTGAA	TGCAGAAACCGCTGTCAAGGGACCTAAAGTCGAATTTCCAATATGGCCACCAAAGTGGCCATATTTGAA		18	1	1	0.076923	0.923077	0	0.076923	0	0.142012	0.071006	76.23413	36.42105	1	1	1	1	1	1	1	1	1	1	1	1	1	1	1	1	1	1	1	1	1	1	1	1	1	1	1	1	1	1	1	1	1
100006715|F|0-18:G>A-18:G>A	100006715	TGCAGAAACCGCTGTCAAAGGACCTAAAGTCGAATTTCCAATATGGCCACCAAAGTGGCCATATTTGAA	TGCAGAAACCGCTGTCAAAGGACCTAAAGTCGAATTTCCAATATGGCCACCAAAGTGGCCATATTTGAA	18:G>A	18	1	1	0.076923	0.923077	0	0.076923	0	0.142012	0.071006	76.23413	36.42105	1	0	0	0	0	0	0	0	0	0	0	0	0	0	1	0	0	0	0	0	0	0	0	0	0	1	0	1	0	1	0	0	1
100006718|F|0--60:T>C	100006718	TGCAGAAACCTCACAACTGAGCCCATATCTAAGGGAAACAACTGCTGTCGTGGCGTCAAGTGTTCAATA	TGCAGAAACCTCACAACTGAGCCCATATCTAAGGGAAACAACTGCTGTCGTGGCGTCAAGTGTTCAATA		60	0.966346	0.850746	0.462687	0.537313	0.149254	0.313433	0.253954	0.497215	0.375585	3.29469	2.59434	0.947368	0	1	1	0	1	1	1	1	1	1	1	1	1	1	1	1	1	1	1	1	1	1	1	1	1	1	0	0	1	1	1	1
100006718|F|0-60:T>C-60:T>C	100006718	TGCAGAAACCTCACAACTGAGCCCATATCTAAGGGAAACAACTGCTGTCGTGGCGTCAAGCGTTCAATA	TGCAGAAACCTCACAACTGAGCCCATATCTAAGGGAAACAACTGCTGTCGTGGCGTCAAGCGTTCAATA	60:T>C	60	0.966346	0.850746	0.462687	0.537313	0.149254	0.313433	0.253954	0.497215	0.375585	3.29469	2.59434	0.947368	1	0	1	1	0	1	0	1	1	0	0	1	0	0	0	1	1	0	0	0	0	0	0	1	0	0	1	1	0	0	1	0
100006719|F|0--23:A>G	100006719	TGCAGAAACCTTTGTAATAATCAATAGCTACACTACTGTTCAAAACAAAGTTCCTTCGATTGTGATCAG	TGCAGAAACCTTTGTAATAATCAATAGCTACACTACTGTTCAAAACAAAGTTCCTTCGATTGTGATCAG		23	0.730769	0.953947	0.138158	0.861842	0.046053	0.092105	0.087864	0.238141	0.163002	11.08939	7.43478	1	1	1	-	-	-	1	1	1	-	-	-	-	1	1	1	-	1	1	1	1	-	-	-	1	1	1	0	1	-	-	1	1
100006719|F|0-23:A>G-23:A>G	100006719	TGCAGAAACCTTTGTAATAATCAGTAGCTACACTACTGTTCAAAACAAAGTTCCTTCGATTGTGATCAG	TGCAGAAACCTTTGTAATAATCAGTAGCTACACTACTGTTCAAAACAAAGTTCCTTCGATTGTGATCAG	23:A>G	23	0.730769	0.953947	0.138158	0.861842	0.046053	0.092105	0.087864	0.238141	0.163002	11.08939	7.43478	1	0	1	-	-	-	0	0	0	-	-	-	-	0	0	1	-	0	0	0	0	-	-	-	1	0	1	1	0	-	-	0	0
100006720|F|0--22:T>G	100006720	TGCAGAAACGACTACACATACATTAAGGGTTTGTGATGTCCTTTGAACAGAAGACATTCAGGTACTTAA	TGCAGAAACGACTACACATACATTAAGGGTTTGTGATGTCCTTTGAACAGAAGACATTCAGGTACTTAA		22	1	1	0.004808	0.995192	0	0.004808	0	0.009569	0.004785	28.86508	11	1	1	1	1	1	1	1	1	1	1	1	1	1	1	1	1	1	1	1	1	1	1	1	1	1	1	1	1	1	1	1	1	1
100006720|F|0-22:T>G-22:T>G	100006720	TGCAGAAACGACTACACATACAGTAAGGGTTTGTGATGTCCTTTGAACAGAAGACATTCAGGTACTTAA	TGCAGAAACGACTACACATACAGTAAGGGTTTGTGATGTCCTTTGAACAGAAGACATTCAGGTACTTAA	22:T>G	22	1	1	0.004808	0.995192	0	0.004808	0	0.009569	0.004785	28.86508	11	1	0	0	0	0	0	0	0	0	0	0	0	0	0	0	0	0	0	0	0	0	0	0	0	0	0	0	0	0	0	0	0	0
100006721|F|0--59:C>T	100006721	TGCAGAAACGCGTGGCCCTCCCAGCCGTGAAAAGTCTGGAAACCGTGATCATTTCAGACCTTTCCATAC	TGCAGAAACGCGTGGCCCTCCCAGCCGTGAAAAGTCTGGAAACCGTGATCATTTCAGACCTTTCCATAC		59	0.995192	1	0.009662	0.990338	0	0.009662	0	0.019137	0.009568	4.96386	2.5	1	1	1	1	1	1	1	1	1	1	1	1	1	1	1	1	1	1	1	1	1	1	1	1	1	1	1	1	1	1	1	1	1
100006721|F|0-59:C>T-59:C>T	100006721	TGCAGAAACGCGTGGCCCTCCCAGCCGTGAAAAGTCTGGAAACCGTGATCATTTCAGACTTTTCCATAC	TGCAGAAACGCGTGGCCCTCCCAGCCGTGAAAAGTCTGGAAACCGTGATCATTTCAGACTTTTCCATAC	59:C>T	59	0.995192	1	0.009662	0.990338	0	0.009662	0	0.019137	0.009568	4.96386	2.5	1	0	0	0	1	0	0	0	0	0	0	0	0	0	0	0	0	0	0	0	0	0	0	0	0	0	0	0	0	0	0	0	0
100006730|F|0--14:T>G	100006730	TGCAGAAACTGTCATGCGACTTACTTTTCTTCTGATCTTGGCTGGTGGATAGTTTTCTATCTCAGTTGC	TGCAGAAACTGTCATGCGACTTACTTTTCTTCTGATCTTGGCTGGTGGATAGTTTTCTATCTCAGTTGC		14	1	1	0.091346	0.908654	0	0.091346	0	0.166004	0.083002	29.62302	14.91667	1	1	1	1	1	1	1	1	1	1	1	1	1	1	1	1	1	1	1	1	1	1	1	1	1	1	1	1	1	1	1	1	1
100006730|F|0-14:T>G-14:T>G	100006730	TGCAGAAACTGTCAGGCGACTTACTTTTCTTCTGATCTTGGCTGGTGGATAGTTTTCTATCTCAGTTGC	TGCAGAAACTGTCAGGCGACTTACTTTTCTTCTGATCTTGGCTGGTGGATAGTTTTCTATCTCAGTTGC	14:T>G	14	1	1	0.091346	0.908654	0	0.091346	0	0.166004	0.083002	29.62302	14.91667	1	0	0	0	0	0	0	0	0	0	0	0	0	0	0	0	0	0	0	0	1	0	0	0	0	0	0	0	0	0	0	0	0
100006731|F|0--23:T>A	100006731	TGCAGAAACTGTTTGTCGTCGTCTAAGGGCAGCAGGGATCAGATGTCGCTGTCCTTACGTCGGACCGAT	TGCAGAAACTGTTTGTCGTCGTCTAAGGGCAGCAGGGATCAGATGTCGCTGTCCTTACGTCGGACCGAT		23	1	1	0.004808	0.995192	0	0.004808	0	0.009569	0.004785	4.896	4	1	1	1	1	1	1	1	1	1	1	1	1	1	1	1	1	1	1	1	1	1	1	1	1	1	1	1	1	1	1	1	1	1
100006731|F|0-23:T>A-23:T>A	100006731	TGCAGAAACTGTTTGTCGTCGTCAAAGGGCAGCAGGGATCAGATGTCGCTGTCCTTACGTCGGACCGAT	TGCAGAAACTGTTTGTCGTCGTCAAAGGGCAGCAGGGATCAGATGTCGCTGTCCTTACGTCGGACCGAT	23:T>A	23	1	1	0.004808	0.995192	0	0.004808	0	0.009569	0.004785	4.896	4	1	0	0	0	0	0	0	0	0	0	0	0	0	0	0	0	0	0	0	0	0	0	0	0	0	0	0	0	0	0	0	0	0
100006734|F|0--12:G>C	100006734	TGCAGAAACTTTGCATGATGAAGTCAGCACTTTATCCTTGGTATATGATTAAAATGATTTTGTTACATT	TGCAGAAACTTTGCATGATGAAGTCAGCACTTTATCCTTGGTATATGATTAAAATGATTTTGTTACATT		12	1	0.846154	0.697115	0.302885	0.153846	0.543269	0.260355	0.422291	0.341323	19.53488	17.88764	0.987805	0	1	1	0	1	1	1	1	1	0	1	1	1	1	0	0	1	0	0	1	1	1	1	1	1	1	1	1	0	1	1	1
100006734|F|0-12:G>C-12:G>C	100006734	TGCAGAAACTTTCCATGATGAAGTCAGCACTTTATCCTTGGTATATGATTAAAATGATTTTGTTACATT	TGCAGAAACTTTCCATGATGAAGTCAGCACTTTATCCTTGGTATATGATTAAAATGATTTTGTTACATT	12:G>C	12	1	0.846154	0.697115	0.302885	0.153846	0.543269	0.260355	0.422291	0.341323	19.53488	17.88764	0.987805	1	0	1	1	1	0	0	1	0	1	0	1	1	0	1	1	1	1	1	1	0	1	0	0	1	1	0	1	1	0	0	1
100006736|F|0--24:A>C	100006736	TGCAGAAACTTTGGGAGAAAGGAAACTACAGTAAAGGCATGTTGGACAAGGTATGTCAGCTTGGGAAAC	TGCAGAAACTTTGGGAGAAAGGAAACTACAGTAAAGGCATGTTGGACAAGGTATGTCAGCTTGGGAAAC		24	0.990385	0.990291	0.058252	0.941748	0.009709	0.048544	0.019229	0.109718	0.064474	5.80242	4.16667	1	1	1	1	1	1	1	1	1	1	1	1	1	1	1	1	1	1	1	1	1	1	1	1	1	1	1	-	-	1	1	1	1
100006736|F|0-24:A>C-24:A>C	100006736	TGCAGAAACTTTGGGAGAAAGGAACCTACAGTAAAGGCATGTTGGACAAGGTATGTCAGCTTGGGAAAC	TGCAGAAACTTTGGGAGAAAGGAACCTACAGTAAAGGCATGTTGGACAAGGTATGTCAGCTTGGGAAAC	24:A>C	24	0.990385	0.990291	0.058252	0.941748	0.009709	0.048544	0.019229	0.109718	0.064474	5.80242	4.16667	1	0	0	0	0	0	0	0	0	0	0	0	0	0	0	0	0	0	0	0	0	0	0	0	0	0	0	-	-	0	1	0	0
100006743|F|0--55:G>A	100006743	TGCAGAAAGAGGTGAGTTTTCAGTTGAGATTTGAAGACTGTTGTGGTCATCCTCAGTGATAGAGGAAGA	TGCAGAAAGAGGTGAGTTTTCAGTTGAGATTTGAAGACTGTTGTGGTCATCCTCAGTGATAGAGGAAGA		55	1	1	0.028846	0.971154	0	0.028846	0	0.056028	0.028014	5.82143	3	1	1	1	1	1	1	1	1	1	1	1	1	1	1	1	1	1	1	1	1	1	1	1	1	1	1	1	1	1	1	1	1	1
100006743|F|0-55:G>A-55:G>A	100006743	TGCAGAAAGAGGTGAGTTTTCAGTTGAGATTTGAAGACTGTTGTGGTCATCCTCAAAGATAGAGGAAGA	TGCAGAAAGAGGTGAGTTTTCAGTTGAGATTTGAAGACTGTTGTGGTCATCCTCAAAGATAGAGGAAGA	55:G>A	55	1	1	0.028846	0.971154	0	0.028846	0	0.056028	0.028014	5.82143	3	1	0	0	0	0	0	0	0	0	0	0	0	0	0	0	0	0	0	0	0	0	0	0	0	0	0	1	0	0	0	0	0	0
100006745|F|0--20:G>C	100006745	TGCAGAAAGATCGGTCAGTAGTGATTAGACATTTTCCTGTCCACATTTAAGCTTATCCAAAGAGCCAAT	TGCAGAAAGATCGGTCAGTAGTGATTAGACATTTTCCTGTCCACATTTAAGCTTATCCAAAGAGCCAAT		20	1	1	0.004808	0.995192	0	0.004808	0	0.009569	0.004785	17.61111	7	1	1	1	1	1	1	1	1	1	1	1	1	1	1	1	1	1	1	1	1	1	1	1	1	1	1	1	1	1	1	1	1	1
100006745|F|0-20:G>C-20:G>C	100006745	TGCAGAAAGATCGGTCAGTACTGATTAGACATTTTCCTGTCCACATTTAAGCTTATCCAAAGAGCCAAT	TGCAGAAAGATCGGTCAGTACTGATTAGACATTTTCCTGTCCACATTTAAGCTTATCCAAAGAGCCAAT	20:G>C	20	1	1	0.004808	0.995192	0	0.004808	0	0.009569	0.004785	17.61111	7	1	0	0	0	0	0	0	0	0	0	0	0	0	0	0	0	0	0	0	0	0	0	0	0	0	0	0	0	0	0	0	0	0
100006748|F|0--20:T>C	100006748	TGCAGAAAGCACAATATTTTTTGTCTTTGACTTCTGTTACCCAAGCATATTTCCTGGCCATTGGGGATT	TGCAGAAAGCACAATATTTTTTGTCTTTGACTTCTGTTACCCAAGCATATTTCCTGGCCATTGGGGATT		20	1	1	0.0625	0.9375	0	0.0625	0	0.117188	0.058594	17.3373	4.64286	1	1	1	1	1	1	1	1	1	1	1	1	1	1	1	1	1	1	1	1	1	1	1	1	1	1	1	1	1	1	1	1	1
100006748|F|0-20:T>C-20:T>C	100006748	TGCAGAAAGCACAATATTTTCTGTCTTTGACTTCTGTTACCCAAGCATATTTCCTGGCCATTGGGGATT	TGCAGAAAGCACAATATTTTCTGTCTTTGACTTCTGTTACCCAAGCATATTTCCTGGCCATTGGGGATT	20:T>C	20	1	1	0.0625	0.9375	0	0.0625	0	0.117188	0.058594	17.3373	4.64286	1	0	0	0	0	0	0	0	0	0	0	1	0	0	0	0	0	0	0	0	0	0	0	0	0	0	0	0	0	0	0	0	0
100006750|F|0--45:T>C	100006750	TGCAGAAAGCGTGCCTGATGGTAGCCTCAGACAACACCACAGTAGTGGCTTGCATTCTCAACTCACTCA	TGCAGAAAGCGTGCCTGATGGTAGCCTCAGACAACACCACAGTAGTGGCTTGCATTCTCAACTCACTCA		45	0.903846	0.904255	0.239362	0.760638	0.095745	0.143617	0.173155	0.364135	0.268645	14.29187	9.67308	0.960526	1	1	1	1	1	1	1	1	1	1	1	1	1	1	1	0	1	1	1	1	-	1	1	1	1	1	1	1	-	1	1	1
100006750|F|0-45:T>C-45:T>C	100006750	TGCAGAAAGCGTGCCTGATGGTAGCCTCAGACAACACCACAGTAGCGGCTTGCATTCTCAACTCACTCA	TGCAGAAAGCGTGCCTGATGGTAGCCTCAGACAACACCACAGTAGCGGCTTGCATTCTCAACTCACTCA	45:T>C	45	0.903846	0.904255	0.239362	0.760638	0.095745	0.143617	0.173155	0.364135	0.268645	14.29187	9.67308	0.960526	1	1	0	0	0	0	0	0	0	0	0	0	0	0	0	1	1	0	0	0	-	0	0	0	0	0	0	1	-	0	1	0
100006751|F|0--47:C>T	100006751	TGCAGAAAGGATATTGGACGATAGAGGTCTACTTGCCGGTCTACCAGCCGTATCGCACGAAGTTAGCAG	TGCAGAAAGGATATTGGACGATAGAGGTCTACTTGCCGGTCTACCAGCCGTATCGCACGAAGTTAGCAG		47	1	1	0.038462	0.961538	0	0.038462	0	0.073964	0.036982	9.99206	4.11111	1	1	1	1	1	1	1	1	1	1	1	1	1	1	1	1	1	1	1	1	1	1	1	1	1	1	1	1	1	1	1	1	1
100006751|F|0-47:C>T-47:C>T	100006751	TGCAGAAAGGATATTGGACGATAGAGGTCTACTTGCCGGTCTACCAGTCGTATCGCACGAAGTTCGCAG	TGCAGAAAGGATATTGGACGATAGAGGTCTACTTGCCGGTCTACCAGTCGTATCGCACGAAGTTCGCAG	47:C>T	47	1	1	0.038462	0.961538	0	0.038462	0	0.073964	0.036982	9.99206	4.11111	1	0	0	0	0	1	0	0	0	0	0	0	0	0	0	0	0	0	0	0	0	1	0	0	0	0	0	0	0	0	0	0	0
100006753|F|0--34:C>T	100006753	TGCAGAAAGGGCAGTCTGAGGACCAGGTAGCAAACGGGAAGCGTTGAGAAACCAGTTAAGTAGACAAAG	TGCAGAAAGGGCAGTCTGAGGACCAGGTAGCAAACGGGAAGCGTTGAGAAACCAGTTAAGTAGACAAAG		34	1	1	0.004808	0.995192	0	0.004808	0	0.009569	0.004785	14.35317	7	1	1	1	1	1	1	1	1	1	1	1	1	1	1	1	1	1	1	1	1	1	1	1	1	1	1	1	1	1	1	1	1	1
100006753|F|0-34:C>T-34:C>T	100006753	TGCAGAAAGGGCAGTCTGAGGACCAGGTAGCAAATGGGAAGCGTTGAGAAACCAGTTAAGTAGACAAAG	TGCAGAAAGGGCAGTCTGAGGACCAGGTAGCAAATGGGAAGCGTTGAGAAACCAGTTAAGTAGACAAAG	34:C>T	34	1	1	0.004808	0.995192	0	0.004808	0	0.009569	0.004785	14.35317	7	1	0	0	0	0	0	0	0	0	0	0	0	0	0	0	0	0	0	0	0	0	0	0	0	0	0	0	0	0	0	0	0	0
100006755|F|0--35:C>T	100006755	TGCAGAAAGGTTTCTGTGATTTCTTCTAATGCCTGCCAAGTTTGCCAAGTTGATCTGTTACCCTTCCCA	TGCAGAAAGGTTTCTGTGATTTCTTCTAATGCCTGCCAAGTTTGCCAAGTTGATCTGTTACCCTTCCCA		35	0.990385	1	0.014563	0.985437	0	0.014563	0	0.028702	0.014351	4.68421	2.5	1	1	1	1	1	1	1	1	1	1	1	1	1	1	1	1	1	1	1	1	1	1	1	1	1	1	1	1	1	1	1	1	1
100006755|F|0-35:C>T-35:C>T	100006755	TGCAGAAAGGTTTCTGTGATTTCTTCTAATGCCTGTCAAGTTTGCCAAGTTGATCTGTTACCCTTCCCA	TGCAGAAAGGTTTCTGTGATTTCTTCTAATGCCTGTCAAGTTTGCCAAGTTGATCTGTTACCCTTCCCA	35:C>T	35	0.990385	1	0.014563	0.985437	0	0.014563	0	0.028702	0.014351	4.68421	2.5	1	0	0	0	0	0	0	0	0	0	0	0	0	0	0	0	0	0	0	0	0	0	0	0	0	0	0	0	0	0	0	1	0
100006756|F|0--17:C>A	100006756	TGCAGAAAGTAAAGTAGCTGTGTTGATCGACAGCTGTCATTAAAGTCGTCAGGAATGATAGACACATTA	TGCAGAAAGTAAAGTAGCTGTGTTGATCGACAGCTGTCATTAAAGTCGTCAGGAATGATAGACACATTA		17	0.990385	1	0.014563	0.985437	0	0.014563	0	0.028702	0.014351	9.96386	6.25	1	1	1	1	1	1	1	1	1	1	1	1	1	1	1	1	1	1	1	1	1	1	1	1	1	1	1	1	1	1	1	1	1
100006756|F|0-17:C>A-17:C>A	100006756	TGCAGAAAGTAAAGTAGATGTGTTGATCGACAGCTGTCATTAAAGTCGTCAGGAATGATAGACACATTA	TGCAGAAAGTAAAGTAGATGTGTTGATCGACAGCTGTCATTAAAGTCGTCAGGAATGATAGACACATTA	17:C>A	17	0.990385	1	0.014563	0.985437	0	0.014563	0	0.028702	0.014351	9.96386	6.25	1	0	0	0	0	0	0	0	0	0	0	0	0	0	0	0	0	0	0	0	0	0	0	0	0	0	0	0	0	0	0	0	0
100006757|F|0--42:T>G	100006757	TGCAGAAAGTAAAGTGTTTTGGTGCAAGTGATTTTGTCTCAGTTAAAGGTGAAGGCGACCGGGTATCGA	TGCAGAAAGTAAAGTGTTTTGGTGCAAGTGATTTTGTCTCAGTTAAAGGTGAAGGCGACCGGGTATCGA		42	0.951923	0.989899	0.010101	0.989899	0.010101	0	0.019998	0.019998	0.019998	25.25738	15	1	1	1	1	1	1	1	1	1	1	1	1	1	1	1	1	1	1	1	1	1	1	1	1	1	1	1	-	-	1	1	-	-
100006757|F|0-42:T>G-42:T>G	100006757	TGCAGAAAGTAAAGTGTTTTGGTGCAAGTGATTTTGTCTCAGGTAAAGGTGAAGGCGACCGGGTATCGA	TGCAGAAAGTAAAGTGTTTTGGTGCAAGTGATTTTGTCTCAGGTAAAGGTGAAGGCGACCGGGTATCGA	42:T>G	42	0.951923	0.989899	0.010101	0.989899	0.010101	0	0.019998	0.019998	0.019998	25.25738	15	1	0	0	0	0	0	0	0	0	0	0	0	0	0	0	0	0	0	0	0	0	0	0	0	0	0	0	-	-	0	0	-	-
100006759|F|0--40:A>C	100006759	TGCAGAAAGTCGAAACGGAGGGGGCGACAGAGGTCATCATAGTACCTCACTGAACGACTCAGGAGGCCC	TGCAGAAAGTCGAAACGGAGGGGGCGACAGAGGTCATCATAGTACCTCACTGAACGACTCAGGAGGCCC		40	1	1	0.004808	0.995192	0	0.004808	0	0.009569	0.004785	56.62698	29	1	1	1	1	1	1	1	1	1	1	1	1	1	1	1	1	1	1	1	1	1	1	1	1	1	1	1	1	1	1	1	1	1
100006759|F|0-40:A>C-40:A>C	100006759	TGCAGAAAGTCGAAACGGAGGGGGCGACAGAGGTCATCATCGTACCTCACTGAACGACTCAGGAGGCCC	TGCAGAAAGTCGAAACGGAGGGGGCGACAGAGGTCATCATCGTACCTCACTGAACGACTCAGGAGGCCC	40:A>C	40	1	1	0.004808	0.995192	0	0.004808	0	0.009569	0.004785	56.62698	29	1	0	0	0	0	0	0	0	0	0	0	0	0	0	0	0	0	0	0	0	0	0	0	0	0	0	0	0	0	0	0	0	0
100006760|F|0--41:C>G	100006760	TGCAGAAAGTGAAGAACAGGTGAGAGAACACTACGCTAAAGCTACCATAGTCTATCGATCTTCTTCTAA	TGCAGAAAGTGAAGAACAGGTGAGAGAACACTACGCTAAAGCTACCATAGTCTATCGATCTTCTTCTAA		41	1	0.985577	0.283654	0.716346	0.014423	0.269231	0.02843	0.406389	0.217409	14.35341	8.06849	1	1	1	1	1	1	1	1	1	1	1	1	1	1	1	1	1	1	1	1	1	1	1	1	1	1	1	1	1	1	1	1	1
100006760|F|0-41:C>G-41:C>G	100006760	TGCAGAAAGTGAAGAACAGGTGAGAGAACACTACGCTAAAGGTACCATAGTCTATCGATCTTCTTCTAA	TGCAGAAAGTGAAGAACAGGTGAGAGAACACTACGCTAAAGGTACCATAGTCTATCGATCTTCTTCTAA	41:C>G	41	1	0.985577	0.283654	0.716346	0.014423	0.269231	0.02843	0.406389	0.217409	14.35341	8.06849	1	1	1	0	0	0	1	0	0	0	0	0	1	1	0	0	0	1	0	0	0	0	0	0	0	0	0	0	0	0	0	0	0
100006761|F|0--67:G>A	100006761	TGCAGAAAGTGGTTAATTCTGTTTCTCCATGGGAATTAAAATGTTGTCAAAAGAAATCACACACAAAGC	TGCAGAAAGTGGTTAATTCTGTTTCTCCATGGGAATTAAAATGTTGTCAAAAGAAATCACACACAAAGC		67	0.980769	0.828431	0.504902	0.495098	0.171569	0.333333	0.284266	0.499952	0.392109	3.11765	2.59664	0.948718	1	1	1	1	1	1	1	1	1	1	1	1	1	1	1	0	1	1	1	1	1	1	0	0	1	1	1	-	1	1	1	0
100006761|F|0-67:G>A-67:G>A	100006761	TGCAGAAAGTGGTTAATTCTGTTTCTCCATGGGAATTAAAATGTTGTCAAAAGAAATCACACACAAAAC	TGCAGAAAGTGGTTAATTCTGTTTCTCCATGGGAATTAAAATGTTGTCAAAAGAAATCACACACAAAAC	67:G>A	67	0.980769	0.828431	0.504902	0.495098	0.171569	0.333333	0.284266	0.499952	0.392109	3.11765	2.59664	0.948718	1	1	1	0	0	0	1	1	0	0	1	1	1	1	1	1	1	1	1	0	0	1	1	1	0	0	0	-	0	1	0	1
100006762|F|0--62:A>C	100006762	TGCAGAAAGTGTATGGTAATCATACGCATCACCATTCATTGTTTCAGTTTCACTCGCCCTGTAGTGAGT	TGCAGAAAGTGTATGGTAATCATACGCATCACCATTCATTGTTTCAGTTTCACTCGCCCTGTAGTGAGT		62	0.995192	0.995169	0.009662	0.990338	0.004831	0.004831	0.009615	0.019137	0.014376	6.1371	3.5	1	1	1	1	1	1	1	1	1	1	1	1	1	1	1	1	1	1	1	1	1	1	1	1	1	1	1	1	1	1	1	1	1
100006762|F|0-62:A>C-62:A>C	100006762	TGCAGAAAGTGTATGGTAATCATACGCATCACCATTCATTGTTTCAGTTTCACTCGCCCTGTCGTGAGT	TGCAGAAAGTGTATGGTAATCATACGCATCACCATTCATTGTTTCAGTTTCACTCGCCCTGTCGTGAGT	62:A>C	62	0.995192	0.995169	0.009662	0.990338	0.004831	0.004831	0.009615	0.019137	0.014376	6.1371	3.5	1	0	0	0	0	0	0	0	0	0	0	0	0	0	0	0	0	0	0	0	0	0	0	0	0	0	0	0	0	0	0	0	0
100006763|F|0--53:G>A	100006763	TGCAGAAAGTTATTGGAGACGAATTGTGTTGAAGAAAATCATTTTGGAAAGGCGTCATCCATTTTGTTG	TGCAGAAAGTTATTGGAGACGAATTGTGTTGAAGAAAATCATTTTGGAAAGGCGTCATCCATTTTGTTG		53	1	0.807692	0.735577	0.264423	0.192308	0.543269	0.310651	0.389007	0.349829	13.5	12.83333	1	1	0	1	1	1	1	1	1	0	0	1	1	0	1	1	1	1	0	1	1	1	1	1	0	1	0	1	1	1	1	1	1
100006763|F|0-53:G>A-53:G>A	100006763	TGCAGAAAGTTATTGGAGACGAATTGTGTTGAAGAAAATCATTTTGGAAAGGCATCATCCATTTTGTTG	TGCAGAAAGTTATTGGAGACGAATTGTGTTGAAGAAAATCATTTTGGAAAGGCATCATCCATTTTGTTG	53:G>A	53	1	0.807692	0.735577	0.264423	0.192308	0.543269	0.310651	0.389007	0.349829	13.5	12.83333	1	0	1	1	1	1	1	1	0	1	1	0	0	1	1	0	1	1	1	1	0	1	1	1	1	0	1	1	1	1	1	1	1
100006764|F|0--14:T>C	100006764	TGCAGAAAGTTTAATAAGTAAATAGAAAATACTTACTTTCAGTATGCAGTCAATGCATGCAAGACGAAT	TGCAGAAAGTTTAATAAGTAAATAGAAAATACTTACTTTCAGTATGCAGTCAATGCATGCAAGACGAAT		14	0.8125	0.982249	0.08284	0.91716	0.017751	0.065089	0.034873	0.151955	0.093414	3	2.66667	1	1	1	1	1	1	1	1	-	1	1	1	1	-	1	1	1	1	1	1	-	1	1	1	-	1	1	-	1	1	1	1	1
100006764|F|0-14:T>C-14:T>C	100006764	TGCAGAAAGTTTAACAAGTAAATAGAAAATACTTACTTTCAGTATGCAGTCAATGCATGCAAGACGAAT	TGCAGAAAGTTTAACAAGTAAATAGAAAATACTTACTTTCAGTATGCAGTCAATGCATGCAAGACGAAT	14:T>C	14	0.8125	0.982249	0.08284	0.91716	0.017751	0.065089	0.034873	0.151955	0.093414	3	2.66667	1	0	0	0	0	0	0	0	-	0	0	1	0	-	0	0	0	0	0	0	-	1	1	0	-	0	0	-	0	0	0	0	0
100006769|F|0--52:T>C	100006769	TGCAGAAATAGATTCTATTGACATTTAAGTGCAATACTGTAATATGAACAGATCACTGACAAAGAGTGA	TGCAGAAATAGATTCTATTGACATTTAAGTGCAATACTGTAATATGAACAGATCACTGACAAAGAGTGA		52	0.913462	0.978947	0.078947	0.921053	0.021053	0.057895	0.041219	0.145429	0.093324	45.73333	28	1	1	1	1	1	1	1	1	1	1	1	0	1	1	1	1	1	1	1	1	1	1	1	1	1	1	1	1	1	1	1	1	1
100006769|F|0-52:T>C-52:T>C	100006769	TGCAGAAATAGATTCTATTGACATTTAAGTGCAATACTGTAATATGAACAGACCACTGACAAAGAGTGA	TGCAGAAATAGATTCTATTGACATTTAAGTGCAATACTGTAATATGAACAGACCACTGACAAAGAGTGA	52:T>C	52	0.913462	0.978947	0.078947	0.921053	0.021053	0.057895	0.041219	0.145429	0.093324	45.73333	28	1	0	0	0	0	0	0	0	0	0	0	1	0	0	0	1	0	0	0	0	0	0	0	0	0	0	0	0	1	0	0	0	0
100006771|F|0--26:A>G	100006771	TGCAGAAATAGCTGATAATCAGTGAGACATAATAAAAAACAAAACAAAACAAAAACATCTATACATTCT	TGCAGAAATAGCTGATAATCAGTGAGACATAATAAAAAACAAAACAAAACAAAAACATCTATACATTCT		26	0.379808	0.037975	0.962025	0.037975	0.962025	0	0.073065	0.073065	0.073065	6.25	4.73563	1	0	-	-	0	-	0	-	-	0	-	1	-	0	-	-	-	-	0	-	-	0	0	-	-	-	0	-	0	-	-	-	0
100006771|F|0-26:A>G-26:A>G	100006771	TGCAGAAATAGCTGATAATCAGTGAGGCATAATAAAAAACAAAACAAAACAAAAACATCTATACATTCT	TGCAGAAATAGCTGATAATCAGTGAGGCATAATAAAAAACAAAACAAAACAAAAACATCTATACATTCT	26:A>G	26	0.379808	0.037975	0.962025	0.037975	0.962025	0	0.073065	0.073065	0.073065	6.25	4.73563	1	1	-	-	1	-	1	-	-	1	-	0	-	1	-	-	-	-	1	-	-	1	1	-	-	-	1	-	1	-	-	-	1
100006777|F|0--45:G>A	100006777	TGCAGAAATATAAGCACAGATATTCAGCTAATTTTACAGTTCTTAGCCTAGGCAGGGGTCATTCTATGA	TGCAGAAATATAAGCACAGATATTCAGCTAATTTTACAGTTCTTAGCCTAGGCAGGGGTCATTCTATGA		45	0.971154	0.99505	0.014851	0.985149	0.00495	0.009901	0.009852	0.029262	0.019557	8.41803	5	1	1	1	1	1	1	1	1	1	1	-	1	1	1	1	1	1	1	1	1	-	1	1	1	-	1	1	1	1	1	1	1	1
100006777|F|0-45:G>A-45:G>A	100006777	TGCAGAAATATAAGCACAGATATTCAGCTAATTTTACAGTTCTTAACCTAGGCAGGGGTCATTCTATGA	TGCAGAAATATAAGCACAGATATTCAGCTAATTTTACAGTTCTTAACCTAGGCAGGGGTCATTCTATGA	45:G>A	45	0.971154	0.99505	0.014851	0.985149	0.00495	0.009901	0.009852	0.029262	0.019557	8.41803	5	1	0	0	0	0	0	0	0	0	0	-	0	0	0	0	0	0	0	0	0	-	0	0	0	-	0	0	0	0	0	0	0	0
100006779|F|0--55:G>T	100006779	TGCAGAAATATATTTATTCGACAAACATCGGTATAATATCAACAATTTATCTTGAGACCCACACTTACT	TGCAGAAATATATTTATTCGACAAACATCGGTATAATATCAACAATTTATCTTGAGACCCACACTTACT		55	1	0.995192	0.091346	0.908654	0.004808	0.086538	0.009569	0.166004	0.087787	6.83267	3.72727	1	1	1	1	1	1	1	1	1	1	1	1	1	1	1	1	1	1	1	1	1	1	1	1	1	1	1	1	1	1	1	1	1
100006779|F|0-55:G>T-55:G>T	100006779	TGCAGAAATATATTTATTCGACAAACATCGGTATAATATCAACAATTTATCTTGATACCCACACTTACT	TGCAGAAATATATTTATTCGACAAACATCGGTATAATATCAACAATTTATCTTGATACCCACACTTACT	55:G>T	55	1	0.995192	0.091346	0.908654	0.004808	0.086538	0.009569	0.166004	0.087787	6.83267	3.72727	1	0	0	0	0	0	0	0	0	0	0	0	0	0	0	0	0	0	0	0	0	0	0	0	0	0	0	0	0	0	1	0	0
100006787|F|0--62:A>G	100006787	TGCAGAAATATGTCCGTTACAACAAGGAAGCTGTGATGATCAAACCCGCTGACACTTACGAAAAAACAG	TGCAGAAATATGTCCGTTACAACAAGGAAGCTGTGATGATCAAACCCGCTGACACTTACGAAAAAACAG		62	1	0.995192	0.076923	0.923077	0.004808	0.072115	0.009569	0.142012	0.07579	27.58566	8.17647	0.963415	1	1	1	1	1	1	1	1	1	1	1	1	1	1	1	1	1	1	1	1	0	1	1	1	1	1	1	1	1	1	1	1
100006787|F|0-62:A>G-62:A>G	100006787	TGCAGAAATATGTCCGTTACAACAAGGAAGCTGTGATGATCAAACCCGCTGACACTTACGAAGAAACAG	TGCAGAAATATGTCCGTTACAACAAGGAAGCTGTGATGATCAAACCCGCTGACACTTACGAAGAAACAG	62:A>G	62	1	0.995192	0.076923	0.923077	0.004808	0.072115	0.009569	0.142012	0.07579	27.58566	8.17647	0.963415	0	0	0	0	0	0	0	0	0	0	0	0	0	0	0	1	0	0	1	0	1	1	0	0	0	0	0	0	0	0	0	0
100006790|F|0--49:C>T	100006790	TGCAGAAATATTCCGATTTTCAGCAACGGATGCGACAGTAGGGGTTTCCCTCAGAGATTGGACCTCAGT	TGCAGAAATATTCCGATTTTCAGCAACGGATGCGACAGTAGGGGTTTCCCTCAGAGATTGGACCTCAGT		49	1	1	0.004808	0.995192	0	0.004808	0	0.009569	0.004785	48.21825	15	1	1	1	1	1	1	1	1	1	1	1	1	1	1	1	1	1	1	1	1	1	1	1	1	1	1	1	1	1	1	1	1	1
100006790|F|0-49:C>T-49:C>T	100006790	TGCAGAAATATTCCGATTTTCAGCAACGGATGCGACAGTAGGGGTTTCCTTTAGAGATTGGACCTCAGT	TGCAGAAATATTCCGATTTTCAGCAACGGATGCGACAGTAGGGGTTTCCTTTAGAGATTGGACCTCAGT	49:C>T	49	1	1	0.004808	0.995192	0	0.004808	0	0.009569	0.004785	48.21825	15	1	0	0	0	0	0	0	0	0	0	0	0	0	0	0	0	0	0	0	0	0	0	0	0	0	0	0	0	0	0	0	0	0
100006797|F|0--38:C>G	100006797	TGCAGAAATCACTTATTTCGTAATTGAGCCACGGAGAACCTTACGACTGTTGGACTAGGCCATCGTACG	TGCAGAAATCACTTATTTCGTAATTGAGCCACGGAGAACCTTACGACTGTTGGACTAGGCCATCGTACG		38	1	1	0.004808	0.995192	0	0.004808	0	0.009569	0.004785	10.79365	5	1	1	1	1	1	1	1	1	1	1	1	1	1	1	1	1	1	1	1	1	1	1	1	1	1	1	1	1	1	1	1	1	1
100006797|F|0-38:C>G-38:C>G	100006797	TGCAGAAATCACTTATTTCGTAATTGAGCCACGGAGAAGCTTACGACTGTTGGACTAGGCCATCGTACG	TGCAGAAATCACTTATTTCGTAATTGAGCCACGGAGAAGCTTACGACTGTTGGACTAGGCCATCGTACG	38:C>G	38	1	1	0.004808	0.995192	0	0.004808	0	0.009569	0.004785	10.79365	5	1	0	0	0	0	0	0	0	0	0	0	0	0	0	0	0	0	0	0	0	0	0	0	0	0	0	0	0	0	0	0	0	0
100006803|F|0--16:T>C	100006803	TGCAGAAATCCAGTGATACAAATATTTCATGTTTGTCAAACACTGGTGACATAAGAAAGTTGGTTTGAT	TGCAGAAATCCAGTGATACAAATATTTCATGTTTGTCAAACACTGGTGACATAAGAAAGTTGGTTTGAT		16	0.995192	1	0.024155	0.975845	0	0.024155	0	0.047142	0.023571	6.68952	3.125	1	1	1	1	1	1	1	1	1	1	1	1	1	1	1	1	1	1	1	1	1	1	1	1	1	1	1	1	1	1	1	1	1
100006803|F|0-16:T>C-16:T>C	100006803	TGCAGAAATCCAGTGACACAAATATTTCATGTTTGTCAAACACTGGTGACATAAGAAAGTTGGTTTGAT	TGCAGAAATCCAGTGACACAAATATTTCATGTTTGTCAAACACTGGTGACATAAGAAAGTTGGTTTGAT	16:T>C	16	0.995192	1	0.024155	0.975845	0	0.024155	0	0.047142	0.023571	6.68952	3.125	1	0	0	0	0	0	0	0	0	0	0	0	0	0	0	0	0	0	0	0	0	0	0	0	0	0	0	0	0	0	0	0	1
100006804|F|0--9:C>A	100006804	TGCAGAAATCGGCAATGTAGACTTTTTCTTATCCTTCTTAGCACTTAGCTGCCATATATTCCGAGAAGC	TGCAGAAATCGGCAATGTAGACTTTTTCTTATCCTTCTTAGCACTTAGCTGCCATATATTCCGAGAAGC		9	0.985577	1	0.004878	0.995122	0	0.004878	0	0.009709	0.004854	4.51626	3	1	1	1	1	1	1	1	1	1	1	1	1	1	1	1	1	1	1	1	1	1	1	1	1	1	1	1	1	1	1	1	1	1
100006804|F|0-9:C>A-9:C>A	100006804	TGCAGAAATAGGCAATGTAGACTTTTTCTTATCCTTCTTAGCACTTAGCTGCCATATATTCCGAGAAGC	TGCAGAAATAGGCAATGTAGACTTTTTCTTATCCTTCTTAGCACTTAGCTGCCATATATTCCGAGAAGC	9:C>A	9	0.985577	1	0.004878	0.995122	0	0.004878	0	0.009709	0.004854	4.51626	3	1	0	0	0	0	0	0	0	0	0	0	0	0	0	0	0	0	0	0	0	0	0	0	0	0	0	0	0	0	0	0	0	0
100006805|F|0--43:C>T	100006805	TGCAGAAATCGTTAGTTATGGCCTCGTTTAAATTACTTCCTCCCTATGTTAAATACTAAACGTATCAGA	TGCAGAAATCGTTAGTTATGGCCTCGTTTAAATTACTTCCTCCCTATGTTAAATACTAAACGTATCAGA		43	1	1	0.019231	0.980769	0	0.019231	0	0.037722	0.018861	5.30677	3	1	1	1	1	1	1	1	1	1	1	1	1	1	1	1	1	1	1	1	1	1	1	1	1	1	1	1	1	1	1	1	1	1
100006805|F|0-43:C>T-43:C>T	100006805	TGCAGAAATCGTTAGTTATGGCCTCGTTTAAATTACTTCCTCCTTATGTTAAATACTAAACGTATCAGA	TGCAGAAATCGTTAGTTATGGCCTCGTTTAAATTACTTCCTCCTTATGTTAAATACTAAACGTATCAGA	43:C>T	43	1	1	0.019231	0.980769	0	0.019231	0	0.037722	0.018861	5.30677	3	1	0	0	0	0	0	0	0	0	0	0	0	0	0	0	0	0	0	0	0	0	0	0	0	0	0	0	0	0	0	0	0	0
100006810|F|0--59:T>C	100006810	TGCAGAAATCTTCGGAGAGCTTACATTTGGCGACGTAAAAACTGTTTTCTGGTAAATCTTCCGAGAGTT	TGCAGAAATCTTCGGAGAGCTTACATTTGGCGACGTAAAAACTGTTTTCTGGTAAATCTTCCGAGAGTT		59	1	0.995192	0.25	0.75	0.004808	0.245192	0.009569	0.375	0.192285	43.91235	28.48333	0.987805	1	1	1	1	1	1	1	1	1	1	1	1	1	1	1	1	1	1	1	1	1	1	1	1	1	1	1	1	1	1	1	1
100006810|F|0-59:T>C-59:T>C	100006810	TGCAGAAATCTTCGGAGAGCTTACATTTGGCGACGTAAAAACTGTTTTCTGGTAAATCTCCCGAGAGTT	TGCAGAAATCTTCGGAGAGCTTACATTTGGCGACGTAAAAACTGTTTTCTGGTAAATCTCCCGAGAGTT	59:T>C	59	1	0.995192	0.25	0.75	0.004808	0.245192	0.009569	0.375	0.192285	43.91235	28.48333	0.987805	0	1	0	0	0	1	0	0	0	0	0	0	1	0	0	0	0	0	0	0	0	1	1	0	0	0	0	0	0	0	0	0
100006812|F|0--53:T>C	100006812	TGCAGAAATGAAACAATGTTCTTTGTTGTTTTACATGTTTCCTGTTAAGTCAGTCAGTGCAGTTCTGGA	TGCAGAAATGAAACAATGTTCTTTGTTGTTTTACATGTTTCCTGTTAAGTCAGTCAGTGCAGTTCTGGA		53	1	0.769231	0.778846	0.221154	0.230769	0.548077	0.35503	0.34449	0.34976	7.43455	6.44162	0.963415	1	1	0	0	1	1	1	1	1	1	1	1	0	1	0	0	1	0	1	1	0	0	1	1	1	1	1	1	1	1	1	1
100006812|F|0-53:T>C-53:T>C	100006812	TGCAGAAATGAAACAATGTTCTTTGTTGTTTTACATGTTTCCTGTTAAGTCAGCCAGTGCAGTTCTGGA	TGCAGAAATGAAACAATGTTCTTTGTTGTTTTACATGTTTCCTGTTAAGTCAGCCAGTGCAGTTCTGGA	53:T>C	53	1	0.769231	0.778846	0.221154	0.230769	0.548077	0.35503	0.34449	0.34976	7.43455	6.44162	0.963415	0	1	1	1	1	1	0	1	1	1	1	0	1	0	1	1	0	1	0	0	1	1	1	0	1	0	1	1	0	1	1	0
100006814|F|0--12:C>A	100006814	TGCAGAAATGATCGAAATTCTGCAAAGATATACTGGTAACTAGATGTGTCTGTGTGTCGTTGGGTTGTG	TGCAGAAATGATCGAAATTCTGCAAAGATATACTGGTAACTAGATGTGTCTGTGTGTCGTTGGGTTGTG		12	0.985577	0.809756	0.639024	0.360976	0.190244	0.44878	0.308102	0.461344	0.384723	3.59204	3.0875	0.8875	1	1	1	1	1	1	1	1	0	0	1	1	1	1	1	0	0	1	1	1	1	1	1	1	1	1	0	1	1	0	1	1
100006814|F|0-12:C>A-12:C>A	100006814	TGCAGAAATGATAGAAATTCTGCAAAGATATACTGGTAACTAGATGTGTCTGTGTGTCGTTGGGTTGTG	TGCAGAAATGATAGAAATTCTGCAAAGATATACTGGTAACTAGATGTGTCTGTGTGTCGTTGGGTTGTG	12:C>A	12	0.985577	0.809756	0.639024	0.360976	0.190244	0.44878	0.308102	0.461344	0.384723	3.59204	3.0875	0.8875	1	1	1	1	0	1	1	0	1	1	1	0	1	1	0	1	1	0	0	1	0	1	1	1	1	0	1	1	0	1	0	0
100006816|F|0--9:A>G	100006816	TGCAGAAATATATGTAATGTTTCCTGGTTAATGTTTTTACAAGATGTGGAGTGTAGGACTTTAATTTTG	TGCAGAAATATATGTAATGTTTCCTGGTTAATGTTTTTACAAGATGTGGAGTGTAGGACTTTAATTTTG		9	0.701923	0.041096	0.986301	0.013699	0.958904	0.027397	0.078814	0.027022	0.052918	3.85714	3.40116	1	0	0	0	0	0	0	0	-	0	-	0	0	1	0	0	0	0	-	0	0	-	0	0	0	0	-	-	-	0	0	0	-
100006816|F|0-9:A>G-9:A>G	100006816	TGCAGAAATGTATGTAATGTTTCCTGGTTAATGTTTTTACAAGATGTGGAGTGTAGGACTTTAATTTTG	TGCAGAAATGTATGTAATGTTTCCTGGTTAATGTTTTTACAAGATGTGGAGTGTAGGACTTTAATTTTG	9:A>G	9	0.701923	0.041096	0.986301	0.013699	0.958904	0.027397	0.078814	0.027022	0.052918	3.85714	3.40116	1	1	1	1	1	1	1	1	-	1	-	1	1	1	1	1	1	1	-	1	1	-	1	1	1	1	-	-	-	1	1	1	-
100006818|F|0--16:A>G	100006818	TGCAGAAATGTGTTGCACGCTGTTTGGGGCATATCAACACTTTTACTGGGTGAAACAATTGGTATTCTT	TGCAGAAATGTGTTGCACGCTGTTTGGGGCATATCAACACTTTTACTGGGTGAAACAATTGGTATTCTT		16	1	0.985577	0.163462	0.836538	0.014423	0.149038	0.02843	0.273484	0.150957	5.59919	3.25641	0.95122	1	1	1	1	1	1	1	1	1	1	1	1	1	1	1	1	0	1	1	1	1	1	1	1	1	1	1	1	1	1	1	1
100006818|F|0-16:A>G-16:A>G	100006818	TGCAGAAATGTGTTGCGCGCTGTTTGGGGCATATCAACACTTTTACTGGGTGAAACAATTGGTATTCTT	TGCAGAAATGTGTTGCGCGCTGTTTGGGGCATATCAACACTTTTACTGGGTGAAACAATTGGTATTCTT	16:A>G	16	1	0.985577	0.163462	0.836538	0.014423	0.149038	0.02843	0.273484	0.150957	5.59919	3.25641	0.95122	0	0	0	0	0	0	0	0	1	0	0	0	0	0	0	0	1	0	0	0	0	0	0	1	0	0	0	0	0	0	0	0
100006821|F|0--38:T>A	100006821	TGCAGAAATGTTTAGACATTCCAAAACACTGAATTTCATAAAATTTTGACCATTAATATTTTGTCATGT	TGCAGAAATGTTTAGACATTCCAAAACACTGAATTTCATAAAATTTTGACCATTAATATTTTGTCATGT		38	1	1	0.019231	0.980769	0	0.019231	0	0.037722	0.018861	9.13492	7	1	1	1	1	1	1	1	1	1	1	1	1	1	1	1	1	1	1	1	1	1	1	1	1	1	1	1	1	1	1	1	1	1
100006821|F|0-38:T>A-38:T>A	100006821	TGCAGAAATGTTTAGACATTCCAAAACACTGAATTTCAAAAAATTTTGACCATTAATATTTTGTCATGT	TGCAGAAATGTTTAGACATTCCAAAACACTGAATTTCAAAAAATTTTGACCATTAATATTTTGTCATGT	38:T>A	38	1	1	0.019231	0.980769	0	0.019231	0	0.037722	0.018861	9.13492	7	1	0	0	0	0	0	0	0	0	0	0	0	0	0	0	0	0	0	0	0	0	0	0	0	0	0	0	0	0	0	0	0	0
100006830|F|0--35:T>C	100006830	TGCAGAAATTATTTGACATCAATATACGCCGACGGTTGGGACTGACCTTCGAAGACATACGCCATATCA	TGCAGAAATTATTTGACATCAATATACGCCGACGGTTGGGACTGACCTTCGAAGACATACGCCATATCA		35	0.971154	0.00495	1	0	0.99505	0.00495	0.009852	0	0.004926	5	3.59504	1	0	-	0	0	0	0	0	0	0	0	0	1	0	0	0	0	0	0	0	0	0	0	0	0	0	0	-	0	0	0	0	0
100006830|F|0-35:T>C-35:T>C	100006830	TGCAGAAATTATTTGACATCAATATACGCCGACGGCTGGGACTGACCTTCGAAGACATACGCCATATCA	TGCAGAAATTATTTGACATCAATATACGCCGACGGCTGGGACTGACCTTCGAAGACATACGCCATATCA	35:T>C	35	0.971154	0.00495	1	0	0.99505	0.00495	0.009852	0	0.004926	5	3.59504	1	1	-	1	1	1	1	1	1	1	1	1	1	1	1	1	1	1	1	1	1	1	1	1	1	1	1	-	1	1	1	1	1
100006836|F|0--35:A>T	100006836	TGCAGAAATTTATAATAAGACGTAGGTGCCAATGCAACGGTTGAAAAAGTGCATAAGAACTTTACAAGA	TGCAGAAATTTATAATAAGACGTAGGTGCCAATGCAACGGTTGAAAAAGTGCATAAGAACTTTACAAGA		35	1	0.826923	0.625	0.375	0.173077	0.451923	0.286243	0.46875	0.377496	5.89904	4.8	0.95122	1	1	1	1	1	1	1	0	1	1	1	1	1	1	0	1	0	1	1	1	1	1	1	1	1	0	1	1	1	1	1	1
100006836|F|0-35:A>T-35:A>T	100006836	TGCAGAAATTTATAATAAGACGTAGGTGCCAATGCTACGGTTGAAAAAGTGCATAAGAACTTTACAAGA	TGCAGAAATTTATAATAAGACGTAGGTGCCAATGCTACGGTTGAAAAAGTGCATAAGAACTTTACAAGA	35:A>T	35	1	0.826923	0.625	0.375	0.173077	0.451923	0.286243	0.46875	0.377496	5.89904	4.8	0.95122	0	1	1	0	1	1	1	1	1	0	1	1	1	1	1	1	1	0	0	0	0	0	1	0	1	1	0	1	0	1	0	1
100006839|F|0--27:G>A	100006839	TGCAGAAATTTGAACAGACCATAAGCCGCTAAAGTATCTGTTAGAGTCGCCAATGCAGAACAAGAAGAT	TGCAGAAATTTGAACAGACCATAAGCCGCTAAAGTATCTGTTAGAGTCGCCAATGCAGAACAAGAAGAT		27	0.985577	0.995122	0.078049	0.921951	0.004878	0.073171	0.009709	0.143914	0.076811	17.06478	6.76471	0.987805	0	1	1	1	1	-	1	1	1	1	1	1	1	1	1	1	1	1	1	1	1	1	1	1	1	1	1	1	1	1	1	1
100006839|F|0-27:G>A-27:G>A	100006839	TGCAGAAATTTGAACAGACCATAAGCCACTAAAGTATCTGTTAGAGTCGCCAATGCAGAACAAGAAGAT	TGCAGAAATTTGAACAGACCATAAGCCACTAAAGTATCTGTTAGAGTCGCCAATGCAGAACAAGAAGAT	27:G>A	27	0.985577	0.995122	0.078049	0.921951	0.004878	0.073171	0.009709	0.143914	0.076811	17.06478	6.76471	0.987805	1	0	0	0	0	-	0	0	0	1	0	0	0	1	1	0	0	0	0	0	0	0	0	0	0	0	0	0	0	0	0	0
100006840|F|0--27:C>T	100006840	TGCAGAAATTTGCAAACTAAAATACATCGTTAGAAGCATCAGTTTCAAATATGTGTGCTGTATTTACAG	TGCAGAAATTTGCAAACTAAAATACATCGTTAGAAGCATCAGTTTCAAATATGTGTGCTGTATTTACAG		27	0.990385	0.834951	0.470874	0.529126	0.165049	0.305825	0.275615	0.498303	0.386959	3.46569	3.02586	0.95	1	1	0	1	1	1	1	-	1	1	1	1	1	1	1	1	1	1	1	1	1	1	1	1	1	1	1	1	0	1	1	1
100006840|F|0-27:C>T-27:C>T	100006840	TGCAGAAATTTGCAAACTAAAATACATTGTTAGAAGCATCAGTTTCAAATATGTGTGCTGTATTTACAG	TGCAGAAATTTGCAAACTAAAATACATTGTTAGAAGCATCAGTTTCAAATATGTGTGCTGTATTTACAG	27:C>T	27	0.990385	0.834951	0.470874	0.529126	0.165049	0.305825	0.275615	0.498303	0.386959	3.46569	3.02586	0.95	1	1	1	1	0	1	1	-	1	1	1	0	0	0	0	0	1	1	1	0	0	0	1	0	0	0	0	1	1	1	1	0
100006843|F|0--7:C>G	100006843	TGCAGAACAAAAAGTTTACTTCGGGAAATGTAAAAACTTCGGAGATTTCTGATGCTGTTCAGCATCACG	TGCAGAACAAAAAGTTTACTTCGGGAAATGTAAAAACTTCGGAGATTTCTGATGCTGTTCAGCATCACG		7	1	1	0.014423	0.985577	0	0.014423	0	0.02843	0.014215	46.53571	28.2	1	1	1	1	1	1	1	1	1	1	1	1	1	1	1	1	1	1	1	1	1	1	1	1	1	1	1	1	1	1	1	1	1
100006843|F|0-7:C>G-7:C>G	100006843	TGCAGAAGAAAAAGTTTACTTCGGGAAATGTAAAAACTTCGGAGATTTCTGATGCTGTTCAGCATCACG	TGCAGAAGAAAAAGTTTACTTCGGGAAATGTAAAAACTTCGGAGATTTCTGATGCTGTTCAGCATCACG	7:C>G	7	1	1	0.014423	0.985577	0	0.014423	0	0.02843	0.014215	46.53571	28.2	1	0	0	0	0	0	1	0	0	0	0	0	0	0	0	0	0	0	0	0	0	0	0	0	0	0	0	0	0	0	0	0	0
100006846|F|0--25:C>G	100006846	TGCAGAACAAACCCTTGTTGTCCCTCAAGTCTGCCTTTGAACGAAACTCGCCTAGCAAAGAGAGTGCAA	TGCAGAACAAACCCTTGTTGTCCCTCAAGTCTGCCTTTGAACGAAACTCGCCTAGCAAAGAGAGTGCAA		25	1	0.889423	0.591346	0.408654	0.110577	0.480769	0.196699	0.483312	0.340006	19	16.30263	1	1	1	1	1	1	1	1	1	0	1	1	1	1	1	1	0	1	1	1	1	1	1	0	1	1	1	1	0	1	1	0	1
100006846|F|0-25:C>G-25:C>G	100006846	TGCAGAACAAACCCTTGTTGTCCCTGAACTCTGCCTTTGAACGAAACTCGCCTAGCAAAGAGAGTGCAA	TGCAGAACAAACCCTTGTTGTCCCTGAACTCTGCCTTTGAACGAAACTCGCCTAGCAAAGAGAGTGCAA	25:C>G	25	1	0.889423	0.591346	0.408654	0.110577	0.480769	0.196699	0.483312	0.340006	19	16.30263	1	0	1	1	1	0	0	1	0	1	1	1	1	1	0	1	1	1	0	1	1	1	0	1	0	0	1	0	1	1	0	1	1
100006854|F|0--23:T>C	100006854	TGCAGAACAAGAAGCAGATATCATAACACATTCACAACTGATGAATATTTCACTAGAATTTATCTTTCA	TGCAGAACAAGAAGCAGATATCATAACACATTCACAACTGATGAATATTTCACTAGAATTTATCTTTCA		23	1	1	0.028846	0.971154	0	0.028846	0	0.056028	0.028014	27.05952	7.14286	1	1	1	1	1	1	1	1	1	1	1	1	1	1	1	1	1	1	1	1	1	1	1	1	1	1	1	1	1	1	1	1	1
100006854|F|0-23:T>C-23:T>C	100006854	TGCAGAACAAGAAGCAGATATCACAACACATTCACAACTGATGAATATTTCACTAGAATTTATCTTTCA	TGCAGAACAAGAAGCAGATATCACAACACATTCACAACTGATGAATATTTCACTAGAATTTATCTTTCA	23:T>C	23	1	1	0.028846	0.971154	0	0.028846	0	0.056028	0.028014	27.05952	7.14286	1	0	0	0	0	0	0	0	0	0	0	0	0	0	0	0	0	0	0	0	0	0	0	0	0	0	0	0	0	0	0	0	0
100006857|F|0--44:C>G	100006857	TGCAGAACAATAAAACTCACACCCACACCAGTCTGTAATGAGCGCGATCACATTACTCCCGCACTGATA	TGCAGAACAATAAAACTCACACCCACACCAGTCTGTAATGAGCGCGATCACATTACTCCCGCACTGATA		44	1	1	0.004808	0.995192	0	0.004808	0	0.009569	0.004785	14.60714	4	1	1	1	1	1	1	1	1	1	1	1	1	1	1	1	1	1	1	1	1	1	1	1	1	1	1	1	1	1	1	1	1	1
100006857|F|0-44:C>G-44:C>G	100006857	TGCAGAACAATAAAACTCACACCCACACCAGTCTGTAATGAGCGGGATCACATTACTCCCGCACTGATA	TGCAGAACAATAAAACTCACACCCACACCAGTCTGTAATGAGCGGGATCACATTACTCCCGCACTGATA	44:C>G	44	1	1	0.004808	0.995192	0	0.004808	0	0.009569	0.004785	14.60714	4	1	0	0	0	0	0	0	0	0	0	0	0	0	0	0	0	0	0	0	0	1	0	0	0	0	0	0	0	0	0	0	0	0
100006859|F|0--6:A>G	100006859	TGCAGAACAATTAATTTCAAATTTATACCAGTATTTCCTACTCTAGAAACTAAGAGGGAAACCTCTCGT	TGCAGAACAATTAATTTCAAATTTATACCAGTATTTCCTACTCTAGAAACTAAGAGGGAAACCTCTCGT		6	0.990385	0.995146	0.009709	0.990291	0.004854	0.004854	0.009662	0.019229	0.014445	4.1748	2.5	1	1	1	1	1	1	1	1	1	1	-	1	1	1	1	1	1	1	1	1	1	1	1	-	1	1	1	1	1	1	1	1	1
100006859|F|0-6:A>G-6:A>G	100006859	TGCAGAGCAATTAATTTCAAATTTATACCAGTATTTCCTACTCTAGAAACTAAGAGGGAAACCTCTCGT	TGCAGAGCAATTAATTTCAAATTTATACCAGTATTTCCTACTCTAGAAACTAAGAGGGAAACCTCTCGT	6:A>G	6	0.990385	0.995146	0.009709	0.990291	0.004854	0.004854	0.009662	0.019229	0.014445	4.1748	2.5	1	0	0	0	0	0	0	0	0	0	-	0	0	0	0	0	0	0	0	0	0	0	0	-	0	0	0	0	0	0	0	0	0
100006862|F|0--10:A>T	100006862	TGCAGAACACAGATCTGTTTGCAAACAGGCCTTACAAGGCCTGTTTGCAAACTGATCTTTGTTCTACAG	TGCAGAACACAGATCTGTTTGCAAACAGGCCTTACAAGGCCTGTTTGCAAACTGATCTTTGTTCTACAG		10	1	1	0.009615	0.990385	0	0.009615	0	0.019046	0.009523	7.35714	4.5	1	1	1	1	1	1	1	1	1	1	1	1	1	1	1	1	1	1	1	1	1	1	1	1	1	1	1	1	1	1	1	1	1
100006862|F|0-10:A>T-10:A>T	100006862	TGCAGAACACTGATCTGTTTGCAAACAGGCCTTACAAGGCCTGTTTGCAAACTGATCTTTGTTCTACAG	TGCAGAACACTGATCTGTTTGCAAACAGGCCTTACAAGGCCTGTTTGCAAACTGATCTTTGTTCTACAG	10:A>T	10	1	1	0.009615	0.990385	0	0.009615	0	0.019046	0.009523	7.35714	4.5	1	0	0	0	0	0	0	0	0	0	0	0	0	0	0	0	0	0	0	0	1	0	0	0	0	0	0	0	0	0	0	0	0
100006863|F|0--21:G>A	100006863	TGCAGAACACAGTTTATTCATGACATAAGCATGATAAGCTACAAACCATAGACTACTATAACACTCTTC	TGCAGAACACAGTTTATTCATGACATAAGCATGATAAGCTACAAACCATAGACTACTATAACACTCTTC		21	1	0.975962	0.384615	0.615385	0.024038	0.360577	0.046921	0.473373	0.260147	80.35102	45.47959	0.97561	1	1	1	1	1	1	1	1	1	1	1	1	0	1	1	1	1	1	1	1	1	1	1	1	1	1	0	1	1	1	1	1
100006863|F|0-21:G>A-21:G>A	100006863	TGCAGAACACAGTTTATTCATAACATAAGCATGATAAGCTACAAACCATAGACTACTATAACACTCTTC	TGCAGAACACAGTTTATTCATAACATAAGCATGATAAGCTACAAACCATAGACTACTATAACACTCTTC	21:G>A	21	1	0.975962	0.384615	0.615385	0.024038	0.360577	0.046921	0.473373	0.260147	80.35102	45.47959	0.97561	0	1	0	0	0	1	0	0	1	1	0	0	1	1	0	0	0	1	0	0	0	0	1	1	0	1	1	0	1	0	0	0
100006866|F|0--60:T>C	100006866	TGCAGAACACTTCAGTTTAAAATGGGGAGATATTGTCCTGAAAGTTGACAAAGATGGTAATGAGTACCT	TGCAGAACACTTCAGTTTAAAATGGGGAGATATTGTCCTGAAAGTTGACAAAGATGGTAATGAGTACCT		60	1	0.980769	0.201923	0.798077	0.019231	0.182692	0.037722	0.3223	0.180011	6.1417	3.92453	0.963415	1	1	1	1	1	1	1	1	1	1	1	1	1	1	1	1	1	1	1	1	1	1	1	1	1	1	1	1	1	1	1	1
100006866|F|0-60:T>C-60:T>C	100006866	TGCAGAACACTTCAGTTTAAAATGGGGAGATATTGTCCTGAAAGTTGACAAAGATGGTAACGAGTACCT	TGCAGAACACTTCAGTTTAAAATGGGGAGATATTGTCCTGAAAGTTGACAAAGATGGTAACGAGTACCT	60:T>C	60	1	0.980769	0.201923	0.798077	0.019231	0.182692	0.037722	0.3223	0.180011	6.1417	3.92453	0.963415	1	0	0	1	0	0	0	0	0	0	1	0	0	0	0	0	0	0	0	0	0	0	0	0	1	0	0	0	0	0	1	0
100006867|F|0--15:T>G	100006867	TGCAGAACAGAAAATTTCTTTAGCTGGTTGTGGCAGTGTTGGTGCAGAACAGAACAGACACTTTTACTG	TGCAGAACAGAAAATTTCTTTAGCTGGTTGTGGCAGTGTTGGTGCAGAACAGAACAGACACTTTTACTG		15	1	1	0.009615	0.990385	0	0.009615	0	0.019046	0.009523	9.75299	4.33333	1	1	1	1	1	1	1	1	1	1	1	1	1	1	1	1	1	1	1	1	1	1	1	1	1	1	1	1	1	1	1	1	1
100006867|F|0-15:T>G-15:T>G	100006867	TGCAGAACAGAAAATGTCTTTAGCTGGTTGTGGCAGTGTTGGTGCAGAACAGAACAGACACTTTTACTG	TGCAGAACAGAAAATGTCTTTAGCTGGTTGTGGCAGTGTTGGTGCAGAACAGAACAGACACTTTTACTG	15:T>G	15	1	1	0.009615	0.990385	0	0.009615	0	0.019046	0.009523	9.75299	4.33333	1	0	0	0	0	0	0	0	0	0	0	0	0	0	0	0	0	0	0	0	0	0	0	0	0	0	0	0	0	0	0	0	0
100006868|F|0--13:A>G	100006868	TGCAGAACAGAATATTGATCTAGTGCACTAGCAATAAAGTCAGGTGTCTAAGGGGAAACTTCTTCTCCT	TGCAGAACAGAATATTGATCTAGTGCACTAGCAATAAAGTCAGGTGTCTAAGGGGAAACTTCTTCTCCT		13	1	0.932692	0.509615	0.490385	0.067308	0.442308	0.125555	0.499815	0.312685	13.9661	9.37795	0.963415	1	1	0	1	1	1	1	1	1	1	1	1	1	1	1	1	1	1	1	1	1	1	0	1	1	1	1	1	1	1	1	1
100006868|F|0-13:A>G-13:A>G	100006868	TGCAGAACAGAATGTTGATCTAGTGCACTAGCAATAAAGTCAGGTGTCTAAGGGGAAACTTCTTCTCCT	TGCAGAACAGAATGTTGATCTAGTGCACTAGCAATAAAGTCAGGTGTCTAAGGGGAAACTTCTTCTCCT	13:A>G	13	1	0.932692	0.509615	0.490385	0.067308	0.442308	0.125555	0.499815	0.312685	13.9661	9.37795	0.963415	1	1	1	0	1	0	1	0	1	0	0	0	0	1	0	0	0	0	0	0	0	0	1	1	0	0	1	0	1	0	1	1
100006870|F|0--55:T>A	100006870	TGCAGAACAGATTGTGGCAATGTGGCAATGGGCTTCACAGAACACTTTTACCTCCTCCTACCTTAGAGA	TGCAGAACAGATTGTGGCAATGTGGCAATGGGCTTCACAGAACACTTTTACCTCCTCCTACCTTAGAGA		55	0.942308	0.984694	0.056122	0.943878	0.015306	0.040816	0.030144	0.105945	0.068045	3.84348	3.07692	1	1	1	1	1	1	1	1	1	1	1	1	1	1	1	1	1	1	1	1	1	1	1	1	1	1	1	1	1	1	1	1	-
100006870|F|0-55:T>A-55:T>A	100006870	TGCAGAACAGATTGTGGCAATGTGGCAATGGGCTTCACAGAACACTTTTACCTCCACCTACCTTAGAGA	TGCAGAACAGATTGTGGCAATGTGGCAATGGGCTTCACAGAACACTTTTACCTCCACCTACCTTAGAGA	55:T>A	55	0.942308	0.984694	0.056122	0.943878	0.015306	0.040816	0.030144	0.105945	0.068045	3.84348	3.07692	1	0	0	0	0	0	0	0	0	0	0	0	0	0	0	0	0	0	0	0	1	0	1	0	0	0	0	0	0	0	0	0	-
100006872|F|0--17:G>A	100006872	TGCAGAACAGCATTAAAGAGTTACAAGGTTTTGGACAAAGCTATGCAAACTATGCGTGGATCACTTATT	TGCAGAACAGCATTAAAGAGTTACAAGGTTTTGGACAAAGCTATGCAAACTATGCGTGGATCACTTATT		17	1	1	0.028846	0.971154	0	0.028846	0	0.056028	0.028014	16.30952	8.14286	1	1	1	1	1	1	1	1	1	1	1	1	1	1	1	1	1	1	1	1	1	1	1	1	1	1	1	1	1	1	1	1	1
100006872|F|0-17:G>A-17:G>A	100006872	TGCAGAACAGCATTAAAAAGTTACAAGGTTTTGGACAAAGCTATGCAAACTATGCGTGGATCACTTATT	TGCAGAACAGCATTAAAAAGTTACAAGGTTTTGGACAAAGCTATGCAAACTATGCGTGGATCACTTATT	17:G>A	17	1	1	0.028846	0.971154	0	0.028846	0	0.056028	0.028014	16.30952	8.14286	1	0	0	0	0	0	0	0	0	0	0	0	0	0	0	0	0	0	0	0	0	0	0	0	0	0	0	0	0	0	0	0	0
100006874|F|0--54:G>A	100006874	TGCAGAACAGCATTAGAGAGTTGCGAGGTTTGGACAAAGGAATTAAAGGAACTCGATAAGCATATAGAT	TGCAGAACAGCATTAGAGAGTTGCGAGGTTTGGACAAAGGAATTAAAGGAACTCGATAAGCATATAGAT		54	1	1	0.004808	0.995192	0	0.004808	0	0.009569	0.004785	41.70635	24.5	1	1	1	1	1	1	1	1	1	1	1	1	1	1	1	1	1	1	1	1	1	1	1	1	1	1	1	1	1	1	1	1	1
100006874|F|0-54:G>A-54:G>A	100006874	TGCAGAACAGCATTAGAGAGTTGCGAGGTTTGGACAAAGGAATTAAAGGAACTCAATAAGCATATAGAT	TGCAGAACAGCATTAGAGAGTTGCGAGGTTTGGACAAAGGAATTAAAGGAACTCAATAAGCATATAGAT	54:G>A	54	1	1	0.004808	0.995192	0	0.004808	0	0.009569	0.004785	41.70635	24.5	1	0	0	0	0	0	0	0	0	0	0	0	0	0	0	0	0	0	0	0	0	0	0	0	0	0	0	0	0	0	0	0	0
100006876|F|0--23:C>A	100006876	TGCAGAACAGCATTATGGAGATACGAGGCTTGGACAAAGCTAGGCAAACTAGGGTGGATCACTTATTAA	TGCAGAACAGCATTATGGAGATACGAGGCTTGGACAAAGCTAGGCAAACTAGGGTGGATCACTTATTAA		23	0.980769	1	0.009804	0.990196	0	0.009804	0	0.019416	0.009708	4.53659	3	1	1	1	1	1	1	1	1	1	1	1	1	1	1	1	1	1	-	1	1	1	1	1	1	1	1	1	1	-	1	1	1	1
100006876|F|0-23:C>A-23:C>A	100006876	TGCAGAACAGCATTATGGAGATAAGAGGCTTGGACAAAGCTAGGCAAACTAGGGTGGATCACTTATTAA	TGCAGAACAGCATTATGGAGATAAGAGGCTTGGACAAAGCTAGGCAAACTAGGGTGGATCACTTATTAA	23:C>A	23	0.980769	1	0.009804	0.990196	0	0.009804	0	0.019416	0.009708	4.53659	3	1	0	1	0	0	0	0	0	0	0	0	0	0	0	0	0	0	-	0	0	0	0	0	0	0	0	0	0	-	0	0	0	0
100006877|F|0--41:A>C	100006877	TGCAGAACAGCATTTGGGAGTTATGAGGTTTGGACAAAGCTATGCAACTATGCGTGAATCACTTATTAA	TGCAGAACAGCATTTGGGAGTTATGAGGTTTGGACAAAGCTATGCAACTATGCGTGAATCACTTATTAA		41	1	1	0.009615	0.990385	0	0.009615	0	0.019046	0.009523	15.79762	5	1	1	1	1	1	1	1	1	1	1	1	1	1	1	1	1	1	1	1	1	1	1	1	1	1	1	1	1	1	1	1	1	1
100006877|F|0-41:A>C-41:A>C	100006877	TGCAGAACAGCATTTGGGAGTTATGAGGTTTGGACAAAGCTCTGCAACTATGCGTGAATCACTTATTAA	TGCAGAACAGCATTTGGGAGTTATGAGGTTTGGACAAAGCTCTGCAACTATGCGTGAATCACTTATTAA	41:A>C	41	1	1	0.009615	0.990385	0	0.009615	0	0.019046	0.009523	15.79762	5	1	0	0	0	0	0	0	0	0	0	0	0	0	0	0	0	0	0	0	0	0	0	0	0	0	0	0	0	0	0	0	0	0
100006884|F|0--54:C>T	100006884	TGCAGAACAGTTCCAGATACATCCTGGCACCTATCTCTTGTCTGGACTGTAAATCGGGGAGAGTTACCT	TGCAGAACAGTTCCAGATACATCCTGGCACCTATCTCTTGTCTGGACTGTAAATCGGGGAGAGTTACCT		54	0.980769	1	0.009804	0.990196	0	0.009804	0	0.019416	0.009708	5.21633	3	1	1	1	1	1	1	1	1	1	1	1	1	1	1	1	1	1	1	1	1	1	1	1	1	1	1	1	1	1	1	1	1	1
100006884|F|0-54:C>T-54:C>T	100006884	TGCAGAACAGTTCCAGATACATCCTGGCACCTATCTCTTGTCTGGACTGTAAATTGGGGAGAGTTACCT	TGCAGAACAGTTCCAGATACATCCTGGCACCTATCTCTTGTCTGGACTGTAAATTGGGGAGAGTTACCT	54:C>T	54	0.980769	1	0.009804	0.990196	0	0.009804	0	0.019416	0.009708	5.21633	3	1	1	0	0	0	0	0	0	0	0	0	0	0	0	0	0	0	0	0	0	0	0	0	0	0	0	0	0	0	0	0	0	0
100006885|F|0--51:G>A	100006885	TGCAGAACATAACATGTACTTGTCAATACGGGTATTCTGTGTGCAAAGTCAGCTGTCTGACAGACAGGG	TGCAGAACATAACATGTACTTGTCAATACGGGTATTCTGTGTGCAAAGTCAGCTGTCTGACAGACAGGG		51	1	0.860577	0.644231	0.355769	0.139423	0.504808	0.239969	0.458395	0.349182	33.35321	24.53086	0.97561	1	1	0	1	1	1	1	1	1	1	0	1	1	1	1	0	1	1	0	1	0	1	1	1	1	1	1	1	1	1	1	1
100006885|F|0-51:G>A-51:G>A	100006885	TGCAGAACATAACATGTACTTGTCAATACGGGTATTCTGTGTGCAAAGTCAACTGTCTGACAGACAGGG	TGCAGAACATAACATGTACTTGTCAATACGGGTATTCTGTGTGCAAAGTCAACTGTCTGACAGACAGGG	51:G>A	51	1	0.860577	0.644231	0.355769	0.139423	0.504808	0.239969	0.458395	0.349182	33.35321	24.53086	0.97561	0	0	1	1	1	1	1	1	1	1	1	1	1	0	0	1	0	0	1	0	1	1	0	1	0	0	0	0	1	1	1	1
100006886|F|0--49:A>G	100006886	TGCAGAACATAATTCTTAAACCCATGACAATTACACTTTGCAACCATATAAGCACTTTTTCATATTTTC	TGCAGAACATAATTCTTAAACCCATGACAATTACACTTTGCAACCATATAAGCACTTTTTCATATTTTC		49	0.552885	0.53913	0.617391	0.382609	0.46087	0.156522	0.496938	0.472439	0.484688	3.67532	3.6747	0.952381	-	0	-	-	-	1	1	1	1	0	0	-	-	-	1	-	-	1	-	-	1	-	-	-	0	1	-	1	-	0	1	-
100006886|F|0-49:A>G-49:A>G	100006886	TGCAGAACATAATTCTTAAACCCATGACAATTACACTTTGCAACCATATGAGCACTTTTTCATATTTTC	TGCAGAACATAATTCTTAAACCCATGACAATTACACTTTGCAACCATATGAGCACTTTTTCATATTTTC	49:A>G	49	0.552885	0.53913	0.617391	0.382609	0.46087	0.156522	0.496938	0.472439	0.484688	3.67532	3.6747	0.952381	-	1	-	-	-	0	0	0	0	1	1	-	-	-	0	-	-	0	-	-	0	-	-	-	1	0	-	0	-	1	0	-
100006888|F|0--31:G>T	100006888	TGCAGAACATCATATCATTCAATGGCGTGATGCTTGGCAAAATCAGAAATCTCCGAAGATTTTATCGAA	TGCAGAACATCATATCATTCAATGGCGTGATGCTTGGCAAAATCAGAAATCTCCGAAGATTTTATCGAA		31	0.995192	1	0.004831	0.995169	0	0.004831	0	0.009615	0.004808	10.04781	7.5	1	1	1	1	1	1	1	1	1	1	1	1	1	1	1	1	1	1	1	1	1	1	1	1	1	1	1	1	1	1	1	1	1
100006888|F|0-31:G>T-31:G>T	100006888	TGCAGAACATCATATCATTCAATGGCGTGATTCTTGGCAAAATCAGAAATCTCCGAAGATTTTATCGAA	TGCAGAACATCATATCATTCAATGGCGTGATTCTTGGCAAAATCAGAAATCTCCGAAGATTTTATCGAA	31:G>T	31	0.995192	1	0.004831	0.995169	0	0.004831	0	0.009615	0.004808	10.04781	7.5	1	0	0	0	0	0	0	0	0	0	0	0	0	0	0	0	0	0	0	0	0	0	0	0	0	0	0	0	0	0	0	0	0
100006889|F|0--25:A>G	100006889	TGCAGAACATCCCAGTGGAATGCATACCATCTCCTAGTTTCAGAGTACCTCCTTCGAGCCATGTTCAGA	TGCAGAACATCCCAGTGGAATGCATACCATCTCCTAGTTTCAGAGTACCTCCTTCGAGCCATGTTCAGA		25	0.966346	0.00995	0.995025	0.004975	0.99005	0.004975	0.019702	0.009901	0.014802	9.5	7.2636	1	0	0	0	0	0	0	0	0	0	0	0	0	0	0	0	0	0	0	0	0	0	1	0	0	0	0	0	0	0	0	0	-
100006889|F|0-25:A>G-25:A>G	100006889	TGCAGAACATCCCAGTGGAATGCATGCCATCTCCTAGTTTCAGAGTACCTCCTTCGAGCCATGTTCAGA	TGCAGAACATCCCAGTGGAATGCATGCCATCTCCTAGTTTCAGAGTACCTCCTTCGAGCCATGTTCAGA	25:A>G	25	0.966346	0.00995	0.995025	0.004975	0.99005	0.004975	0.019702	0.009901	0.014802	9.5	7.2636	1	1	1	1	1	1	1	1	1	1	1	1	1	1	1	1	1	1	1	1	1	1	1	1	1	1	1	1	1	1	1	1	-
100006890|F|0--26:C>G	100006890	TGCAGAACATCCCAGTGGAATGCATGCCCAATAGTTTGCCTTCTTCTACATGTAGCTTCAGAGTATCGC	TGCAGAACATCCCAGTGGAATGCATGCCCAATAGTTTGCCTTCTTCTACATGTAGCTTCAGAGTATCGC		26	0.995192	1	0.009662	0.990338	0	0.009662	0	0.019137	0.009568	8.8898	8	1	1	1	1	1	1	1	1	1	1	1	1	1	1	1	1	1	1	1	1	1	1	1	1	1	1	1	1	1	1	1	1	1
100006890|F|0-26:C>G-26:C>G	100006890	TGCAGAACATCCCAGTGGAATGCATGGCCAATAGTTTGCCTTCTTCTACATGTAGCTTCAGAGTATCGC	TGCAGAACATCCCAGTGGAATGCATGGCCAATAGTTTGCCTTCTTCTACATGTAGCTTCAGAGTATCGC	26:C>G	26	0.995192	1	0.009662	0.990338	0	0.009662	0	0.019137	0.009568	8.8898	8	1	0	0	0	0	0	0	0	0	0	0	0	0	0	0	0	0	0	0	0	0	0	0	0	0	0	0	0	0	0	0	0	0
100006891|F|0--41:C>T	100006891	TGCAGAACATCCCATTTGAATGCATGCCGATAATTTGTCATCTCCTAGCTTCAGAGTATCTCCTTTGAG	TGCAGAACATCCCATTTGAATGCATGCCGATAATTTGTCATCTCCTAGCTTCAGAGTATCTCCTTTGAG		41	0.9375	0.974359	0.2	0.8	0.025641	0.174359	0.049967	0.32	0.184984	5.04091	3.14286	0.903226	1	1	1	1	1	1	1	1	1	-	1	1	1	1	1	0	1	1	1	1	1	1	1	1	1	1	1	1	1	1	1	-
100006891|F|0-41:C>T-41:C>T	100006891	TGCAGAACATCCCATTTGAATGCATGCCGATAATTTGTCATTTCCTAGCTTCAGAGTATCTCCTTTGAG	TGCAGAACATCCCATTTGAATGCATGCCGATAATTTGTCATTTCCTAGCTTCAGAGTATCTCCTTTGAG	41:C>T	41	0.9375	0.974359	0.2	0.8	0.025641	0.174359	0.049967	0.32	0.184984	5.04091	3.14286	0.903226	0	1	0	0	0	0	1	0	0	-	1	0	0	0	0	1	0	0	0	1	0	0	0	0	1	0	0	0	0	0	1	-
100006894|F|0--52:G>A	100006894	TGCAGAACATGCTTCTCTCCTTCATGAATTTTTGGATTCTCTGGCCGTTGGTGTGAGAGATTCACAATA	TGCAGAACATGCTTCTCTCCTTCATGAATTTTTGGATTCTCTGGCCGTTGGTGTGAGAGATTCACAATA		52	0.995192	1	0.028986	0.971014	0	0.028986	0	0.056291	0.028145	7.29482	4.28571	1	1	1	1	1	1	1	1	1	1	1	1	1	1	1	1	1	1	1	1	1	1	1	1	1	1	1	1	1	1	1	1	1
100006894|F|0-52:G>A-52:G>A	100006894	TGCAGAACATGCTTCTCTCCTTCATGAATTTTTGGATTCTCTGGCCGTTGGTATGAGAGATTCACAATA	TGCAGAACATGCTTCTCTCCTTCATGAATTTTTGGATTCTCTGGCCGTTGGTATGAGAGATTCACAATA	52:G>A	52	0.995192	1	0.028986	0.971014	0	0.028986	0	0.056291	0.028145	7.29482	4.28571	1	0	0	0	0	0	0	0	0	0	0	0	0	0	0	0	0	0	0	0	0	0	0	0	0	0	0	0	0	0	0	0	1
100006895|F|0--40:T>A	100006895	TGCAGAACATGTTACCAATGCAGTTTTTTTACTAGGGAAGTTGGAAACCACAGGCTGGTTCTAGCATTT	TGCAGAACATGTTACCAATGCAGTTTTTTTACTAGGGAAGTTGGAAACCACAGGCTGGTTCTAGCATTT		40	1	1	0.057692	0.942308	0	0.057692	0	0.108728	0.054364	24.53175	9.82353	1	1	1	1	1	1	1	1	1	1	1	1	1	1	1	1	1	1	1	1	1	1	1	1	1	1	1	1	1	1	1	1	1
100006895|F|0-40:T>A-40:T>A	100006895	TGCAGAACATGTTACCAATGCAGTTTTTTTACTAGGGAAGATGGAAACCACAGGCTGGTTCTAGCATTT	TGCAGAACATGTTACCAATGCAGTTTTTTTACTAGGGAAGATGGAAACCACAGGCTGGTTCTAGCATTT	40:T>A	40	1	1	0.057692	0.942308	0	0.057692	0	0.108728	0.054364	24.53175	9.82353	1	0	0	0	0	0	0	0	0	0	1	0	0	0	0	0	0	0	0	0	0	0	0	0	0	0	0	0	0	0	0	0	0
100006900|F|0--10:C>T	100006900	TGCAGAACCACAACATCATAGGCAGTGGGAGTTTCAAGAACATTTGGAATCGCTCGATTAAGGTAAAAA	TGCAGAACCACAACATCATAGGCAGTGGGAGTTTCAAGAACATTTGGAATCGCTCGATTAAGGTAAAAA		10	1	1	0.019231	0.980769	0	0.019231	0	0.037722	0.018861	39.68254	17.2	1	1	1	1	1	1	1	1	1	1	1	1	1	1	1	1	1	1	1	1	1	1	1	1	1	1	1	1	1	1	1	1	1
100006900|F|0-10:C>T-10:C>T	100006900	TGCAGAACCATAACATCATAGGCAGTGGGAGTTTCAAGAACATTTGGAATCGCTCGATTAAGGTAAAAA	TGCAGAACCATAACATCATAGGCAGTGGGAGTTTCAAGAACATTTGGAATCGCTCGATTAAGGTAAAAA	10:C>T	10	1	1	0.019231	0.980769	0	0.019231	0	0.037722	0.018861	39.68254	17.2	1	0	0	0	0	0	0	0	0	0	0	0	0	0	0	0	0	0	0	0	0	0	0	0	0	0	0	0	0	0	0	0	0
100006906|F|0--31:T>C	100006906	TGCAGAACCAGTACCAGATACCCTCGGATCATACACCCTAGACAGAAGGGATTGAGGAACATAAAACAT	TGCAGAACCAGTACCAGATACCCTCGGATCATACACCCTAGACAGAAGGGATTGAGGAACATAAAACAT		31	1	1	0.0625	0.9375	0	0.0625	0	0.117188	0.058594	10.95238	6.06667	1	1	1	1	1	1	1	1	1	1	1	1	1	1	1	1	1	1	1	1	1	1	1	1	1	1	1	1	1	1	1	1	1
100006906|F|0-31:T>C-31:T>C	100006906	TGCAGAACCAGTACCAGATACCCTCGGATCACACACCCTAGACAGAAGGGATTGAGGAACATAAAACAT	TGCAGAACCAGTACCAGATACCCTCGGATCACACACCCTAGACAGAAGGGATTGAGGAACATAAAACAT	31:T>C	31	1	1	0.0625	0.9375	0	0.0625	0	0.117188	0.058594	10.95238	6.06667	1	0	0	0	0	0	0	0	0	0	0	0	0	0	0	0	0	0	0	0	0	0	0	0	0	0	0	0	1	0	0	0	0
100006908|F|0--50:A>G	100006908	TGCAGAACCAGTGGAATGCATGCCGATAATTTGCCATCTCCTAGCTTCAGAGTATCTCCTTCGAGTCAT	TGCAGAACCAGTGGAATGCATGCCGATAATTTGCCATCTCCTAGCTTCAGAGTATCTCCTTCGAGTCAT		50	0.951923	0.994949	0.025253	0.974747	0.005051	0.020202	0.01005	0.04923	0.02964	4.67401	3.16667	1	1	1	1	1	1	1	1	1	1	1	1	-	-	1	1	1	1	1	1	1	1	1	1	1	1	1	1	1	1	1	1	1
100006908|F|0-50:A>G-50:A>G	100006908	TGCAGAACCAGTGGAATGCATGCCGATAATTTGCCATCTCCTAGCTTCAGGGTATCTCCTTCGAGTCAT	TGCAGAACCAGTGGAATGCATGCCGATAATTTGCCATCTCCTAGCTTCAGGGTATCTCCTTCGAGTCAT	50:A>G	50	0.951923	0.994949	0.025253	0.974747	0.005051	0.020202	0.01005	0.04923	0.02964	4.67401	3.16667	1	0	0	0	0	0	0	0	0	0	0	0	-	-	0	0	0	0	0	0	0	0	0	0	0	1	0	0	0	0	0	0	0
100006914|F|0--52:T>G	100006914	TGCAGAACCCATTTCCAATCCAATCCCTTCTAACGGTTTCCAGTATGTTTGCTGTAACCAATGTCTAAA	TGCAGAACCCATTTCCAATCCAATCCCTTCTAACGGTTTCCAGTATGTTTGCTGTAACCAATGTCTAAA		52	1	0.942308	0.5	0.5	0.057692	0.442308	0.108728	0.5	0.304364	7.70588	5.424	0.95122	1	1	0	1	1	1	1	1	1	1	1	1	1	1	1	1	1	1	1	1	1	1	1	1	1	1	1	1	0	1	1	1
100006914|F|0-52:T>G-52:T>G	100006914	TGCAGAACCCATTTCCAATCCAATCCCTTCTAACGGTTTCCAGTATGTTTGCGGTAACCAATGTCTAAA	TGCAGAACCCATTTCCAATCCAATCCCTTCTAACGGTTTCCAGTATGTTTGCGGTAACCAATGTCTAAA	52:T>G	52	1	0.942308	0.5	0.5	0.057692	0.442308	0.108728	0.5	0.304364	7.70588	5.424	0.95122	0	1	1	1	1	0	1	1	0	1	0	1	1	0	1	1	0	1	1	1	0	0	0	0	0	1	0	1	1	1	1	0
100006917|F|0--24:C>T	100006917	TGCAGAACCCGTTTCAAATGTGATCTTTGTACAATGACAGTGACTGTCGTAAGCCTCTGACAAGAAATT	TGCAGAACCCGTTTCAAATGTGATCTTTGTACAATGACAGTGACTGTCGTAAGCCTCTGACAAGAAATT		24	0.942308	0.994898	0.030612	0.969388	0.005102	0.02551	0.010152	0.05935	0.034751	3.06867	2.57143	1	1	1	1	1	1	1	1	1	1	1	1	1	1	1	1	-	1	1	1	1	1	1	1	1	1	1	1	1	-	1	1	-
100006917|F|0-24:C>T-24:C>T	100006917	TGCAGAACCCGTTTCAAATGTGATTTTTGTACAATGACAGTGACTGTCGTAAGCCTCTGACAAGAAATT	TGCAGAACCCGTTTCAAATGTGATTTTTGTACAATGACAGTGACTGTCGTAAGCCTCTGACAAGAAATT	24:C>T	24	0.942308	0.994898	0.030612	0.969388	0.005102	0.02551	0.010152	0.05935	0.034751	3.06867	2.57143	1	0	0	0	0	0	0	0	0	0	0	0	0	0	0	0	-	0	0	0	0	0	0	0	0	0	0	0	0	-	0	0	-
100006919|F|0--66:A>G	100006919	TGCAGAACCGCATTGGTCTGAAGACAGTAAAGTTGATCTTGCAGACAAATAAAAGCATATATTTACAAC	TGCAGAACCGCATTGGTCTGAAGACAGTAAAGTTGATCTTGCAGACAAATAAAAGCATATATTTACAAC		66	0.980769	1	0.004902	0.995098	0	0.004902	0	0.009756	0.004878	5.09053	3	1	1	1	1	1	1	1	1	1	1	1	1	1	1	1	1	1	1	1	1	1	1	1	1	1	1	1	1	1	1	-	1	1
100006919|F|0-66:A>G-66:A>G	100006919	TGCAGAACCGCATTGGTCTGAAGACAGTAAAGTTGATCTTGCAGACAAATAAAAGCATATATTTACGAC	TGCAGAACCGCATTGGTCTGAAGACAGTAAAGTTGATCTTGCAGACAAATAAAAGCATATATTTACGAC	66:A>G	66	0.980769	1	0.004902	0.995098	0	0.004902	0	0.009756	0.004878	5.09053	3	1	0	0	0	0	0	0	0	0	0	0	0	0	0	0	0	0	0	0	0	0	0	0	0	0	0	0	0	0	0	-	0	0
100006920|F|0--51:C>G	100006920	TGCAGAACCGTATACCGTCTTCAGAAACTTCACAGATAGAGACATCTTACTCACTGTCTGGTATCAGGA	TGCAGAACCGTATACCGTCTTCAGAAACTTCACAGATAGAGACATCTTACTCACTGTCTGGTATCAGGA		51	1	1	0.019231	0.980769	0	0.019231	0	0.037722	0.018861	12.15476	9	1	1	1	1	1	1	1	1	1	1	1	1	1	1	1	1	1	1	1	1	1	1	1	1	1	1	1	1	1	1	1	1	1
100006920|F|0-51:C>G-51:C>G	100006920	TGCAGAACCGTATACCGTCTTCAGAAACTTCACAGATAGAGACATCTTACTGACTGTCTGGTATCAGGA	TGCAGAACCGTATACCGTCTTCAGAAACTTCACAGATAGAGACATCTTACTGACTGTCTGGTATCAGGA	51:C>G	51	1	1	0.019231	0.980769	0	0.019231	0	0.037722	0.018861	12.15476	9	1	0	0	0	0	0	0	0	0	0	0	0	0	0	0	0	0	0	0	0	0	0	0	0	0	0	0	0	0	0	0	0	0
100006922|F|0--6:A>T	100006922	TGCAGAACCTGAGAACTTAATGTCCCAGTTAGGGGACAGCTTCGCCACTCACCACCATCTGAGGTCAGC	TGCAGAACCTGAGAACTTAATGTCCCAGTTAGGGGACAGCTTCGCCACTCACCACCATCTGAGGTCAGC		6	1	1	0.009615	0.990385	0	0.009615	0	0.019046	0.009523	9.47619	5.33333	1	1	1	1	1	1	1	1	1	1	1	1	1	1	1	1	1	1	1	1	1	1	1	1	1	1	1	1	1	1	1	1	1
100006922|F|0-6:A>T-6:A>T	100006922	TGCAGATCCTGAGAACTTAATGTCCCAGTTAGGGGACAGCTTCGCCACTCACCACCATCTGAGGTCAGC	TGCAGATCCTGAGAACTTAATGTCCCAGTTAGGGGACAGCTTCGCCACTCACCACCATCTGAGGTCAGC	6:A>T	6	1	1	0.009615	0.990385	0	0.009615	0	0.019046	0.009523	9.47619	5.33333	1	0	0	0	0	0	0	1	0	0	0	0	0	0	0	0	0	0	0	0	0	0	0	0	0	0	0	0	0	0	0	0	0
100006923|F|0--16:C>G	100006923	TGCAGAACCTGGAACTCAAAGAGTTGCCCACGACTGCAAATCTGAGGACTGTCAAGACAAAGGATGGAT	TGCAGAACCTGGAACTCAAAGAGTTGCCCACGACTGCAAATCTGAGGACTGTCAAGACAAAGGATGGAT		16	1	0.995192	0.033654	0.966346	0.004808	0.028846	0.009569	0.065043	0.037306	23.984	13.55556	1	1	1	1	1	1	1	1	1	1	1	1	1	1	1	1	1	1	1	1	1	1	1	1	1	1	1	1	1	1	1	1	1
100006923|F|0-16:C>G-16:C>G	100006923	TGCAGAACCTGGAACTGGAAGAGTTGCCCACGACTGCAAATCTGAGGACTGTCAAGACAAAGGATGGAT	TGCAGAACCTGGAACTGGAAGAGTTGCCCACGACTGCAAATCTGAGGACTGTCAAGACAAAGGATGGAT	16:C>G	16	1	0.995192	0.033654	0.966346	0.004808	0.028846	0.009569	0.065043	0.037306	23.984	13.55556	1	0	0	0	0	0	0	0	0	0	0	0	0	0	0	0	0	0	0	0	0	0	0	0	0	0	0	0	0	0	0	0	1
100006926|F|0--56:T>G	100006926	TGCAGAACCTTACAGAGGATCATTTCCACTTCTCATCAAATAACAGTATAACTGATTTATAAACTGGGA	TGCAGAACCTTACAGAGGATCATTTCCACTTCTCATCAAATAACAGTATAACTGATTTATAAACTGGGA		56	1	1	0.004808	0.995192	0	0.004808	0	0.009569	0.004785	8.0873	5	1	1	1	1	1	1	1	1	1	1	1	1	1	1	1	1	1	1	1	1	1	1	1	1	1	1	1	1	1	1	1	1	1
100006926|F|0-56:T>G-56:T>G	100006926	TGCAGAACCTTACAGAGGATCATTTCCACTTCTCATCAAATAACAGTATAACTGATGTATAAACTGGGA	TGCAGAACCTTACAGAGGATCATTTCCACTTCTCATCAAATAACAGTATAACTGATGTATAAACTGGGA	56:T>G	56	1	1	0.004808	0.995192	0	0.004808	0	0.009569	0.004785	8.0873	5	1	0	0	0	0	0	0	0	0	0	0	0	0	0	0	0	0	0	0	0	0	0	0	0	0	0	0	0	0	0	0	0	0
100006927|F|0--67:C>T	100006927	TGCAGAACCTTCTGATGCATCCTCACTCCAGTCAACCACATTCGGCGCTGAGCAGATTTCATCATCACG	TGCAGAACCTTCTGATGCATCCTCACTCCAGTCAACCACATTCGGCGCTGAGCAGATTTCATCATCACG		67	0.995192	1	0.009662	0.990338	0	0.009662	0	0.019137	0.009568	4.81048	2.5	1	1	1	1	1	1	1	1	1	1	1	1	1	1	1	1	1	1	1	1	1	1	-	1	1	1	1	1	1	1	1	1	1
100006927|F|0-67:C>T-67:C>T	100006927	TGCAGAACCTTCTGATGCATCCTCACTCCAGTCAACCACATTCGGCGCTGAGCAGATTTCATCATCATG	TGCAGAACCTTCTGATGCATCCTCACTCCAGTCAACCACATTCGGCGCTGAGCAGATTTCATCATCATG	67:C>T	67	0.995192	1	0.009662	0.990338	0	0.009662	0	0.019137	0.009568	4.81048	2.5	1	0	0	0	0	0	0	0	0	0	0	0	0	0	0	0	0	0	0	0	0	0	-	0	0	0	0	0	0	0	0	0	0
100006930|F|0--48:G>A	100006930	TGCAGAACGAAGCTCGATATTTGCAAGAACGAAGCTCGATTTGCAAACGGGTCGCACAGGCCTATTTGC	TGCAGAACGAAGCTCGATATTTGCAAGAACGAAGCTCGATTTGCAAACGGGTCGCACAGGCCTATTTGC		48	1	1	0.038462	0.961538	0	0.038462	0	0.073964	0.036982	24.14286	8.84615	0.987805	1	1	1	1	1	1	1	1	1	1	1	1	1	1	1	1	1	1	1	1	1	1	1	1	1	1	1	1	1	1	1	1
100006930|F|0-48:G>A-48:G>A	100006930	TGCAGAACGAAGCTCGATATTTGCAAGAACGAAGCTCGATTTGCAAACAGGTCGCACAGGCCTATTTGC	TGCAGAACGAAGCTCGATATTTGCAAGAACGAAGCTCGATTTGCAAACAGGTCGCACAGGCCTATTTGC	48:G>A	48	1	1	0.038462	0.961538	0	0.038462	0	0.073964	0.036982	24.14286	8.84615	0.987805	0	0	0	0	0	0	0	0	0	0	0	0	1	0	0	0	0	0	0	0	0	0	0	0	0	0	0	0	0	0	0	0
100006931|F|0--12:C>G	100006931	TGCAGAACGAAGCTCGGTTTGCAAACGGGTCCTTTGAGGCTTGAGCTCTGATCGGCATTGCTGCTATTC	TGCAGAACGAAGCTCGGTTTGCAAACGGGTCCTTTGAGGCTTGAGCTCTGATCGGCATTGCTGCTATTC		12	0.995192	1	0.004831	0.995169	0	0.004831	0	0.009615	0.004808	21.69721	6.5	1	1	1	1	1	1	1	1	1	1	1	1	1	1	1	1	1	1	1	1	1	1	1	1	1	1	1	1	1	1	1	1	1
100006931|F|0-12:C>G-12:C>G	100006931	TGCAGAACGAAGGTCGGTTTGCAAACGGGTCCTTTGAGGCTTGAGCTCTGATCGGCATTGCTGCTATTC	TGCAGAACGAAGGTCGGTTTGCAAACGGGTCCTTTGAGGCTTGAGCTCTGATCGGCATTGCTGCTATTC	12:C>G	12	0.995192	1	0.004831	0.995169	0	0.004831	0	0.009615	0.004808	21.69721	6.5	1	0	0	0	0	0	0	0	0	0	0	0	0	0	0	0	0	0	0	0	0	0	0	0	0	0	0	0	0	0	0	0	0
100006934|F|0--51:C>A	100006934	TGCAGAACGAAGTTTGGTTTGCAAAGGGGCCCTTTGTGGCCTCTTTGAAAACCAAGCTCCATTCTATGT	TGCAGAACGAAGTTTGGTTTGCAAAGGGGCCCTTTGTGGCCTCTTTGAAAACCAAGCTCCATTCTATGT		51	0.336538	0.985714	0.014286	0.985714	0.014286	0	0.028163	0.028163	0.028163	10.1625	10	1	-	-	1	-	1	-	-	-	1	-	1	-	-	-	-	1	-	1	1	-	-	-	-	-	-	1	-	1	-	-	-	-
100006934|F|0-51:C>A-51:C>A	100006934	TGCAGAACGAAGTTTGGTTTGCAAAGGGGCCCTTTGTGGCCTCTTTGAAAAACAAGCTCCATTCTATGT	TGCAGAACGAAGTTTGGTTTGCAAAGGGGCCCTTTGTGGCCTCTTTGAAAAACAAGCTCCATTCTATGT	51:C>A	51	0.336538	0.985714	0.014286	0.985714	0.014286	0	0.028163	0.028163	0.028163	10.1625	10	1	-	-	0	-	0	-	-	-	0	-	0	-	-	-	-	0	-	0	0	-	-	-	-	-	-	0	-	0	-	-	-	-
100006935|F|0--53:A>T	100006935	TGCAGAACGAAGTTTGTCTGTAACCAGACCGAATGTAGGCTACTGAAGAACCAAGTTTGTCTGTAACCA	TGCAGAACGAAGTTTGTCTGTAACCAGACCGAATGTAGGCTACTGAAGAACCAAGTTTGTCTGTAACCA		53	0.870192	0.917127	0.19337	0.80663	0.082873	0.110497	0.15201	0.311956	0.231983	4.32843	3.2439	1	1	0	1	1	1	1	1	-	0	-	1	1	1	1	1	1	1	1	1	1	1	1	1	1	1	1	1	1	1	1	1	1
100006935|F|0-53:A>T-53:A>T	100006935	TGCAGAACGAAGTTTGTCTGTAACCAGACCGAATGTAGGCTACTGAAGAACCATGTTTGTCTGTAACCA	TGCAGAACGAAGTTTGTCTGTAACCAGACCGAATGTAGGCTACTGAAGAACCATGTTTGTCTGTAACCA	53:A>T	53	0.870192	0.917127	0.19337	0.80663	0.082873	0.110497	0.15201	0.311956	0.231983	4.32843	3.2439	1	0	1	0	0	1	0	0	-	1	-	0	1	0	0	1	0	0	0	0	0	0	1	0	0	1	0	0	0	0	0	0	0
100006937|F|0--59:A>G	100006937	TGCAGAACGAGATCTGTTGTAACCCAGAAAATTGTGAGCCCTACGAACTGAGTTGCGGCAAGGTTGGTA	TGCAGAACGAGATCTGTTGTAACCCAGAAAATTGTGAGCCCTACGAACTGAGTTGCGGCAAGGTTGGTA		59	0.942308	0.005102	1	0	0.994898	0.005102	0.010152	0	0.005076	5	2.84848	1	0	0	0	0	0	0	0	0	0	0	0	-	0	-	-	0	0	0	0	0	0	0	0	0	0	0	0	0	0	0	0	0
100006937|F|0-59:A>G-59:A>G	100006937	TGCAGAACGAGATCTGTTGTAACCCAGAAAATTGTGAGCCCTACGAACTGAGTTGCGGCGAGGTTGGTA	TGCAGAACGAGATCTGTTGTAACCCAGAAAATTGTGAGCCCTACGAACTGAGTTGCGGCGAGGTTGGTA	59:A>G	59	0.942308	0.005102	1	0	0.994898	0.005102	0.010152	0	0.005076	5	2.84848	1	1	1	1	1	1	1	1	1	1	1	1	-	1	-	-	1	1	1	1	1	1	1	1	1	1	1	1	1	1	1	1	1
100006939|F|0--22:A>G	100006939	TGCAGAACGATATCATAACACTAAGATCGTTTTGTGAAACCGGAGTAGAATTGCTCTGTATAGGGAAAT	TGCAGAACGATATCATAACACTAAGATCGTTTTGTGAAACCGGAGTAGAATTGCTCTGTATAGGGAAAT		22	0.913462	0.973684	0.073684	0.926316	0.026316	0.047368	0.051247	0.13651	0.093878	21.96875	18.1	1	1	-	1	1	1	1	1	1	1	1	1	1	-	1	1	1	1	0	1	1	1	1	1	1	1	1	1	1	1	1	1	1
100006939|F|0-22:A>G-22:A>G	100006939	TGCAGAACGATATCATAACACTGAGATCGTTTTGTGAAACCGGAGTAGAATTGCTCTGTATAGGGAAAT	TGCAGAACGATATCATAACACTGAGATCGTTTTGTGAAACCGGAGTAGAATTGCTCTGTATAGGGAAAT	22:A>G	22	0.913462	0.973684	0.073684	0.926316	0.026316	0.047368	0.051247	0.13651	0.093878	21.96875	18.1	1	1	-	0	0	0	0	0	0	0	0	0	0	-	0	0	1	0	1	0	0	0	0	0	0	0	0	0	0	0	0	0	0
100006940|F|0--49:G>C	100006940	TGCAGAACGCACCCGGATGACGATCGAGGTAACTTTATTTTGAACATTAGTGTACTGTGCATGGATCCA	TGCAGAACGCACCCGGATGACGATCGAGGTAACTTTATTTTGAACATTAGTGTACTGTGCATGGATCCA		49	1	1	0.009615	0.990385	0	0.009615	0	0.019046	0.009523	8.36905	5.33333	1	1	1	1	1	1	1	1	1	1	1	1	1	1	1	1	1	1	1	1	1	1	1	1	1	1	1	1	1	1	1	1	1
100006940|F|0-49:G>C-49:G>C	100006940	TGCAGAACGCACCCGGATGACGATCGAGGTAACTTTATTTTGAACATTACTGTACTGTGCATGGATCCA	TGCAGAACGCACCCGGATGACGATCGAGGTAACTTTATTTTGAACATTACTGTACTGTGCATGGATCCA	49:G>C	49	1	1	0.009615	0.990385	0	0.009615	0	0.019046	0.009523	8.36905	5.33333	1	0	0	0	0	0	0	0	0	0	0	0	0	0	0	0	0	0	0	0	0	0	0	0	0	0	0	0	0	0	0	0	0
100006941|F|0--43:C>T	100006941	TGCAGAACGCATCTACCCGTTTCACGAAACAAACGCGGTGTTACGCTGTTTGTAAGAACCTTAGCAAAC	TGCAGAACGCATCTACCCGTTTCACGAAACAAACGCGGTGTTACGCTGTTTGTAAGAACCTTAGCAAAC		43	0.995192	1	0.004831	0.995169	0	0.004831	0	0.009615	0.004808	10.94821	5	1	1	1	1	1	1	1	1	1	1	1	1	1	1	1	1	1	1	1	1	1	1	1	1	1	1	1	1	1	1	1	1	1
100006941|F|0-43:C>T-43:C>T	100006941	TGCAGAACGCATCTACCCGTTTCACGAAACAAACGCGGTGTTATGCTGTTTGTAAGAACCTTAGCAAAC	TGCAGAACGCATCTACCCGTTTCACGAAACAAACGCGGTGTTATGCTGTTTGTAAGAACCTTAGCAAAC	43:C>T	43	0.995192	1	0.004831	0.995169	0	0.004831	0	0.009615	0.004808	10.94821	5	1	0	0	0	0	0	0	0	0	0	0	0	0	0	0	0	0	0	0	0	0	0	0	0	0	0	0	0	0	0	0	1	0
100006943|F|0--8:G>T	100006943	TGCAGAACGCCATTGATGGACACCGAGAGATGTGTGCTAGAATTGATGGTAAACTCTTGGAATTACTAA	TGCAGAACGCCATTGATGGACACCGAGAGATGTGTGCTAGAATTGATGGTAAACTCTTGGAATTACTAA		8	1	1	0.004808	0.995192	0	0.004808	0	0.009569	0.004785	7.96429	4	1	1	1	1	1	1	1	1	1	1	1	1	1	1	1	1	1	1	1	1	1	1	1	1	1	1	1	1	1	1	1	1	1
100006943|F|0-8:G>T-8:G>T	100006943	TGCAGAACTCCATTGATGGACACCGAGAGATGTGTGCTAGAATTGATGGTAAACTCTTGGAATTACTAA	TGCAGAACTCCATTGATGGACACCGAGAGATGTGTGCTAGAATTGATGGTAAACTCTTGGAATTACTAA	8:G>T	8	1	1	0.004808	0.995192	0	0.004808	0	0.009569	0.004785	7.96429	4	1	0	0	0	0	0	0	0	0	0	0	0	0	0	0	0	0	0	0	0	0	0	0	0	0	0	0	0	0	0	0	0	0
100006944|F|0--21:C>G	100006944	TGCAGAACGCGTTCCCCCAAGCTTCTTGACACAGTCAACCACAGTGGAATTGTCTGTTGCAGTGATGAT	TGCAGAACGCGTTCCCCCAAGCTTCTTGACACAGTCAACCACAGTGGAATTGTCTGTTGCAGTGATGAT		21	1	1	0.043269	0.956731	0	0.043269	0	0.082794	0.041397	36.59921	16	1	1	1	1	1	1	1	1	1	1	1	1	1	1	1	1	1	1	1	1	1	1	1	1	1	1	1	1	1	1	1	1	1
100006944|F|0-21:C>G-21:C>G	100006944	TGCAGAACGCGTTCCCCCAAGGTTCTTGACACAGTCAACCACAGTGGAATTGTCTGTTGCAGTGATGAT	TGCAGAACGCGTTCCCCCAAGGTTCTTGACACAGTCAACCACAGTGGAATTGTCTGTTGCAGTGATGAT	21:C>G	21	1	1	0.043269	0.956731	0	0.043269	0	0.082794	0.041397	36.59921	16	1	0	0	0	0	0	0	0	0	0	0	0	1	0	0	0	0	0	0	0	0	0	0	0	0	0	0	0	0	0	0	0	0
100006945|F|0--54:G>A	100006945	TGCAGAACGGAAGAAGAGAAACCATCAATGTCCACTTAAACCGGGTAATAATACGTGTCTGACTTCGAG	TGCAGAACGGAAGAAGAGAAACCATCAATGTCCACTTAAACCGGGTAATAATACGTGTCTGACTTCGAG		54	1	1	0.028846	0.971154	0	0.028846	0	0.056028	0.028014	63.00794	32.83333	1	1	1	1	1	1	1	1	1	1	1	1	1	1	1	1	1	1	1	1	1	1	1	1	1	1	1	1	1	1	1	1	1
100006945|F|0-54:G>A-54:G>A	100006945	TGCAGAACGGAAGAAGAGAAACCATCAATGTCCACTTAAACCGGGTAATAATACATGTCTGACTTCGAG	TGCAGAACGGAAGAAGAGAAACCATCAATGTCCACTTAAACCGGGTAATAATACATGTCTGACTTCGAG	54:G>A	54	1	1	0.028846	0.971154	0	0.028846	0	0.056028	0.028014	63.00794	32.83333	1	0	0	0	0	0	0	0	0	0	0	0	0	0	0	0	0	0	0	0	0	0	0	0	0	0	0	0	0	0	0	0	0
100006949|F|0--36:G>C	100006949	TGCAGAACTACAGGCTCCATTGAACACCTTATCTGAGAAGGGCTGAGTGTCTTGGCCTCCTTATTAATG	TGCAGAACTACAGGCTCCATTGAACACCTTATCTGAGAAGGGCTGAGTGTCTTGGCCTCCTTATTAATG		36	0.942308	0.005102	1	0	0.994898	0.005102	0.010152	0	0.005076	3	2.83983	1	0	0	0	0	0	0	0	0	0	0	0	0	0	0	0	-	0	0	0	0	0	0	0	0	0	0	0	0	0	0	0	-
100006949|F|0-36:G>C-36:G>C	100006949	TGCAGAACTACAGGCTCCATTGAACACCTTATCTGACAAGGGCTGAGTGTCTTGGCCTCCTTATTAATG	TGCAGAACTACAGGCTCCATTGAACACCTTATCTGACAAGGGCTGAGTGTCTTGGCCTCCTTATTAATG	36:G>C	36	0.942308	0.005102	1	0	0.994898	0.005102	0.010152	0	0.005076	3	2.83983	1	1	1	1	1	1	1	1	1	1	1	1	1	1	1	1	-	1	1	1	1	1	1	1	1	1	1	1	1	1	1	1	-
100006952|F|0--29:G>A	100006952	TGCAGAACTAGAACTACATAAAATTCTGTGAATCGCGGAATTCAGGAGGGACTGGTCTGTTTTAACGAA	TGCAGAACTAGAACTACATAAAATTCTGTGAATCGCGGAATTCAGGAGGGACTGGTCTGTTTTAACGAA		29	1	1	0.024038	0.975962	0	0.024038	0	0.046921	0.023461	9.35714	3.4	1	1	1	1	1	1	1	1	1	1	1	1	1	1	1	1	1	1	1	1	1	1	1	1	1	1	1	1	1	1	1	1	1
100006952|F|0-29:G>A-29:G>A	100006952	TGCAGAACTAGAACTACATAAAATTCTGTAAATCGCGGAATTCAGGAGGGACTGGTCTGTTTTAACGAA	TGCAGAACTAGAACTACATAAAATTCTGTAAATCGCGGAATTCAGGAGGGACTGGTCTGTTTTAACGAA	29:G>A	29	1	1	0.024038	0.975962	0	0.024038	0	0.046921	0.023461	9.35714	3.4	1	0	0	0	0	0	0	0	0	0	1	0	0	0	0	0	0	0	0	0	0	0	0	0	0	0	0	0	0	0	0	0	0
100006954|F|0--34:C>T	100006954	TGCAGAACTATCAGACGCTCAACTTCACGGGCTTCAGGAAGATCCTCAAAAAACATGACAAGGTTAGGG	TGCAGAACTATCAGACGCTCAACTTCACGGGCTTCAGGAAGATCCTCAAAAAACATGACAAGGTTAGGG		34	1	0.990385	0.221154	0.778846	0.009615	0.211538	0.019046	0.34449	0.181768	17.31727	9.41509	0.987805	1	1	1	1	1	1	1	1	1	1	1	1	1	1	1	1	1	1	1	1	1	1	1	1	1	0	1	1	1	1	1	1
100006954|F|0-34:C>T-34:C>T	100006954	TGCAGAACTATCAGACGCTCAACTTCACGGGCTTTAGGAAGATCCTCAAAAAACATGACAAGGTTAGGG	TGCAGAACTATCAGACGCTCAACTTCACGGGCTTTAGGAAGATCCTCAAAAAACATGACAAGGTTAGGG	34:C>T	34	1	0.990385	0.221154	0.778846	0.009615	0.211538	0.019046	0.34449	0.181768	17.31727	9.41509	0.987805	0	0	0	0	1	0	0	0	0	0	0	0	0	0	0	1	0	0	0	0	1	1	1	0	0	1	0	0	0	0	0	1
100006955|F|0--40:T>A	100006955	TGCAGAACTCAGCACACACGACACGGAGGTATGCACATGCTTTCAAATATTCACTTTGTCTATACAGAC	TGCAGAACTCAGCACACACGACACGGAGGTATGCACATGCTTTCAAATATTCACTTTGTCTATACAGAC		40	0.995192	0.995169	0.009662	0.990338	0.004831	0.004831	0.009615	0.019137	0.014376	7.956	3.5	1	1	1	1	1	1	1	1	1	1	1	1	1	1	1	1	1	1	1	1	1	1	1	1	1	1	1	1	1	1	1	1	1
100006955|F|0-40:T>A-40:T>A	100006955	TGCAGAACTCAGCACACACGACACGGAGGTATGCACATGCATTCAAATATTCACTTTGTCTATACAGAC	TGCAGAACTCAGCACACACGACACGGAGGTATGCACATGCATTCAAATATTCACTTTGTCTATACAGAC	40:T>A	40	0.995192	0.995169	0.009662	0.990338	0.004831	0.004831	0.009615	0.019137	0.014376	7.956	3.5	1	0	0	0	0	0	0	0	0	0	0	0	0	0	0	0	1	0	0	0	0	0	0	0	0	0	0	0	0	0	0	0	0
100006956|F|0--14:G>A	100006956	TGCAGAACTCAGGTGAATAAAATTGGTGTTTTGTCCCCTGAAACTGAATACTATTAAGCAAGGAAGCGA	TGCAGAACTCAGGTGAATAAAATTGGTGTTTTGTCCCCTGAAACTGAATACTATTAAGCAAGGAAGCGA		14	0.995192	0.990338	0.067633	0.932367	0.009662	0.057971	0.019137	0.126117	0.072627	41.48193	24.88235	1	1	1	1	1	1	1	1	1	1	1	1	1	1	1	1	1	1	1	1	1	1	1	1	0	1	1	1	1	1	1	1	1
100006956|F|0-14:G>A-14:G>A	100006956	TGCAGAACTCAGGTAAATAAAATTGGTGTTTTGTCCCCTGAAACTGAATACTATTAAGCAAGGAAGCGA	TGCAGAACTCAGGTAAATAAAATTGGTGTTTTGTCCCCTGAAACTGAATACTATTAAGCAAGGAAGCGA	14:G>A	14	0.995192	0.990338	0.067633	0.932367	0.009662	0.057971	0.019137	0.126117	0.072627	41.48193	24.88235	1	0	0	0	0	0	0	0	0	0	0	0	0	1	0	0	0	0	0	0	0	0	0	0	1	0	1	0	0	0	0	0	0
100006957|F|0--11:T>A	100006957	TGCAGAACTCATGAATCTTACTTGTCAGCTCTACCTACTTGCTGATTCCATTCCAGTAGTAATATCTGA	TGCAGAACTCATGAATCTTACTTGTCAGCTCTACCTACTTGCTGATTCCATTCCAGTAGTAATATCTGA		11	1	1	0.024038	0.975962	0	0.024038	0	0.046921	0.023461	18.55556	9.4	1	1	1	1	1	1	1	1	1	1	1	1	1	1	1	1	1	1	1	1	1	1	1	1	1	1	1	1	1	1	1	1	1
100006957|F|0-11:T>A-11:T>A	100006957	TGCAGAACTCAAGAATCTTACTTGTCAGCTCTACCTACTTGCTGATTCCATTCCAGTAGTAATATCTGA	TGCAGAACTCAAGAATCTTACTTGTCAGCTCTACCTACTTGCTGATTCCATTCCAGTAGTAATATCTGA	11:T>A	11	1	1	0.024038	0.975962	0	0.024038	0	0.046921	0.023461	18.55556	9.4	1	0	0	0	0	0	0	0	0	0	0	0	0	0	0	0	0	0	0	0	0	0	0	0	0	0	0	1	0	0	0	0	0
100006958|F|0--48:A>C	100006958	TGCAGAACTCATGAATGTTACTTGTCAGCTCTACCTGCTTGCCGAATCAATACCTGTTCGTCACATTCC	TGCAGAACTCATGAATGTTACTTGTCAGCTCTACCTGCTTGCCGAATCAATACCTGTTCGTCACATTCC		48	0.884615	0.01087	1	0	0.98913	0.01087	0.021503	0	0.010751	3	2.71233	1	0	0	0	0	0	0	0	0	0	0	0	0	0	0	-	0	0	0	0	0	0	0	0	0	0	0	0	-	0	0	0	0
100006958|F|0-48:A>C-48:A>C	100006958	TGCAGAACTCATGAATGTTACTTGTCAGCTCTACCTGCTTGCCGAATCCATACCTGTTCGTCACATTCC	TGCAGAACTCATGAATGTTACTTGTCAGCTCTACCTGCTTGCCGAATCCATACCTGTTCGTCACATTCC	48:A>C	48	0.884615	0.01087	1	0	0.98913	0.01087	0.021503	0	0.010751	3	2.71233	1	1	1	1	1	1	1	1	1	1	1	1	1	1	1	-	1	1	1	1	1	1	1	1	1	1	1	1	-	1	1	1	1
100006960|F|0--63:G>A	100006960	TGCAGAACTCTATTATGTTCATCGTACATGCTATAGGTAACTAAAATTGGTGTTTTGTCCACTGAAACT	TGCAGAACTCTATTATGTTCATCGTACATGCTATAGGTAACTAAAATTGGTGTTTTGTCCACTGAAACT		63	1	1	0.004808	0.995192	0	0.004808	0	0.009569	0.004785	54.4246	33	1	1	1	1	1	1	1	1	1	1	1	1	1	1	1	1	1	1	1	1	1	1	1	1	1	1	1	1	1	1	1	1	1
100006960|F|0-63:G>A-63:G>A	100006960	TGCAGAACTCTATTATGTTCATCGTACATGCTATAGGTAACTAAAATTGGTGTTTTGTCCACTAAAACT	TGCAGAACTCTATTATGTTCATCGTACATGCTATAGGTAACTAAAATTGGTGTTTTGTCCACTAAAACT	63:G>A	63	1	1	0.004808	0.995192	0	0.004808	0	0.009569	0.004785	54.4246	33	1	0	0	0	0	0	0	0	0	0	0	0	0	0	0	0	0	0	0	0	0	0	0	0	0	0	0	0	0	0	0	0	0
100006962|F|0--60:C>T	100006962	TGCAGAACTCTGTTTGCATTAGACTAGAGGCGATGTGAAGAATGTACTTTGAGATTAATTCGGAATGTA	TGCAGAACTCTGTTTGCATTAGACTAGAGGCGATGTGAAGAATGTACTTTGAGATTAATTCGGAATGTA		60	1	1	0.024038	0.975962	0	0.024038	0	0.046921	0.023461	18.30556	5.33333	1	1	1	1	1	1	1	1	1	1	1	1	1	1	1	1	1	1	1	1	1	1	1	1	1	1	1	1	1	1	1	1	1
100006962|F|0-60:C>T-60:C>T	100006962	TGCAGAACTCTGTTTGCATTAGACTAGAGGCGATGTGAAGAATGTACTTTGAGATTAATTTGGAATGTA	TGCAGAACTCTGTTTGCATTAGACTAGAGGCGATGTGAAGAATGTACTTTGAGATTAATTTGGAATGTA	60:C>T	60	1	1	0.024038	0.975962	0	0.024038	0	0.046921	0.023461	18.30556	5.33333	1	0	0	0	0	0	0	0	0	0	0	0	0	0	0	0	0	0	0	0	0	0	0	0	0	0	0	0	0	0	0	0	0
100006963|F|0--35:A>T	100006963	TGCAGAACTCTTGACAAACAGAGGAGTCATACATCAGGTCAGTGACAACAATTATTTCAACAAAGAAAA	TGCAGAACTCTTGACAAACAGAGGAGTCATACATCAGGTCAGTGACAACAATTATTTCAACAAAGAAAA		35	1	1	0.024038	0.975962	0	0.024038	0	0.046921	0.023461	7.26984	2.71429	1	1	1	1	1	1	1	1	1	1	1	1	1	1	1	1	1	1	1	1	1	1	1	1	1	1	1	1	1	1	1	1	1
100006963|F|0-35:A>T-35:A>T	100006963	TGCAGAACTCTTGACAAACAGAGGAGTCATACATCTGGTCAGTGACAACAATTATTTCAACAAAGAAAA	TGCAGAACTCTTGACAAACAGAGGAGTCATACATCTGGTCAGTGACAACAATTATTTCAACAAAGAAAA	35:A>T	35	1	1	0.024038	0.975962	0	0.024038	0	0.046921	0.023461	7.26984	2.71429	1	0	0	0	0	0	0	1	0	0	0	0	0	0	0	0	0	0	0	0	0	0	0	0	0	0	0	0	0	0	0	0	0
100006968|F|0--41:C>A	100006968	TGCAGAACTGCTTGTTACAGGGCCTGTAGTTATATTCTCAGCAACAATTTCCTTGTCATAGCCCACCTG	TGCAGAACTGCTTGTTACAGGGCCTGTAGTTATATTCTCAGCAACAATTTCCTTGTCATAGCCCACCTG		41	1	1	0.009615	0.990385	0	0.009615	0	0.019046	0.009523	51.34127	18	1	1	1	1	1	1	1	1	1	1	1	1	1	1	1	1	1	1	1	1	1	1	1	1	1	1	1	1	1	1	1	1	1
100006968|F|0-41:C>A-41:C>A	100006968	TGCAGAACTGCTTGTTACAGGGCCTGTAGTTATATTCTCAGAAACAATTTCCTTGTCATAGCCCACCTG	TGCAGAACTGCTTGTTACAGGGCCTGTAGTTATATTCTCAGAAACAATTTCCTTGTCATAGCCCACCTG	41:C>A	41	1	1	0.009615	0.990385	0	0.009615	0	0.019046	0.009523	51.34127	18	1	0	0	0	0	0	0	0	0	0	0	0	0	0	0	0	0	0	0	0	0	0	0	0	0	0	0	0	0	0	0	0	0
100006970|F|0--20:A>T	100006970	TGCAGAACTGGAGAATATTTAAAAATCACGCAATTGTTGAAGTTGTAATTTGAAAAATAAATATGTGAC	TGCAGAACTGGAGAATATTTAAAAATCACGCAATTGTTGAAGTTGTAATTTGAAAAATAAATATGTGAC		20	1	1	0.004808	0.995192	0	0.004808	0	0.009569	0.004785	8.74603	6	1	1	1	1	1	1	1	1	1	1	1	1	1	1	1	1	1	1	1	1	1	1	1	1	1	1	1	1	1	1	1	1	1
100006970|F|0-20:A>T-20:A>T	100006970	TGCAGAACTGGAGAATATTTTAAAATCACGCAATTGTTGAAGTTGTAATTTGAAAAATAAATATGTGAC	TGCAGAACTGGAGAATATTTTAAAATCACGCAATTGTTGAAGTTGTAATTTGAAAAATAAATATGTGAC	20:A>T	20	1	1	0.004808	0.995192	0	0.004808	0	0.009569	0.004785	8.74603	6	1	0	0	0	0	0	0	0	0	0	0	0	0	0	0	0	0	0	0	0	0	0	0	0	0	0	0	0	0	0	0	0	0
100006978|F|0--30:G>A	100006978	TGCAGAACTGTTTAGGTCCGTTACGGACCCGTTTCCAATGCTTAACATCCTTGTTGTGTTCTTGTGCCG	TGCAGAACTGTTTAGGTCCGTTACGGACCCGTTTCCAATGCTTAACATCCTTGTTGTGTTCTTGTGCCG		30	0.980769	0.740196	0.622549	0.377451	0.259804	0.362745	0.384612	0.469963	0.427288	4.92896	4.32886	0.9625	1	1	1	0	0	1	1	0	1	1	1	1	1	1	0	1	1	1	0	-	0	1	1	1	0	1	0	1	0	1	1	-
100006978|F|0-30:G>A-30:G>A	100006978	TGCAGAACTGTTTAGGTCCGTTACGGACCCATTTCCAATGCTTAACATCCTTGTTGTGTTCTTGTGCCG	TGCAGAACTGTTTAGGTCCGTTACGGACCCATTTCCAATGCTTAACATCCTTGTTGTGTTCTTGTGCCG	30:G>A	30	0.980769	0.740196	0.622549	0.377451	0.259804	0.362745	0.384612	0.469963	0.427288	4.92896	4.32886	0.9625	0	1	0	1	1	0	0	1	0	0	1	1	0	1	1	1	0	0	1	-	1	0	0	0	1	0	1	1	1	1	1	-
100006980|F|0--65:G>C	100006980	TGCAGAACTTACTTACATTTCTTGATTCTTTATATGTACACAACTGTTCAAAACAAAGTTCCTTCGATG	TGCAGAACTTACTTACATTTCTTGATTCTTTATATGTACACAACTGTTCAAAACAAAGTTCCTTCGATG		65	1	1	0.004808	0.995192	0	0.004808	0	0.009569	0.004785	20.81746	10	1	1	1	1	1	1	1	1	1	1	1	1	1	1	1	1	1	1	1	1	1	1	1	1	1	1	1	1	1	1	1	1	1
100006980|F|0-65:G>C-65:G>C	100006980	TGCAGAACTTACTTACATTTCTTGATTCTTTATATGTACACAACTGTTCAAAACAAAGTTCCTTCCATG	TGCAGAACTTACTTACATTTCTTGATTCTTTATATGTACACAACTGTTCAAAACAAAGTTCCTTCCATG	65:G>C	65	1	1	0.004808	0.995192	0	0.004808	0	0.009569	0.004785	20.81746	10	1	0	0	0	0	0	0	0	0	0	0	0	0	0	0	0	0	0	0	0	0	0	0	0	0	0	1	0	0	0	0	0	0
100006984|F|0--43:G>C	100006984	TGCAGAACTTCATCTGTGGATGCACGTAGTGGTTTGAGCGTTAGACTGCCAATTCAGAGCTTCACAAGC	TGCAGAACTTCATCTGTGGATGCACGTAGTGGTTTGAGCGTTAGACTGCCAATTCAGAGCTTCACAAGC		43	1	1	0.004808	0.995192	0	0.004808	0	0.009569	0.004785	34.25397	18	1	1	1	1	1	1	1	1	1	1	1	1	1	1	1	1	1	1	1	1	1	1	1	1	1	1	1	1	1	1	1	1	1
100006984|F|0-43:G>C-43:G>C	100006984	TGCAGAACTTCATCTGTGGATGCACGTAGTGGTTTGAGCGTTACACTGCCAATTCAGAGCTTCACAAGC	TGCAGAACTTCATCTGTGGATGCACGTAGTGGTTTGAGCGTTACACTGCCAATTCAGAGCTTCACAAGC	43:G>C	43	1	1	0.004808	0.995192	0	0.004808	0	0.009569	0.004785	34.25397	18	1	0	0	0	0	0	0	0	0	0	0	0	0	0	0	0	0	0	0	0	0	0	0	0	0	0	0	0	0	0	0	0	0
100006986|F|0--19:T>A	100006986	TGCAGAACTTGAGCTCAAATTGGGTATTATTGAGCTCAAATTGGATAGCTGCTTGCTAGATGAAAACCA	TGCAGAACTTGAGCTCAAATTGGGTATTATTGAGCTCAAATTGGATAGCTGCTTGCTAGATGAAAACCA		19	1	1	0.014423	0.985577	0	0.014423	0	0.02843	0.014215	23.56349	14.33333	1	1	1	1	1	1	1	1	1	1	1	1	1	1	1	1	1	1	1	1	1	1	1	1	1	1	1	1	1	1	1	1	1
100006986|F|0-19:T>A-19:T>A	100006986	TGCAGAACTTGAGCTCAAAATGGGTATTATTGAGCTCAAATTGGATAGCTGCTTGCTAGATGAAAACCA	TGCAGAACTTGAGCTCAAAATGGGTATTATTGAGCTCAAATTGGATAGCTGCTTGCTAGATGAAAACCA	19:T>A	19	1	1	0.014423	0.985577	0	0.014423	0	0.02843	0.014215	23.56349	14.33333	1	0	0	0	0	0	0	0	0	0	0	0	0	0	0	0	0	0	0	0	0	0	0	0	0	0	0	0	0	0	0	0	0
100006993|F|0--62:C>A	100006993	TGCAGAACTTGAGGACCCAGAGTGAGACCTGTTGTAGCCTCGAAAGTTGCAACCCCTGCGAACGGAGTT	TGCAGAACTTGAGGACCCAGAGTGAGACCTGTTGTAGCCTCGAAAGTTGCAACCCCTGCGAACGGAGTT		62	0.947115	0.994924	0.005076	0.994924	0.005076	0	0.010101	0.010101	0.010101	3.05579	3	1	1	1	1	1	1	1	1	1	1	1	1	1	1	1	1	1	1	-	1	1	1	1	-	1	1	1	1	1	1	1	1	1
100006993|F|0-62:C>A-62:C>A	100006993	TGCAGAACTTGAGGACCCAGAGTGAGACCTGTTGTAGCCTCGAAAGTTGCAACCCCTGCGAAAGGAGTT	TGCAGAACTTGAGGACCCAGAGTGAGACCTGTTGTAGCCTCGAAAGTTGCAACCCCTGCGAAAGGAGTT	62:C>A	62	0.947115	0.994924	0.005076	0.994924	0.005076	0	0.010101	0.010101	0.010101	3.05579	3	1	0	0	0	0	0	0	0	0	0	0	0	0	0	0	0	0	0	-	0	0	0	0	-	0	0	0	0	0	0	0	0	0
100006997|F|0--18:A>T	100006997	TGCAGAACTTTCTGCAGAATCTATGAATTTCAGTCACAGAATTTACTCAGAATTGCCAGCATGAGCGGT	TGCAGAACTTTCTGCAGAATCTATGAATTTCAGTCACAGAATTTACTCAGAATTGCCAGCATGAGCGGT		18	0.8125	0.970414	0.100592	0.899408	0.029586	0.071006	0.057421	0.180946	0.119184	4.88421	4.5	0.96	-	1	1	-	-	1	1	-	0	1	1	-	1	1	1	1	1	-	1	-	1	1	-	-	1	1	-	1	1	-	1	1
100006997|F|0-18:A>T-18:A>T	100006997	TGCAGAACTTTCTGCAGATTCTATGAATTTCAGTCACAGAATTTACTCAGAATTGCCAGCATGAGCGGT	TGCAGAACTTTCTGCAGATTCTATGAATTTCAGTCACAGAATTTACTCAGAATTGCCAGCATGAGCGGT	18:A>T	18	0.8125	0.970414	0.100592	0.899408	0.029586	0.071006	0.057421	0.180946	0.119184	4.88421	4.5	0.96	-	0	0	-	-	0	0	-	1	0	0	-	0	0	0	0	0	-	0	-	0	1	-	-	0	0	-	0	0	-	0	0
100006998|F|0--13:C>G	100006998	TGCAGAACTTTGGCTTTATGGGCAATTTTTTGCATTTACTCACATTTATCATGTTTTCTATGTTTACAT	TGCAGAACTTTGGCTTTATGGGCAATTTTTTGCATTTACTCACATTTATCATGTTTTCTATGTTTACAT		13	0.980769	0.627451	0.710784	0.289216	0.372549	0.338235	0.467512	0.41114	0.439326	2.89333	2.88701	0.932432	1	1	0	1	0	1	1	0	1	-	0	1	0	0	0	1	1	1	1	0	1	-	1	0	1	1	0	-	1	1	0	0
100006998|F|0-13:C>G-13:C>G	100006998	TGCAGAACTTTGGGTTTATGGGCAATTTTTTGCATTTACTCACATTTATCATGTTTTATATGTTTACAT	TGCAGAACTTTGGGTTTATGGGCAATTTTTTGCATTTACTCACATTTATCATGTTTTATATGTTTACAT	13:C>G	13	0.980769	0.627451	0.710784	0.289216	0.372549	0.338235	0.467512	0.41114	0.439326	2.89333	2.88701	0.932432	1	0	1	1	1	1	1	1	1	-	1	0	1	1	1	0	0	1	1	1	1	-	0	1	0	0	1	-	1	0	1	1
100007001|F|0--34:T>G	100007001	TGCAGAAGAAAAATGGCTGTACTGAGTTGAATAGTTGTGTTCATGCCAATTCTGATTCTGTTGAAGAAG	TGCAGAAGAAAAATGGCTGTACTGAGTTGAATAGTTGTGTTCATGCCAATTCTGATTCTGTTGAAGAAG		34	1	1	0.028846	0.971154	0	0.028846	0	0.056028	0.028014	64.72619	24.33333	1	1	1	1	1	1	1	1	1	1	1	1	1	1	1	1	1	1	1	1	1	1	1	1	1	1	1	1	1	1	1	1	1
100007001|F|0-34:T>G-34:T>G	100007001	TGCAGAAGAAAAATGGCTGTACTGAGTTGAATAGGTGTGTTCATGCCAATTCTGATTCTGTTGAAGAAG	TGCAGAAGAAAAATGGCTGTACTGAGTTGAATAGGTGTGTTCATGCCAATTCTGATTCTGTTGAAGAAG	34:T>G	34	1	1	0.028846	0.971154	0	0.028846	0	0.056028	0.028014	64.72619	24.33333	1	0	0	0	0	0	0	0	0	0	0	0	0	0	0	0	0	1	0	0	0	0	0	0	0	0	0	0	0	0	0	0	0
100007004|F|0--19:A>G	100007004	TGCAGAAGAAACAATCACTACTGTCAGATATTCCTATCTTATGAAGAAAAGTTTGTGTTGTTAAAATGT	TGCAGAAGAAACAATCACTACTGTCAGATATTCCTATCTTATGAAGAAAAGTTTGTGTTGTTAAAATGT		19	1	0.841346	0.682692	0.317308	0.158654	0.524038	0.266966	0.433247	0.350106	18.04785	16.49123	1	0	0	1	1	1	1	1	1	1	0	1	0	1	0	1	1	1	1	0	1	1	1	1	1	1	1	0	1	1	1	0	1
100007004|F|0-19:A>G-19:A>G	100007004	TGCAGAAGAAACAATCACTGCTGTCAGATATTCCTATCTTATGAAGAAAAGTTTGTGTTGTTAAAATGT	TGCAGAAGAAACAATCACTGCTGTCAGATATTCCTATCTTATGAAGAAAAGTTTGTGTTGTTAAAATGT	19:A>G	19	1	0.841346	0.682692	0.317308	0.158654	0.524038	0.266966	0.433247	0.350106	18.04785	16.49123	1	1	1	1	1	1	1	1	1	1	1	1	1	1	1	0	1	1	1	1	0	0	0	1	1	1	1	1	0	1	0	1	1
100007006|F|0--39:T>G	100007006	TGCAGAAGAAACTGTTGTGCCATTCTTGGAGCCATCTGTTTAAATACATTTGTGAGGGGAACTGGTCAC	TGCAGAAGAAACTGTTGTGCCATTCTTGGAGCCATCTGTTTAAATACATTTGTGAGGGGAACTGGTCAC		39	0.971154	0.648515	0.782178	0.217822	0.351485	0.430693	0.455887	0.340751	0.398319	3.26623	2.60638	0.891892	1	0	0	1	0	1	0	1	0	0	0	0	1	1	0	1	1	0	1	0	1	0	0	1	0	0	1	1	1	1	1	0
100007006|F|0-39:T>G-39:T>G	100007006	TGCAGAAGAAACTGTTGTGCCATTCTTGGAGCCATCTGTGTAAATACATTTGTGAGGGGAACTGGTCAC	TGCAGAAGAAACTGTTGTGCCATTCTTGGAGCCATCTGTGTAAATACATTTGTGAGGGGAACTGGTCAC	39:T>G	39	0.971154	0.648515	0.782178	0.217822	0.351485	0.430693	0.455887	0.340751	0.398319	3.26623	2.60638	0.891892	0	1	1	1	1	1	1	1	1	1	1	1	0	0	1	1	1	1	1	1	0	1	1	1	1	1	1	0	0	0	1	1
100007008|F|0--33:A>T	100007008	TGCAGAAGAAAGAGCGGTTTGCGGACAGTGGTAATAAGCGATATTCAGGACCAGATCGCCATCGAGGGA	TGCAGAAGAAAGAGCGGTTTGCGGACAGTGGTAATAAGCGATATTCAGGACCAGATCGCCATCGAGGGA		33	1	1	0.004808	0.995192	0	0.004808	0	0.009569	0.004785	31.21825	18	1	1	1	1	1	1	1	1	1	1	1	1	1	1	1	1	1	1	1	1	1	1	1	1	1	1	1	1	1	1	1	1	1
100007008|F|0-33:A>T-33:A>T	100007008	TGCAGAAGAAAGAGCGGTTTGCGGACAGTGGTATTAAGCGATATTCAGGACCAGATCGCCATCGAGGGA	TGCAGAAGAAAGAGCGGTTTGCGGACAGTGGTATTAAGCGATATTCAGGACCAGATCGCCATCGAGGGA	33:A>T	33	1	1	0.004808	0.995192	0	0.004808	0	0.009569	0.004785	31.21825	18	1	0	0	0	0	0	0	0	0	0	0	0	0	0	0	0	0	0	0	0	0	0	0	0	0	0	0	0	0	0	0	0	0
100007009|F|0--55:G>C	100007009	TGCAGAAGAAATACGGTATAAGTTTTATATGTCGTTGCTGTCGTAGGCGTGAAATGTATATCACATTGG	TGCAGAAGAAATACGGTATAAGTTTTATATGTCGTTGCTGTCGTAGGCGTGAAATGTATATCACATTGG		55	1	1	0.009615	0.990385	0	0.009615	0	0.019046	0.009523	8.60714	3	1	1	1	1	1	1	1	1	1	1	1	1	1	1	1	1	1	1	1	1	1	1	1	1	1	1	1	1	1	1	1	1	1
100007009|F|0-55:G>C-55:G>C	100007009	TGCAGAAGAAATACGGTATAAGTTTTATATGTCGTTGCTGTCGTAGGCGTGAAATCTATATCACATTGG	TGCAGAAGAAATACGGTATAAGTTTTATATGTCGTTGCTGTCGTAGGCGTGAAATCTATATCACATTGG	55:G>C	55	1	1	0.009615	0.990385	0	0.009615	0	0.019046	0.009523	8.60714	3	1	0	0	0	0	0	0	0	0	0	0	0	0	0	0	0	0	0	0	0	0	0	0	0	0	0	0	0	0	0	0	0	0
100007012|F|0--43:G>T	100007012	TGCAGAAGAACAGTGTGAGATAACAGTTTACAGCGTGTTGTTGGTGGGTGTTTTCTTGGATCTAGGTTC	TGCAGAAGAACAGTGTGAGATAACAGTTTACAGCGTGTTGTTGGTGGGTGTTTTCTTGGATCTAGGTTC		43	1	1	0.014423	0.985577	0	0.014423	0	0.02843	0.014215	16.07937	6.5	1	1	1	1	1	1	1	1	1	1	1	1	1	1	1	1	1	1	1	1	1	1	1	1	1	1	1	1	1	1	1	1	1
100007012|F|0-43:G>T-43:G>T	100007012	TGCAGAAGAACAGTGTGAGATAACAGTTTACAGCGTGTTGTTGTTGGGTGTTTTCTTGGATCTAGGTTC	TGCAGAAGAACAGTGTGAGATAACAGTTTACAGCGTGTTGTTGTTGGGTGTTTTCTTGGATCTAGGTTC	43:G>T	43	1	1	0.014423	0.985577	0	0.014423	0	0.02843	0.014215	16.07937	6.5	1	0	0	0	0	0	0	0	0	0	0	0	0	0	0	0	0	0	0	0	0	0	0	0	0	0	0	0	0	0	0	0	0
100007014|F|0--32:C>T	100007014	TGCAGAAGAACTAATCTCAATTTGCAAACGGACATTAAAGGACGGTCGTTCTGTTATTCTTTCTACGGT	TGCAGAAGAACTAATCTCAATTTGCAAACGGACATTAAAGGACGGTCGTTCTGTTATTCTTTCTACGGT		32	0.995192	0.995169	0.067633	0.932367	0.004831	0.062802	0.009615	0.126117	0.067866	6.628	3.13333	1	1	1	1	1	1	1	1	1	1	1	1	1	1	1	1	1	1	1	1	1	1	1	0	1	1	1	1	1	1	1	1	1
100007014|F|0-32:C>T-32:C>T	100007014	TGCAGAAGAACTAATCTCAATTTGCAAACGGATATTAAAGGACGGTCGTTCTGTTATTCTTTCTACGGT	TGCAGAAGAACTAATCTCAATTTGCAAACGGATATTAAAGGACGGTCGTTCTGTTATTCTTTCTACGGT	32:C>T	32	0.995192	0.995169	0.067633	0.932367	0.004831	0.062802	0.009615	0.126117	0.067866	6.628	3.13333	1	0	0	1	0	0	0	0	0	0	0	0	0	1	0	0	0	0	0	0	0	0	0	1	1	0	0	0	0	0	0	0	0
100007016|F|0--26:G>A	100007016	TGCAGAAGAATGTCTCAATTTAAACAGATAAATGCAAATGAATATCATGGCTAACTGCGCATGAGCGGT	TGCAGAAGAATGTCTCAATTTAAACAGATAAATGCAAATGAATATCATGGCTAACTGCGCATGAGCGGT		26	0.682692	0.767606	0.338028	0.661972	0.232394	0.105634	0.356774	0.44753	0.402152	29.19697	24.55556	1	1	-	1	1	0	0	-	1	0	-	-	1	-	1	1	1	-	-	1	1	1	0	-	0	-	1	0	-	1	-	0	1
100007016|F|0-26:G>A-26:G>A	100007016	TGCAGAAGAATGTCTCAATTTAAACAAATAAATGCAAATGAATATCATGGCTAACTGCGCATGAGCGGT	TGCAGAAGAATGTCTCAATTTAAACAAATAAATGCAAATGAATATCATGGCTAACTGCGCATGAGCGGT	26:G>A	26	0.682692	0.767606	0.338028	0.661972	0.232394	0.105634	0.356774	0.44753	0.402152	29.19697	24.55556	1	0	-	0	0	1	1	-	0	1	-	-	0	-	0	0	0	-	-	0	0	0	1	-	1	-	0	1	-	0	-	1	0
100007017|F|0--31:C>T	100007017	TGCAGAAGACCAACATCTGTCTGGAACAAACCGCCTATGGTGCCTATATGGTGCATCAGAAAATCGTCA	TGCAGAAGACCAACATCTGTCTGGAACAAACCGCCTATGGTGCCTATATGGTGCATCAGAAAATCGTCA		31	0.918269	0.947644	0.136126	0.863874	0.052356	0.08377	0.09923	0.235191	0.16721	10.68349	7.15625	0.985714	1	1	1	0	1	1	1	1	1	1	1	1	-	1	1	1	1	1	1	1	1	1	1	1	1	1	1	1	1	1	1	0
100007017|F|0-31:C>T-31:C>T	100007017	TGCAGAAGACCAACATCTGTCTGGAACAAACTGCCTATGGTGCCTATATGGTGCATCAGAAAATCGTCA	TGCAGAAGACCAACATCTGTCTGGAACAAACTGCCTATGGTGCCTATATGGTGCATCAGAAAATCGTCA	31:C>T	31	0.918269	0.947644	0.136126	0.863874	0.052356	0.08377	0.09923	0.235191	0.16721	10.68349	7.15625	0.985714	0	0	1	1	0	0	1	1	0	0	0	0	-	0	1	0	0	0	1	1	0	0	1	0	0	0	0	0	0	0	0	1
100007023|F|0--9:G>A	100007023	TGCAGAAGAGTCACATATTCTGACAGTTACGCCACACAGGACCCAGGACGCTACATACGTCCCAGGACC	TGCAGAAGAGTCACATATTCTGACAGTTACGCCACACAGGACCCAGGACGCTACATACGTCCCAGGACC		9	1	1	0.009615	0.990385	0	0.009615	0	0.019046	0.009523	49.14683	24.5	1	1	1	1	1	1	1	1	1	1	1	1	1	1	1	1	1	1	1	1	1	1	1	1	1	1	1	1	1	1	1	1	1
100007023|F|0-9:G>A-9:G>A	100007023	TGCAGAAGAATCACATATTCTGACAGTTACGCCACACAGGACCCAGGACGCTACATACGTCCCAGGACC	TGCAGAAGAATCACATATTCTGACAGTTACGCCACACAGGACCCAGGACGCTACATACGTCCCAGGACC	9:G>A	9	1	1	0.009615	0.990385	0	0.009615	0	0.019046	0.009523	49.14683	24.5	1	0	0	0	0	0	0	0	0	0	0	0	0	0	0	0	0	0	0	0	0	0	0	0	0	0	0	0	0	0	0	0	0
100007027|F|0--22:G>A	100007027	TGCAGAAGATATGGTTTCACAAGATTCAGCATTACGATGAAATCCTGAGTTGTTGGCAAACCCGGACTT	TGCAGAAGATATGGTTTCACAAGATTCAGCATTACGATGAAATCCTGAGTTGTTGGCAAACCCGGACTT		22	0.581731	0.983471	0.041322	0.958678	0.016529	0.024793	0.032511	0.07923	0.055871	35.57447	10	0.97619	1	-	1	-	-	1	1	-	-	-	-	1	-	-	-	1	1	1	-	-	-	-	-	-	1	1	1	1	-	1	1	-
100007027|F|0-22:G>A-22:G>A	100007027	TGCAGAAGATATGGTTTCACAAAATTCAGCATTACGATGAAATCCTGAGTTGTTGGCAAACCCGGACTT	TGCAGAAGATATGGTTTCACAAAATTCAGCATTACGATGAAATCCTGAGTTGTTGGCAAACCCGGACTT	22:G>A	22	0.581731	0.983471	0.041322	0.958678	0.016529	0.024793	0.032511	0.07923	0.055871	35.57447	10	0.97619	0	-	0	-	-	0	0	-	-	-	-	0	-	-	-	0	0	0	-	-	-	-	-	-	0	0	0	0	-	0	0	-
100007029|F|0--42:A>G	100007029	TGCAGAAGATGACAATCTCCTCATAGTAAAATAAAGAACAACAATAAGGCTGCATAAAAAAATTAAATG	TGCAGAAGATGACAATCTCCTCATAGTAAAATAAAGAACAACAATAAGGCTGCATAAAAAAATTAAATG		42	0.995192	1	0.028986	0.971014	0	0.028986	0	0.056291	0.028145	4.85259	2.66667	1	1	1	1	1	1	1	1	1	1	1	1	1	1	1	1	1	1	1	1	1	1	1	1	1	1	1	1	1	1	1	1	1
100007029|F|0-42:A>G-42:A>G	100007029	TGCAGAAGATGACAATCTCCTCATAGTAAAATAAAGAACAACGATAAGGCTGCATAAAAAAATTAAATG	TGCAGAAGATGACAATCTCCTCATAGTAAAATAAAGAACAACGATAAGGCTGCATAAAAAAATTAAATG	42:A>G	42	0.995192	1	0.028986	0.971014	0	0.028986	0	0.056291	0.028145	4.85259	2.66667	1	0	0	0	0	0	0	0	0	0	1	0	0	0	0	0	1	0	0	0	0	0	0	0	0	0	0	0	0	0	0	0	0
100007031|F|0--68:C>T	100007031	TGCAGAAGATTGATTACATGAATTGCCCATGTAAATACCAGGGCCCAGTTCTACAAAGCCTTCTTAGGC	TGCAGAAGATTGATTACATGAATTGCCCATGTAAATACCAGGGCCCAGTTCTACAAAGCCTTCTTAGGC		68	1	0.966346	0.375	0.625	0.033654	0.341346	0.065043	0.46875	0.266896	12.56612	5.65625	0.97561	1	1	1	1	1	1	1	1	1	1	1	1	1	1	1	1	1	1	1	1	1	1	1	1	1	1	1	1	1	1	1	1
100007031|F|0-68:C>T-68:C>T	100007031	TGCAGAAGATTGATTACATGAATTGCCCATGTAAATACCAGGGCCCAGTTCTACAAAGCCTTCTTAGGT	TGCAGAAGATTGATTACATGAATTGCCCATGTAAATACCAGGGCCCAGTTCTACAAAGCCTTCTTAGGT	68:C>T	68	1	0.966346	0.375	0.625	0.033654	0.341346	0.065043	0.46875	0.266896	12.56612	5.65625	0.97561	0	0	1	0	0	0	0	0	1	1	0	1	1	0	1	0	0	0	1	0	0	0	0	0	1	0	0	0	1	0	0	0
100007032|F|0--33:T>A	100007032	TGCAGAAGATTTCGAAGAAGTGGGGGGAAGCAGTGGTAGTCTTGCCCAACTGGCCAACACAGGCATTGT	TGCAGAAGATTTCGAAGAAGTGGGGGGAAGCAGTGGTAGTCTTGCCCAACTGGCCAACACAGGCATTGT		33	1	0.995192	0.091346	0.908654	0.004808	0.086538	0.009569	0.166004	0.087787	31.88845	18.31818	1	1	1	1	1	1	1	1	1	1	1	1	1	1	1	1	1	1	1	1	1	1	1	1	1	1	1	1	1	1	1	1	1
100007032|F|0-33:T>A-33:T>A	100007032	TGCAGAAGATTTCGAAGAAGTGGGGGGAAGCAGAGGTAGTCTTGCCCAACTGGCCAACACAGGCATTGT	TGCAGAAGATTTCGAAGAAGTGGGGGGAAGCAGAGGTAGTCTTGCCCAACTGGCCAACACAGGCATTGT	33:T>A	33	1	0.995192	0.091346	0.908654	0.004808	0.086538	0.009569	0.166004	0.087787	31.88845	18.31818	1	0	0	0	0	0	0	0	1	0	0	0	0	0	0	0	0	0	0	0	0	0	0	0	0	1	0	1	0	1	1	0	0
100007033|F|0--16:C>A	100007033	TGCAGAAGATTTTTTTCAAACCATTTAGACAGCAAAATGGAAGAATTAATTCTAAAACAATATGGTTTC	TGCAGAAGATTTTTTTCAAACCATTTAGACAGCAAAATGGAAGAATTAATTCTAAAACAATATGGTTTC		16	1	1	0.009615	0.990385	0	0.009615	0	0.019046	0.009523	17.06349	8	1	1	1	1	1	1	1	1	1	1	1	1	1	1	1	1	1	1	1	1	1	1	1	1	1	1	1	1	1	1	1	1	1
100007033|F|0-16:C>A-16:C>A	100007033	TGCAGAAGATTTTTTTAAAACCATTTAGACAGCAAAATGGAAGAATTAATTCTAAAACAATATGGTTTC	TGCAGAAGATTTTTTTAAAACCATTTAGACAGCAAAATGGAAGAATTAATTCTAAAACAATATGGTTTC	16:C>A	16	1	1	0.009615	0.990385	0	0.009615	0	0.019046	0.009523	17.06349	8	1	0	0	0	0	0	0	0	0	0	0	0	0	0	0	0	0	0	0	0	0	0	0	0	0	0	0	0	0	0	0	0	0
100007034|F|0--51:A>G	100007034	TGCAGAAGCAAAAATATAAATGTTTTTATCCTTGCACTTTACTTCTATTCAATAGCAAACAACTAACAT	TGCAGAAGCAAAAATATAAATGTTTTTATCCTTGCACTTTACTTCTATTCAATAGCAAACAACTAACAT		51	0.860577	1	0.022346	0.977654	0	0.022346	0	0.043694	0.021847	3.20379	2.8	1	1	-	1	1	1	1	1	1	1	1	1	1	1	1	1	1	1	1	1	1	1	1	1	1	-	-	1	-	1	-	1	1
100007034|F|0-51:A>G-51:A>G	100007034	TGCAGAAGCAAAAATATAAATGTTTTTATCCTTGCACTTTACTTCTATTCAGTAGCAAACAACTAACAT	TGCAGAAGCAAAAATATAAATGTTTTTATCCTTGCACTTTACTTCTATTCAGTAGCAAACAACTAACAT	51:A>G	51	0.860577	1	0.022346	0.977654	0	0.022346	0	0.043694	0.021847	3.20379	2.8	1	0	-	0	0	0	0	0	0	0	0	0	0	0	0	0	0	0	0	0	0	0	0	0	0	-	-	0	-	0	-	0	0
100007035|F|0--9:A>G	100007035	TGCAGAAGCAAAGTTTTCCTCAATCGATTTGAACTTAGTCTGAACTCGTGTGCAATCTCTATACAACAC	TGCAGAAGCAAAGTTTTCCTCAATCGATTTGAACTTAGTCTGAACTCGTGTGCAATCTCTATACAACAC		9	1	0.961538	0.259615	0.740385	0.038462	0.221154	0.073964	0.38443	0.229197	49.73251	28.06452	0.97561	1	0	1	1	1	1	1	1	1	1	1	1	1	1	1	1	1	1	1	1	1	1	1	1	1	1	0	1	1	1	1	1
100007035|F|0-9:A>G-9:A>G	100007035	TGCAGAAGCGAAGTTTTCCTCAATCGATTTGAACTTAGTCTGAACTCGTGTGCAATCTCTATACAACAC	TGCAGAAGCGAAGTTTTCCTCAATCGATTTGAACTTAGTCTGAACTCGTGTGCAATCTCTATACAACAC	9:A>G	9	1	0.961538	0.259615	0.740385	0.038462	0.221154	0.073964	0.38443	0.229197	49.73251	28.06452	0.97561	0	1	0	0	1	0	0	0	0	0	0	1	0	1	0	0	0	1	0	0	1	0	0	0	0	0	1	1	0	0	1	0
100007036|F|0--31:G>A	100007036	TGCAGAAGCAAATTCCAAAAGGTAGCTATTTGACGGCATAATTTTATCGCCATCACGGAAGAAAGCTTG	TGCAGAAGCAAATTCCAAAAGGTAGCTATTTGACGGCATAATTTTATCGCCATCACGGAAGAAAGCTTG		31	0.865385	1	0.005556	0.994444	0	0.005556	0	0.011049	0.005525	6.59908	4	1	1	1	-	1	1	1	1	1	1	1	1	1	1	-	1	1	1	1	1	1	1	1	1	1	1	1	1	1	1	1	1	1
100007036|F|0-31:G>A-31:G>A	100007036	TGCAGAAGCAAATTCCAAAAGGTAGCTATTTAACGGCATAATTTTATCGCCATCACGGAAGAAAGCTTG	TGCAGAAGCAAATTCCAAAAGGTAGCTATTTAACGGCATAATTTTATCGCCATCACGGAAGAAAGCTTG	31:G>A	31	0.865385	1	0.005556	0.994444	0	0.005556	0	0.011049	0.005525	6.59908	4	1	0	0	-	0	0	0	0	0	0	0	0	0	0	-	0	0	0	0	0	0	0	0	0	0	0	0	0	0	0	0	0	0
100007041|F|0--27:T>A	100007041	TGCAGAAGCAATTGAGGCTAAATTGGCTCATGATATGTATCCCATGTCCGGGGGATGCAGACTTAGAGT	TGCAGAAGCAATTGAGGCTAAATTGGCTCATGATATGTATCCCATGTCCGGGGGATGCAGACTTAGAGT		27	1	1	0.009615	0.990385	0	0.009615	0	0.019046	0.009523	7.11554	3.5	1	1	1	1	1	1	1	1	1	1	1	1	1	1	1	1	1	1	1	1	1	1	1	1	1	1	1	1	1	1	1	1	1
100007041|F|0-27:T>A-27:T>A	100007041	TGCAGAAGCAATTGAGGCTAAATTGGCACATGATATGTATCCCATGTCCGGGGGATGCAGACTTAGAGT	TGCAGAAGCAATTGAGGCTAAATTGGCACATGATATGTATCCCATGTCCGGGGGATGCAGACTTAGAGT	27:T>A	27	1	1	0.009615	0.990385	0	0.009615	0	0.019046	0.009523	7.11554	3.5	1	0	0	0	0	1	0	0	0	0	0	0	0	0	0	0	0	0	0	0	0	0	0	0	0	0	0	0	0	0	0	0	0
100007042|F|0--68:G>T	100007042	TGCAGAAGCACGGGAGGTATGCTCTGCACAAGTAAAATGAAGTACGTGAGTTATATGGATTGCAGAAGG	TGCAGAAGCACGGGAGGTATGCTCTGCACAAGTAAAATGAAGTACGTGAGTTATATGGATTGCAGAAGG		68	0.889423	0.005405	0.994595	0.005405	0.994595	0	0.010752	0.010752	0.010752	4	2.71622	1	0	0	0	-	-	0	0	0	0	0	0	0	0	0	0	0	0	0	0	-	0	0	0	0	0	0	0	0	0	0	0	0
100007042|F|0-68:G>T-68:G>T	100007042	TGCAGAAGCACGGGAGGTATGCTCTGCACAAGTAAAATGAAGTACGTGAGTTATATGGATTGCAGAAGT	TGCAGAAGCACGGGAGGTATGCTCTGCACAAGTAAAATGAAGTACGTGAGTTATATGGATTGCAGAAGT	68:G>T	68	0.889423	0.005405	0.994595	0.005405	0.994595	0	0.010752	0.010752	0.010752	4	2.71622	1	1	1	1	-	-	1	1	1	1	1	1	1	1	1	1	1	1	1	1	-	1	1	1	1	1	1	1	1	1	1	1	1
100007046|F|0--29:G>T	100007046	TGCAGAAGCATCAAGTCCGAAGAAGAAAAGCAGAAAATCAGTAGAAACTATAACTGTACCTGATAAAGA	TGCAGAAGCATCAAGTCCGAAGAAGAAAAGCAGAAAATCAGTAGAAACTATAACTGTACCTGATAAAGA		29	1	1	0.004808	0.995192	0	0.004808	0	0.009569	0.004785	23.61111	11	1	1	1	1	1	1	1	1	1	1	1	1	1	1	1	1	1	1	1	1	1	1	1	1	1	1	1	1	1	1	1	1	1
100007046|F|0-29:G>T-29:G>T	100007046	TGCAGAAGCATCAAGTCCGAAGAAGAAAATCAGAAAATCAGTAGAAACTATAACTGTACCTGATAAAGA	TGCAGAAGCATCAAGTCCGAAGAAGAAAATCAGAAAATCAGTAGAAACTATAACTGTACCTGATAAAGA	29:G>T	29	1	1	0.004808	0.995192	0	0.004808	0	0.009569	0.004785	23.61111	11	1	0	0	0	0	0	0	0	0	0	0	0	0	0	0	0	0	0	0	0	0	0	0	0	0	0	0	0	0	1	0	0	0
100007047|F|0--35:T>G	100007047	TGCAGAAGCATGGAACTGCTTTTACCACAAGGAATTTTTGTTTTGCAGCCGGATTTACCACCTTTTAAT	TGCAGAAGCATGGAACTGCTTTTACCACAAGGAATTTTTGTTTTGCAGCCGGATTTACCACCTTTTAAT		35	1	1	0.043269	0.956731	0	0.043269	0	0.082794	0.041397	14.49206	7	1	1	1	1	1	1	1	1	1	1	1	1	1	1	1	1	1	1	1	1	1	1	1	1	1	1	1	1	1	1	1	1	1
100007047|F|0-35:T>G-35:T>G	100007047	TGCAGAAGCATGGAACTGCTTTTACCACAAGGAATGTTTGTTTTGCAGCCGGATTTACCACCTTTTAAT	TGCAGAAGCATGGAACTGCTTTTACCACAAGGAATGTTTGTTTTGCAGCCGGATTTACCACCTTTTAAT	35:T>G	35	1	1	0.043269	0.956731	0	0.043269	0	0.082794	0.041397	14.49206	7	1	0	0	0	0	0	0	0	0	0	1	0	0	0	0	0	0	0	0	0	0	0	0	0	0	0	0	0	0	0	0	0	0
100007052|F|0--54:G>T	100007052	TGCAGAAGCATGTAAAAAACATGAATAAAAGCGATTTCACGCTTACGACATGGTGTCGGTGTGACGTGG	TGCAGAAGCATGTAAAAAACATGAATAAAAGCGATTTCACGCTTACGACATGGTGTCGGTGTGACGTGG		54	0.567308	0.033898	0.991525	0.008475	0.966102	0.025424	0.065498	0.016806	0.041152	13	11.93706	1	-	0	-	-	-	-	-	0	-	-	-	-	-	0	0	0	-	0	0	0	0	-	-	0	-	0	-	0	-	0	0	0
100007052|F|0-54:G>T-54:G>T	100007052	TGCAGAAGCATGTAAAAAACATGAATAAAAGCGATTTCACGCTTACGACATGGTTTCGGTGTGACGTGG	TGCAGAAGCATGTAAAAAACATGAATAAAAGCGATTTCACGCTTACGACATGGTTTCGGTGTGACGTGG	54:G>T	54	0.567308	0.033898	0.991525	0.008475	0.966102	0.025424	0.065498	0.016806	0.041152	13	11.93706	1	-	1	-	-	-	-	-	1	-	-	-	-	-	1	1	1	-	1	1	1	1	-	-	1	-	1	-	1	-	1	1	1
100007053|F|0--31:C>T	100007053	TGCAGAAGCATGTAAAAAACATGAATAAAAGCGATTTTCACGCTTACGACATGTCCTTTCGGTGTGACA	TGCAGAAGCATGTAAAAAACATGAATAAAAGCGATTTTCACGCTTACGACATGTCCTTTCGGTGTGACA		31	1	1	0.019231	0.980769	0	0.019231	0	0.037722	0.018861	19.92032	15.2	1	1	1	1	1	1	1	1	1	1	1	1	1	1	1	1	1	1	1	1	1	1	1	1	1	1	1	1	1	1	1	1	1
100007053|F|0-31:C>T-31:C>T	100007053	TGCAGAAGCATGTAAAAAACATGAATAAAAGTGATTTTCACGCTTACGACATGTCCTTTCGGTGTGACA	TGCAGAAGCATGTAAAAAACATGAATAAAAGTGATTTTCACGCTTACGACATGTCCTTTCGGTGTGACA	31:C>T	31	1	1	0.019231	0.980769	0	0.019231	0	0.037722	0.018861	19.92032	15.2	1	0	0	0	0	0	0	0	0	0	0	0	0	0	0	0	0	0	0	0	0	0	0	0	0	0	0	0	0	0	0	0	0
100007055|F|0--32:G>A	100007055	TGCAGAAGCATGTAAAAAACATGAATAAAAGCGATTTTCATGCTTACAATATGGTCCATGTGAGTTTTT	TGCAGAAGCATGTAAAAAACATGAATAAAAGCGATTTTCATGCTTACAATATGGTCCATGTGAGTTTTT		32	0.471154	0.94898	0.061224	0.938776	0.05102	0.010204	0.096835	0.114952	0.105893	7	3.83333	1	-	-	1	-	1	1	-	-	-	-	-	1	-	0	1	-	-	-	-	-	-	-	-	-	-	-	1	1	-	-	-	-
100007055|F|0-32:G>A-32:G>A	100007055	TGCAGAAGCATGTAAAAAACATGAATAAAAGCAATTTTCATGCTTACAATATGGTCCATGTGAGTTTTT	TGCAGAAGCATGTAAAAAACATGAATAAAAGCAATTTTCATGCTTACAATATGGTCCATGTGAGTTTTT	32:G>A	32	0.471154	0.94898	0.061224	0.938776	0.05102	0.010204	0.096835	0.114952	0.105893	7	3.83333	1	-	-	0	-	0	0	-	-	-	-	-	0	-	1	0	-	-	-	-	-	-	-	-	-	-	-	0	0	-	-	-	-
100007058|F|0--45:G>C	100007058	TGCAGAAGCCGGTTGGTTAAGTAGACTGCAATGGAGAAGACTCTAGAGGATGGAGACATCAGCCAGCTC	TGCAGAAGCCGGTTGGTTAAGTAGACTGCAATGGAGAAGACTCTAGAGGATGGAGACATCAGCCAGCTC		45	0.605769	0.968254	0.031746	0.968254	0.031746	0	0.061476	0.061476	0.061476	4.26	3.2	1	1	-	1	1	-	1	1	-	-	1	-	-	-	-	-	1	1	1	-	-	-	1	1	-	1	-	-	-	1	1	1	1
100007058|F|0-45:G>C-45:G>C	100007058	TGCAGAAGCCGGTTGGTTAAGTAGACTGCAATGGAGAAGACTCTACAGGATGGAGACATCAGCCAGCTC	TGCAGAAGCCGGTTGGTTAAGTAGACTGCAATGGAGAAGACTCTACAGGATGGAGACATCAGCCAGCTC	45:G>C	45	0.605769	0.968254	0.031746	0.968254	0.031746	0	0.061476	0.061476	0.061476	4.26	3.2	1	0	-	0	0	-	0	0	-	-	0	-	-	-	-	-	0	0	0	-	-	-	0	0	-	0	-	-	-	0	0	0	0
100007059|F|0--9:C>T	100007059	TGCAGAAGCCTATCGGGTTAAATTTAGGGATAGTAAGCGCCTACAGGACGAGAGTTTCTCTGAATGGTT	TGCAGAAGCCTATCGGGTTAAATTTAGGGATAGTAAGCGCCTACAGGACGAGAGTTTCTCTGAATGGTT		9	1	1	0.009615	0.990385	0	0.009615	0	0.019046	0.009523	11.68651	7	1	1	1	1	1	1	1	1	1	1	1	1	1	1	1	1	1	1	1	1	1	1	1	1	1	1	1	1	1	1	1	1	1
100007059|F|0-9:C>T-9:C>T	100007059	TGCAGAAGCTTATCGGGTTAAATTTAGGGATAGTAAGCGCCTACAGGACGAGAGTTTCTCTGAATGGTT	TGCAGAAGCTTATCGGGTTAAATTTAGGGATAGTAAGCGCCTACAGGACGAGAGTTTCTCTGAATGGTT	9:C>T	9	1	1	0.009615	0.990385	0	0.009615	0	0.019046	0.009523	11.68651	7	1	0	0	0	0	0	0	0	1	0	0	0	0	0	0	0	0	0	0	0	0	0	0	0	0	0	0	0	0	0	0	0	0
100007062|F|0--32:G>T	100007062	TGCAGAAGCCTTCCACGTTGGACTGAAGGTTAGCTTGTGCCTGAGGATAGTCTCTGACCAGGGGACACT	TGCAGAAGCCTTCCACGTTGGACTGAAGGTTAGCTTGTGCCTGAGGATAGTCTCTGACCAGGGGACACT		32	0.995192	0.937198	0.439614	0.560386	0.062802	0.376812	0.117716	0.492707	0.305211	7.55319	4.40541	0.939024	1	0	1	0	1	1	1	1	1	1	1	1	1	1	1	1	1	1	0	1	-	1	1	1	1	0	1	1	1	1	1	1
100007062|F|0-32:G>T-32:G>T	100007062	TGCAGAAGCCTTCCACGTTGGACTGAAGGTTATCTTGTGCCTGAGGATAGTCTCTGACCAGGGGACACT	TGCAGAAGCCTTCCACGTTGGACTGAAGGTTATCTTGTGCCTGAGGATAGTCTCTGACCAGGGGACACT	32:G>T	32	0.995192	0.937198	0.439614	0.560386	0.062802	0.376812	0.117716	0.492707	0.305211	7.55319	4.40541	0.939024	1	1	1	1	0	0	0	0	0	0	1	0	1	0	1	1	1	0	1	1	-	0	1	0	1	1	1	1	0	1	0	1
100007067|F|0--27:A>T	100007067	TGCAGAAGCGTTTCCAGGTTGGACTGAAGGAGGTCAGCTTGCGCCTGAGGATAGTCCCTGACCAGGGGA	TGCAGAAGCGTTTCCAGGTTGGACTGAAGGAGGTCAGCTTGCGCCTGAGGATAGTCCCTGACCAGGGGA		27	1	0.985577	0.129808	0.870192	0.014423	0.115385	0.02843	0.225915	0.127173	7.7085	4.51613	0.97561	1	1	1	1	1	1	1	1	1	1	1	1	1	1	1	1	1	1	1	1	1	1	1	1	1	1	1	1	1	1	1	1
100007067|F|0-27:A>T-27:A>T	100007067	TGCAGAAGCGTTTCCAGGTTGGACTGATGGAGGTCAGCTTGCGCCTGAGGATAGTCCCTGACCAGGGGA	TGCAGAAGCGTTTCCAGGTTGGACTGATGGAGGTCAGCTTGCGCCTGAGGATAGTCCCTGACCAGGGGA	27:A>T	27	1	0.985577	0.129808	0.870192	0.014423	0.115385	0.02843	0.225915	0.127173	7.7085	4.51613	0.97561	0	0	0	0	0	0	1	0	1	0	0	0	0	0	0	1	0	0	0	0	0	0	0	1	0	0	0	0	0	0	0	0
100007070|F|0--55:A>T	100007070	TGCAGAAGCTTTAACATCATAATTCGTAAATAACTGCACATTCAGTTATAGCTTTAGTCATGACAAAAG	TGCAGAAGCTTTAACATCATAATTCGTAAATAACTGCACATTCAGTTATAGCTTTAGTCATGACAAAAG		55	0.975962	0.763547	0.600985	0.399015	0.236453	0.364532	0.361086	0.479604	0.420345	2.58696	2.53901	0.916667	0	-	0	1	1	1	1	1	1	1	0	0	1	1	1	1	0	1	1	1	1	1	1	1	1	1	1	1	1	0	1	1
100007070|F|0-55:A>T-55:A>T	100007070	TGCAGAAGCTTTAACATCATAATTCGTAAATAACTGCACATTCAGTTATAGCTTTTGTCATGACAAAAG	TGCAGAAGCTTTAACATCATAATTCGTAAATAACTGCACATTCAGTTATAGCTTTTGTCATGACAAAAG	55:A>T	55	0.975962	0.763547	0.600985	0.399015	0.236453	0.364532	0.361086	0.479604	0.420345	2.58696	2.53901	0.916667	1	-	1	1	0	1	1	1	0	0	1	1	1	0	0	1	1	0	1	0	0	0	1	0	1	1	0	0	0	1	0	1
100007071|F|0--6:A>T	100007071	TGCAGAAGGAAACTTGAGAGTAGTCGATGCTGGGCCCACTTGCACAAAGCTCGCGTACTGACAGAAATT	TGCAGAAGGAAACTTGAGAGTAGTCGATGCTGGGCCCACTTGCACAAAGCTCGCGTACTGACAGAAATT		6	0.995192	0.84058	0.603865	0.396135	0.15942	0.444444	0.268011	0.478424	0.373218	4.47291	4.38411	0.935897	1	1	1	1	1	0	0	1	1	0	1	1	0	1	1	1	0	1	1	1	1	1	0	1	1	1	1	1	1	1	1	1
100007071|F|0-6:A>T-6:A>T	100007071	TGCAGATGGAAACTTGAGAGTAGTCGATGCTGGGCCCACTTGCACAAAGCTCGCGTACTGACAGAAATT	TGCAGATGGAAACTTGAGAGTAGTCGATGCTGGGCCCACTTGCACAAAGCTCGCGTACTGACAGAAATT	6:A>T	6	0.995192	0.84058	0.603865	0.396135	0.15942	0.444444	0.268011	0.478424	0.373218	4.47291	4.38411	0.935897	1	0	0	1	1	1	1	0	0	1	0	1	1	0	1	1	1	0	0	1	1	1	1	1	1	0	0	0	1	0	0	0
100007072|F|0--28:A>C	100007072	TGCAGAAGGAATCATGGTTTGCAAACAGACCAAACAAATAATGTTTGCAAACTGAGCTCCATTGTATAA	TGCAGAAGGAATCATGGTTTGCAAACAGACCAAACAAATAATGTTTGCAAACTGAGCTCCATTGTATAA		28	1	1	0.004808	0.995192	0	0.004808	0	0.009569	0.004785	8.80952	3	1	1	1	1	1	1	1	1	1	1	1	1	1	1	1	1	1	1	1	1	1	1	1	1	1	1	1	1	1	1	1	1	1
100007072|F|0-28:A>C-28:A>C	100007072	TGCAGAAGGAATCATGGTTTGCAAACAGCCCAAACAAATAATGTTTGCAAACTGAGCTCCATTGTATAA	TGCAGAAGGAATCATGGTTTGCAAACAGCCCAAACAAATAATGTTTGCAAACTGAGCTCCATTGTATAA	28:A>C	28	1	1	0.004808	0.995192	0	0.004808	0	0.009569	0.004785	8.80952	3	1	0	0	0	0	0	0	0	0	0	0	0	0	0	0	0	0	0	0	0	0	0	0	0	0	0	0	0	0	0	0	0	0
100007075|F|0--52:A>C	100007075	TGCAGAAGGCACCCTAGCTCTGTATAGCGACATGTCATTATAGGTAGCGTCAAAGAGTTACAGTTACCG	TGCAGAAGGCACCCTAGCTCTGTATAGCGACATGTCATTATAGGTAGCGTCAAAGAGTTACAGTTACCG		52	0.975962	0.916256	0.349754	0.650246	0.083744	0.26601	0.153462	0.454852	0.304157	6.85973	4.83146	1	1	1	1	1	1	1	1	1	1	1	1	-	1	1	1	0	1	1	1	1	1	1	1	1	1	1	1	1	1	1	1	1
100007075|F|0-52:A>C-52:A>C	100007075	TGCAGAAGGCACCCTAGCTCTGTATAGCGACATGTCATTATAGGTAGCGTCACAGAGTTACAGTTACCG	TGCAGAAGGCACCCTAGCTCTGTATAGCGACATGTCATTATAGGTAGCGTCACAGAGTTACAGTTACCG	52:A>C	52	0.975962	0.916256	0.349754	0.650246	0.083744	0.26601	0.153462	0.454852	0.304157	6.85973	4.83146	1	0	0	0	0	1	0	0	0	0	1	0	-	1	0	0	1	0	1	1	0	0	0	1	0	1	1	1	0	0	0	0	0
100007078|F|0--32:G>C	100007078	TGCAGAAGGGATTTCAAATATGATATTTGCTCGCATACCATTATAAGACAACAGTATATAATAAATGGT	TGCAGAAGGGATTTCAAATATGATATTTGCTCGCATACCATTATAAGACAACAGTATATAATAAATGGT		32	1	0.995192	0.014423	0.985577	0.004808	0.009615	0.009569	0.02843	0.019	9.54582	4	1	1	1	1	1	1	1	1	1	1	1	1	1	1	1	1	1	1	1	1	1	1	1	1	1	1	1	1	1	1	1	1	1
100007078|F|0-32:G>C-32:G>C	100007078	TGCAGAAGGGATTTCAAATATGATATTTGCTCCCATACCATTATAAGACAACAGTATATAATAAATGGT	TGCAGAAGGGATTTCAAATATGATATTTGCTCCCATACCATTATAAGACAACAGTATATAATAAATGGT	32:G>C	32	1	0.995192	0.014423	0.985577	0.004808	0.009615	0.009569	0.02843	0.019	9.54582	4	1	0	0	0	0	0	0	1	0	0	0	0	0	0	0	0	0	0	0	0	0	0	0	0	0	0	0	0	0	0	0	0	0
100007082|F|0--46:G>A	100007082	TGCAGAAGTAATACATTCAAACACAAACCCATGTACTGAAAATAACGAGTTTGAAGATGTATTAAGAAC	TGCAGAAGTAATACATTCAAACACAAACCCATGTACTGAAAATAACGAGTTTGAAGATGTATTAAGAAC		46	1	1	0.129808	0.870192	0	0.129808	0	0.225915	0.112958	53.76587	25.11765	0.987805	1	1	1	1	1	1	1	1	1	1	1	1	1	1	1	1	1	1	1	1	1	1	1	1	1	1	1	1	1	1	1	1
100007082|F|0-46:G>A-46:G>A	100007082	TGCAGAAGTAATACATTCAAACACAAACCCATGTACTGAAAATAACAAGTTTGAAGATGTATTAAGAAC	TGCAGAAGTAATACATTCAAACACAAACCCATGTACTGAAAATAACAAGTTTGAAGATGTATTAAGAAC	46:G>A	46	1	1	0.129808	0.870192	0	0.129808	0	0.225915	0.112958	53.76587	25.11765	0.987805	0	0	0	0	1	0	0	0	0	0	0	0	1	0	0	0	0	0	0	0	0	1	0	0	1	0	0	0	0	0	0	0
100007086|F|0--58:G>T	100007086	TGCAGAAGTAGGGTTCTATAGGGTGTAATACACTGTGGTCACAAATAAATGACCACCTGAAAGTGCAGG	TGCAGAAGTAGGGTTCTATAGGGTGTAATACACTGTGGTCACAAATAAATGACCACCTGAAAGTGCAGG		58	1	0.995192	0.163462	0.836538	0.004808	0.158654	0.009569	0.273484	0.141526	11.43825	8.04878	1	1	1	0	1	1	1	1	1	1	1	1	1	1	1	1	1	1	1	1	1	1	1	1	1	1	1	1	1	1	1	1	1
100007086|F|0-58:G>T-58:G>T	100007086	TGCAGAAGTAGGGTTCTATAGGGTGTAATACACTGTGGTCACAAATAAATGACCACCTTAAAGTGCAGG	TGCAGAAGTAGGGTTCTATAGGGTGTAATACACTGTGGTCACAAATAAATGACCACCTTAAAGTGCAGG	58:G>T	58	1	0.995192	0.163462	0.836538	0.004808	0.158654	0.009569	0.273484	0.141526	11.43825	8.04878	1	1	1	1	0	0	0	0	0	0	0	0	0	0	0	0	0	1	1	0	0	0	0	0	0	1	0	1	0	0	0	0	1
100007092|F|0--30:G>A	100007092	TGCAGAAGTCGGCTAATTCTGTGAAGTTGTGAGTGTTAAAGGGGCTGCCATTGTCAGTTTTCACTGTTG	TGCAGAAGTCGGCTAATTCTGTGAAGTTGTGAGTGTTAAAGGGGCTGCCATTGTCAGTTTTCACTGTTG		30	0.995192	1	0.004831	0.995169	0	0.004831	0	0.009615	0.004808	6.60558	3	1	1	1	1	1	1	1	1	1	1	1	1	1	1	1	1	1	1	1	1	1	1	1	1	1	1	1	1	1	1	1	1	1
100007092|F|0-30:G>A-30:G>A	100007092	TGCAGAAGTCGGCTAATTCTGTGAAGTTGTAAGTGTTAAAGGGGCTGCCATTGTCAGTTTTCACTGTTG	TGCAGAAGTCGGCTAATTCTGTGAAGTTGTAAGTGTTAAAGGGGCTGCCATTGTCAGTTTTCACTGTTG	30:G>A	30	0.995192	1	0.004831	0.995169	0	0.004831	0	0.009615	0.004808	6.60558	3	1	0	0	0	0	0	0	0	0	0	0	0	0	0	0	0	0	0	0	0	0	0	0	0	0	0	0	0	0	0	0	0	0
100007095|F|0--22:C>T	100007095	TGCAGAAGTGAGAAAAATAAGTCTTATTCAAATGGTTACGATATTACCTTCAAGGAAACGCAAAACTTT	TGCAGAAGTGAGAAAAATAAGTCTTATTCAAATGGTTACGATATTACCTTCAAGGAAACGCAAAACTTT		22	1	1	0.038462	0.961538	0	0.038462	0	0.073964	0.036982	11.90873	6	1	1	1	1	1	1	1	1	1	1	1	1	1	1	1	1	1	1	1	1	1	1	1	1	1	1	1	1	1	1	1	1	1
100007095|F|0-22:C>T-22:C>T	100007095	TGCAGAAGTGAGAAAAATAAGTTTTATTCAAATGGTTACGATATTACCTTCAAGGAAACGCAAAACTTT	TGCAGAAGTGAGAAAAATAAGTTTTATTCAAATGGTTACGATATTACCTTCAAGGAAACGCAAAACTTT	22:C>T	22	1	1	0.038462	0.961538	0	0.038462	0	0.073964	0.036982	11.90873	6	1	0	0	0	1	0	0	0	0	0	0	0	0	0	0	0	0	1	0	0	0	0	0	0	0	0	0	0	0	0	0	0	0
100007097|F|0--54:T>A	100007097	TGCAGAAGTGATTTGCTGGAAAGTTGTAACTCATCACAGACTTACGAAGGTTGTTGCGCAATGATTACA	TGCAGAAGTGATTTGCTGGAAAGTTGTAACTCATCACAGACTTACGAAGGTTGTTGCGCAATGATTACA		54	0.947115	1	0.005076	0.994924	0	0.005076	0	0.010101	0.00505	3.21429	3	1	1	1	1	1	1	1	1	1	1	1	1	1	1	1	1	1	1	1	1	1	1	1	1	1	1	1	1	1	1	1	1	1
100007097|F|0-54:T>A-54:T>A	100007097	TGCAGAAGTGATTTGCTGGAAAGTTGTAACTCATCACAGACTTACGAAGGTTGTAGCGCAATGATTACA	TGCAGAAGTGATTTGCTGGAAAGTTGTAACTCATCACAGACTTACGAAGGTTGTAGCGCAATGATTACA	54:T>A	54	0.947115	1	0.005076	0.994924	0	0.005076	0	0.010101	0.00505	3.21429	3	1	0	0	0	0	0	0	0	0	0	0	0	0	0	0	0	0	0	0	0	0	0	0	0	0	0	0	0	0	0	0	0	0
100007098|F|0--26:G>A	100007098	TGCAGAAGTGTAATTTTAAAGATTATGTTAGAATAAAGCGTAACACTGACACAAACTCATAGTTAGGGG	TGCAGAAGTGTAATTTTAAAGATTATGTTAGAATAAAGCGTAACACTGACACAAACTCATAGTTAGGGG		26	0.855769	0.219101	0.910112	0.089888	0.780899	0.129213	0.342192	0.163616	0.252904	12.30435	9.7868	0.986111	0	0	0	0	-	0	0	0	1	0	-	0	0	0	1	0	0	1	-	0	0	0	0	1	0	0	1	0	0	1	0	0
100007098|F|0-26:G>A-26:G>A	100007098	TGCAGAAGTGTAATTTTAAAGATTATATTAGAATAAAGCGTAACACTGACACAAACTCATAGTTAGGGG	TGCAGAAGTGTAATTTTAAAGATTATATTAGAATAAAGCGTAACACTGACACAAACTCATAGTTAGGGG	26:G>A	26	0.855769	0.219101	0.910112	0.089888	0.780899	0.129213	0.342192	0.163616	0.252904	12.30435	9.7868	0.986111	1	1	1	1	-	1	1	1	1	1	-	1	1	1	0	1	1	1	-	1	1	1	1	1	1	1	0	1	1	1	1	1
100007105|F|0--41:C>T	100007105	TGCAGAAGTTGAACTTCTTGGTCTCATTGCTGGCAATACTTCTGGATCCTGGAAGACATTTGGAGTATA	TGCAGAAGTTGAACTTCTTGGTCTCATTGCTGGCAATACTTCTGGATCCTGGAAGACATTTGGAGTATA		41	1	0.990385	0.283654	0.716346	0.009615	0.274038	0.019046	0.406389	0.212717	26.40562	13.10667	0.987805	1	1	1	1	1	1	1	1	1	1	1	1	1	1	1	1	1	1	1	1	1	1	1	1	1	1	1	1	1	1	1	1
100007105|F|0-41:C>T-41:C>T	100007105	TGCAGAAGTTGAACTTCTTGGTCTCATTGCTGGCAATACTTTTGGATCCTGGAAGACATTTGGAGTATA	TGCAGAAGTTGAACTTCTTGGTCTCATTGCTGGCAATACTTTTGGATCCTGGAAGACATTTGGAGTATA	41:C>T	41	1	0.990385	0.283654	0.716346	0.009615	0.274038	0.019046	0.406389	0.212717	26.40562	13.10667	0.987805	1	1	0	0	0	1	0	0	0	0	0	0	0	1	0	1	1	1	0	1	0	0	1	1	1	0	1	0	0	0	1	1
100007106|F|0--57:T>A	100007106	TGCAGAAGTTGTTCTGGACAAAGCAAAACTTGCAAAAATTCCAGGAATACATGAAAGTCAAAGAGTGGA	TGCAGAAGTTGTTCTGGACAAAGCAAAACTTGCAAAAATTCCAGGAATACATGAAAGTCAAAGAGTGGA		57	1	1	0.004808	0.995192	0	0.004808	0	0.009569	0.004785	68.52778	44	1	1	1	1	1	1	1	1	1	1	1	1	1	1	1	1	1	1	1	1	1	1	1	1	1	1	1	1	1	1	1	1	1
100007106|F|0-57:T>A-57:T>A	100007106	TGCAGAAGTTGTTCTGGACAAAGCAAAACTTGCAAAAATTCCAGGAATACATGAAAGACAAAGAGTGGA	TGCAGAAGTTGTTCTGGACAAAGCAAAACTTGCAAAAATTCCAGGAATACATGAAAGACAAAGAGTGGA	57:T>A	57	1	1	0.004808	0.995192	0	0.004808	0	0.009569	0.004785	68.52778	44	1	0	0	0	0	0	0	0	0	0	0	0	0	0	0	0	0	0	0	0	0	0	0	0	0	0	0	0	0	0	0	0	0
100007107|F|0--25:T>G	100007107	TGCAGAATAAAAAATCTTAACCAGATATTTCTGTTGATATTCGACACCACCCTAAATAATGGCACGATA	TGCAGAATAAAAAATCTTAACCAGATATTTCTGTTGATATTCGACACCACCCTAAATAATGGCACGATA		25	1	0.985577	0.1875	0.8125	0.014423	0.173077	0.02843	0.304688	0.166559	13.18145	7.28571	0.97561	1	1	1	1	1	1	1	1	1	1	1	1	1	1	1	1	1	1	1	1	1	1	1	1	1	1	1	1	1	1	1	1
100007107|F|0-25:T>G-25:T>G	100007107	TGCAGAATAAAAAATCTTAACCAGAGATTTCTGTTGATATTCGACACCACCCTAAATAATGGCACGATA	TGCAGAATAAAAAATCTTAACCAGAGATTTCTGTTGATATTCGACACCACCCTAAATAATGGCACGATA	25:T>G	25	1	0.985577	0.1875	0.8125	0.014423	0.173077	0.02843	0.304688	0.166559	13.18145	7.28571	0.97561	0	0	0	0	0	0	0	0	0	0	1	0	1	0	0	0	0	0	1	0	1	0	0	0	0	0	0	0	1	0	1	0
100007108|F|0--45:C>T	100007108	TGCAGAATAAAAATATTGTCAACAGTTGAGTAACCACTCCTATAGCCTGCTTTTTCTTCATAAAGTCTG	TGCAGAATAAAAATATTGTCAACAGTTGAGTAACCACTCCTATAGCCTGCTTTTTCTTCATAAAGTCTG		45	0.975962	1	0.004926	0.995074	0	0.004926	0	0.009804	0.004902	3.79184	3	1	1	1	1	1	1	1	1	1	1	1	1	1	1	1	1	1	1	1	1	1	1	1	1	1	1	1	1	1	1	1	1	1
100007108|F|0-45:C>T-45:C>T	100007108	TGCAGAATAAAAATATTGTCAACAGTTGAGTAACCACTCCTATAGTCTGCTTTTTCTTCATAAAGTCTG	TGCAGAATAAAAATATTGTCAACAGTTGAGTAACCACTCCTATAGTCTGCTTTTTCTTCATAAAGTCTG	45:C>T	45	0.975962	1	0.004926	0.995074	0	0.004926	0	0.009804	0.004902	3.79184	3	1	0	0	0	0	0	0	0	0	0	0	0	0	0	0	0	0	0	0	0	0	0	0	0	0	0	0	0	0	0	0	0	0
100007110|F|0--15:C>A	100007110	TGCAGAATAAAACGTCTTGTAACAGCATTGCAAACCGACCGTATAACCGCATCAACGTTCGTTTACACG	TGCAGAATAAAACGTCTTGTAACAGCATTGCAAACCGACCGTATAACCGCATCAACGTTCGTTTACACG		15	0.466346	0.340206	0.762887	0.237113	0.659794	0.103093	0.448932	0.361781	0.405357	8.84211	8.08696	0.97619	-	-	-	-	-	0	0	-	0	1	-	-	0	1	-	1	0	-	0	0	-	-	-	-	1	0	-	1	0	1	0	0
100007110|F|0-15:C>A-15:C>A	100007110	TGCAGAATAAAACGTATTGTAACAGCATTGCAAACCGACCGTATAACCGCATCAACGTTCGTTTACACG	TGCAGAATAAAACGTATTGTAACAGCATTGCAAACCGACCGTATAACCGCATCAACGTTCGTTTACACG	15:C>A	15	0.466346	0.340206	0.762887	0.237113	0.659794	0.103093	0.448932	0.361781	0.405357	8.84211	8.08696	0.97619	-	-	-	-	-	1	1	-	1	0	-	-	1	0	-	0	1	-	1	1	-	-	-	-	0	1	-	1	1	0	1	1
100007111|F|0--9:A>C	100007111	TGCAGAATAAAACGTCTTGTTGTAACAGCATTGCAAACCGACCGTATAACCGCATCAACGTTCGTTTAC	TGCAGAATAAAACGTCTTGTTGTAACAGCATTGCAAACCGACCGTATAACCGCATCAACGTTCGTTTAC		9	0.9375	1	0.005128	0.994872	0	0.005128	0	0.010204	0.005102	12.97046	8	1	1	1	1	1	1	1	1	1	1	1	1	1	1	1	1	1	-	1	1	1	1	1	1	1	1	1	1	1	1	1	1	-
100007111|F|0-9:A>C-9:A>C	100007111	TGCAGAATACAACGTCTTGTTGTAACAGCATTGCAAACCGACCGTATAACCGCATCAACGTTCGTTTAC	TGCAGAATACAACGTCTTGTTGTAACAGCATTGCAAACCGACCGTATAACCGCATCAACGTTCGTTTAC	9:A>C	9	0.9375	1	0.005128	0.994872	0	0.005128	0	0.010204	0.005102	12.97046	8	1	0	0	0	0	0	0	0	0	0	0	0	0	0	0	0	0	-	0	0	0	0	0	0	0	0	0	0	0	0	0	0	-
100007112|F|0--33:A>C	100007112	TGCAGAATAAACAGGAGATACAAACCTTTCATAACATTTCTCACTTTTCCCTCACTTAGGAAATCCGAC	TGCAGAATAAACAGGAGATACAAACCTTTCATAACATTTCTCACTTTTCCCTCACTTAGGAAATCCGAC		33	1	1	0.004808	0.995192	0	0.004808	0	0.009569	0.004785	28.75	17	1	1	1	1	1	1	1	1	1	1	1	1	1	1	1	1	1	1	1	1	1	1	1	1	1	1	1	1	1	1	1	1	1
100007112|F|0-33:A>C-33:A>C	100007112	TGCAGAATAAACAGGAGATACAAACCTTTCATACCATTTCTCACTTTTCCCTCACTTAGGAAATCCGAC	TGCAGAATAAACAGGAGATACAAACCTTTCATACCATTTCTCACTTTTCCCTCACTTAGGAAATCCGAC	33:A>C	33	1	1	0.004808	0.995192	0	0.004808	0	0.009569	0.004785	28.75	17	1	0	0	0	0	0	0	0	0	0	0	0	0	0	0	0	0	0	0	0	0	0	0	0	0	0	0	0	0	0	0	0	0
100007114|F|0--47:T>C	100007114	TGCAGAATAAGAGCTTGAAAATGGTATATGATATGGTACATGGTATGTAATACAGGTCCCAATTAAATG	TGCAGAATAAGAGCTTGAAAATGGTATATGATATGGTACATGGTATGTAATACAGGTCCCAATTAAATG		47	0.865385	0.966667	0.1	0.9	0.033333	0.066667	0.064444	0.18	0.122222	13.34928	11.1	1	1	1	1	1	1	1	1	1	1	1	1	-	1	0	1	1	1	1	-	-	1	1	1	1	-	1	1	1	1	1	1	-
100007114|F|0-47:T>C-47:T>C	100007114	TGCAGAATAAGAGCTTGAAAATGGTATATGATATGGTACATGGTATGCAATACAGGTCCCAATTAAATG	TGCAGAATAAGAGCTTGAAAATGGTATATGATATGGTACATGGTATGCAATACAGGTCCCAATTAAATG	47:T>C	47	0.865385	0.966667	0.1	0.9	0.033333	0.066667	0.064444	0.18	0.122222	13.34928	11.1	1	0	0	0	0	0	0	0	0	0	0	0	-	0	1	0	0	0	0	-	-	0	0	0	0	-	0	0	0	0	0	0	-
100007115|F|0--64:C>T	100007115	TGCAGAATAAGCCTCCTTTATGCGTGAGATTTTAGACACCATGGCCCAACAGTGTATGGACTCACAGCC	TGCAGAATAAGCCTCCTTTATGCGTGAGATTTTAGACACCATGGCCCAACAGTGTATGGACTCACAGCC		64	1	1	0.211538	0.788462	0	0.211538	0	0.33358	0.16679	13.77778	6.79245	0.97561	1	1	1	1	1	1	1	1	1	1	1	1	1	1	1	1	1	1	1	1	1	1	1	1	1	1	1	1	1	1	1	1
100007115|F|0-64:C>T-64:C>T	100007115	TGCAGAATAAGCCTCCTTTATGCGTGAGATTTTAGACACCATGGCCCAACAGTGTATGGACTCATAGCC	TGCAGAATAAGCCTCCTTTATGCGTGAGATTTTAGACACCATGGCCCAACAGTGTATGGACTCATAGCC	64:C>T	64	1	1	0.211538	0.788462	0	0.211538	0	0.33358	0.16679	13.77778	6.79245	0.97561	0	0	0	0	0	0	0	0	0	1	0	0	0	0	0	0	0	0	0	0	0	0	0	0	1	0	0	1	0	0	1	1
100007116|F|0--66:T>C	100007116	TGCAGAATAAGTTATTTTCTTGATACAGTGTAAACCTGTTCAGCAATATTTGGCTGATTGTATATTTAA	TGCAGAATAAGTTATTTTCTTGATACAGTGTAAACCTGTTCAGCAATATTTGGCTGATTGTATATTTAA		66	1	1	0.019231	0.980769	0	0.019231	0	0.037722	0.018861	10.67857	4.6	1	1	1	1	1	1	1	1	1	1	1	1	1	1	1	1	1	1	1	1	1	1	1	1	1	1	1	1	1	1	1	1	1
100007116|F|0-66:T>C-66:T>C	100007116	TGCAGAATAAGTTATTTTCTTGATACAGTGTAAACCTGTTCAGCAATATTTGGCTGATTGTATATTCAA	TGCAGAATAAGTTATTTTCTTGATACAGTGTAAACCTGTTCAGCAATATTTGGCTGATTGTATATTCAA	66:T>C	66	1	1	0.019231	0.980769	0	0.019231	0	0.037722	0.018861	10.67857	4.6	1	0	0	0	0	0	0	0	0	0	0	0	0	0	0	0	0	0	0	0	0	0	0	0	0	0	0	0	0	0	0	0	0
100007117|F|0--19:A>G	100007117	TGCAGAATAATCTCTAAAAATCTCAACCATCATAATTAATCAAAATACATTGCTCAAACCACACATACA	TGCAGAATAATCTCTAAAAATCTCAACCATCATAATTAATCAAAATACATTGCTCAAACCACACATACA		19	0.956731	1	0.015075	0.984925	0	0.015075	0	0.029696	0.014848	5.01255	4	1	1	1	1	1	1	1	1	1	1	1	1	1	1	1	1	1	-	1	1	1	1	1	1	1	1	1	1	1	1	1	1	1
100007117|F|0-19:A>G-19:A>G	100007117	TGCAGAATAATCTCTAAAAGTCTCAACCATCATAATTAATCAAAATACATTGCTCAAACCACACATACA	TGCAGAATAATCTCTAAAAGTCTCAACCATCATAATTAATCAAAATACATTGCTCAAACCACACATACA	19:A>G	19	0.956731	1	0.015075	0.984925	0	0.015075	0	0.029696	0.014848	5.01255	4	1	0	0	0	0	0	0	0	0	0	0	0	0	0	0	0	0	-	0	0	0	0	0	0	0	0	0	0	0	0	0	0	0
100007118|F|0--52:G>T	100007118	TGCAGAATAATGACTCAATGTTCCATGCAAAGGTCTCACAGGAGGAAGACATGAGGCAGTCAGAGAGCT	TGCAGAATAATGACTCAATGTTCCATGCAAAGGTCTCACAGGAGGAAGACATGAGGCAGTCAGAGAGCT		52	0.572115	0.991597	0.016807	0.983193	0.008403	0.008403	0.016665	0.033049	0.024857	5.95918	3.66667	1	-	1	1	-	-	-	1	-	1	1	1	1	1	-	1	1	1	1	1	-	1	1	1	-	-	-	-	-	-	-	1	1
100007118|F|0-52:G>T-52:G>T	100007118	TGCAGAATAATGACTCAATGTTCCATGCAAAGGTCTCACAGGAGGAAGACATTAGGCAGTCAGAGAGCT	TGCAGAATAATGACTCAATGTTCCATGCAAAGGTCTCACAGGAGGAAGACATTAGGCAGTCAGAGAGCT	52:G>T	52	0.572115	0.991597	0.016807	0.983193	0.008403	0.008403	0.016665	0.033049	0.024857	5.95918	3.66667	1	-	0	0	-	-	-	0	-	0	0	0	0	0	-	0	0	0	0	0	-	0	0	0	-	-	-	-	-	-	-	0	0
100007119|F|0--48:C>T	100007119	TGCAGAATAATTGGGCACAGCAGTGCTCAACGCCATATTTTAATCTGGCAGCAAGGGAGTTAATAGCAG	TGCAGAATAATTGGGCACAGCAGTGCTCAACGCCATATTTTAATCTGGCAGCAAGGGAGTTAATAGCAG		48	0.990385	0.995146	0.014563	0.985437	0.004854	0.009709	0.009662	0.028702	0.019182	4.53659	2.66667	1	1	1	1	1	1	1	1	1	1	1	1	1	1	1	1	1	1	1	1	1	1	1	1	1	1	1	1	1	1	1	1	1
100007119|F|0-48:C>T-48:C>T	100007119	TGCAGAATAATTGGGCACAGCAGTGCTCAACGCCATATTTTAATCTGGTAGCAAGGGAGTTAATAGCAG	TGCAGAATAATTGGGCACAGCAGTGCTCAACGCCATATTTTAATCTGGTAGCAAGGGAGTTAATAGCAG	48:C>T	48	0.990385	0.995146	0.014563	0.985437	0.004854	0.009709	0.009662	0.028702	0.019182	4.53659	2.66667	1	0	0	0	0	0	0	0	0	0	0	0	0	0	0	0	0	0	0	0	0	0	0	0	1	0	0	0	0	0	0	0	0
100007120|F|0--66:C>T	100007120	TGCAGAATAATTTTGATTCATTCTATAACACATCATCAAATTTCATGGTATATATTTTTCCGCACCCAC	TGCAGAATAATTTTGATTCATTCTATAACACATCATCAAATTTCATGGTATATATTTTTCCGCACCCAC		66	1	1	0.009615	0.990385	0	0.009615	0	0.019046	0.009523	13.2381	4	1	1	1	1	1	1	1	1	1	1	1	1	1	1	1	1	1	1	1	1	1	1	1	1	1	1	1	1	1	1	1	1	1
100007120|F|0-66:C>T-66:C>T	100007120	TGCAGAATAATTTTGATTCATTCTATAACACATCATCAAATTTCATGGTATATATTTTTCCGCACCTAC	TGCAGAATAATTTTGATTCATTCTATAACACATCATCAAATTTCATGGTATATATTTTTCCGCACCTAC	66:C>T	66	1	1	0.009615	0.990385	0	0.009615	0	0.019046	0.009523	13.2381	4	1	0	0	0	0	0	0	0	0	0	0	0	0	0	0	0	0	0	1	0	0	0	0	0	0	0	0	0	0	0	0	0	0
100007121|F|0--20:A>G	100007121	TGCAGAATACAAACAGAACTAAAGGAAGGGATCTCACCATGTGAAGATTCTGAAATGTCTTCTTCTCTG	TGCAGAATACAAACAGAACTAAAGGAAGGGATCTCACCATGTGAAGATTCTGAAATGTCTTCTTCTCTG		20	1	0.995192	0.048077	0.951923	0.004808	0.043269	0.009569	0.091531	0.05055	53.14741	26.18182	1	1	1	1	1	1	1	1	1	1	1	1	1	1	1	1	1	1	1	1	1	1	1	1	1	1	1	1	1	1	1	1	1
100007121|F|0-20:A>G-20:A>G	100007121	TGCAGAATACAAACAGAACTGAAGGAAGGGATCTCACCATGTGAAGATTCTGAAATGTCTTCTTCTCTG	TGCAGAATACAAACAGAACTGAAGGAAGGGATCTCACCATGTGAAGATTCTGAAATGTCTTCTTCTCTG	20:A>G	20	1	0.995192	0.048077	0.951923	0.004808	0.043269	0.009569	0.091531	0.05055	53.14741	26.18182	1	0	0	0	0	0	0	0	0	0	0	0	0	0	0	0	0	0	0	0	0	0	0	0	0	0	0	0	0	0	0	0	0
100007125|F|0--9:C>T	100007125	TGCAGAATACCAATAGATATGAAAACATTTGATGATTGTTCATTCAATCTTTATTAAATATACTACTGC	TGCAGAATACCAATAGATATGAAAACATTTGATGATTGTTCATTCAATCTTTATTAAATATACTACTGC		9	0.831731	1	0.017341	0.982659	0	0.017341	0	0.034081	0.01704	4.89202	3.75	1	1	-	-	1	1	1	1	1	1	1	-	1	1	-	1	1	1	-	-	1	1	-	1	-	1	1	1	1	-	1	1	1
100007125|F|0-9:C>T-9:C>T	100007125	TGCAGAATATCAATAGATATGAAAACATTTGATGATTGTTCATTCAATCTTTATTAAATATACTACTGC	TGCAGAATATCAATAGATATGAAAACATTTGATGATTGTTCATTCAATCTTTATTAAATATACTACTGC	9:C>T	9	0.831731	1	0.017341	0.982659	0	0.017341	0	0.034081	0.01704	4.89202	3.75	1	0	-	-	0	0	0	0	0	0	0	-	0	0	-	0	0	0	-	-	0	0	-	0	-	0	0	0	0	-	0	0	0
100007126|F|0--22:A>G	100007126	TGCAGAATACGAGATCCCAATTAAAAGTTGCCACATGAAAGTCTTTCAAATTTGTTAAAATTATTTCAG	TGCAGAATACGAGATCCCAATTAAAAGTTGCCACATGAAAGTCTTTCAAATTTGTTAAAATTATTTCAG		22	1	1	0.004808	0.995192	0	0.004808	0	0.009569	0.004785	12.32143	4	1	1	1	1	1	1	1	1	1	1	1	1	1	1	1	1	1	1	1	1	1	1	1	1	1	1	1	1	1	1	1	1	1
100007126|F|0-22:A>G-22:A>G	100007126	TGCAGAATACGAGATCCCAATTGAAAGTTGCCACATGAAAGTCTTTCAAATTTGTTAAAATTATTTCAG	TGCAGAATACGAGATCCCAATTGAAAGTTGCCACATGAAAGTCTTTCAAATTTGTTAAAATTATTTCAG	22:A>G	22	1	1	0.004808	0.995192	0	0.004808	0	0.009569	0.004785	12.32143	4	1	0	0	0	0	0	0	0	0	0	0	0	0	0	0	0	0	0	0	0	0	0	0	0	0	0	0	0	0	0	0	0	0
100007128|F|0--49:C>T	100007128	TGCAGAATACTCTGAGAAACTTTGTTCATCCAGAGTCTCACAATGGCGACGAGAGTCAAATGTTCAAAC	TGCAGAATACTCTGAGAAACTTTGTTCATCCAGAGTCTCACAATGGCGACGAGAGTCAAATGTTCAAAC		49	0.975962	1	0.004926	0.995074	0	0.004926	0	0.009804	0.004902	4	3	1	1	1	1	1	1	1	1	1	1	-	1	1	1	1	1	1	1	1	1	1	1	1	1	1	1	1	1	1	1	1	1	1
100007128|F|0-49:C>T-49:C>T	100007128	TGCAGAATACTCTGAGAAACTTTGTTCATCCAGAGTCTCACAATGGCGATGAGAGTCAAATGTTCAAAC	TGCAGAATACTCTGAGAAACTTTGTTCATCCAGAGTCTCACAATGGCGATGAGAGTCAAATGTTCAAAC	49:C>T	49	0.975962	1	0.004926	0.995074	0	0.004926	0	0.009804	0.004902	4	3	1	0	0	0	0	0	0	0	0	0	-	0	0	0	0	0	0	0	0	0	0	0	0	0	0	0	0	0	0	0	0	0	0
100007129|F|0--49:T>C	100007129	TGCAGAATACTGACTTTCCCGGTAAACCATTAGCTGATTTCTGCTGATTTCTTTGCATTAAATGGTTTA	TGCAGAATACTGACTTTCCCGGTAAACCATTAGCTGATTTCTGCTGATTTCTTTGCATTAAATGGTTTA		49	0.990385	0.990291	0.092233	0.907767	0.009709	0.082524	0.019229	0.167452	0.093341	5.30081	2.80769	0.9875	1	1	1	1	1	1	1	1	1	1	1	1	1	1	1	1	1	1	1	1	1	1	1	1	1	1	1	1	1	1	1	1
100007129|F|0-49:T>C-49:T>C	100007129	TGCAGAATACTGACTTTCCCGGTAAACCATTAGCTGATTTCTGCTGATTCCTTTGCATTAAATGGTTTA	TGCAGAATACTGACTTTCCCGGTAAACCATTAGCTGATTTCTGCTGATTCCTTTGCATTAAATGGTTTA	49:T>C	49	0.990385	0.990291	0.092233	0.907767	0.009709	0.082524	0.019229	0.167452	0.093341	5.30081	2.80769	0.9875	0	0	0	0	0	0	0	0	0	0	1	0	0	0	1	0	0	0	0	0	0	0	0	0	1	0	0	0	0	0	0	1
100007130|F|0--16:A>T	100007130	TGCAGAATACTTCAGTATTCTGAAATCGTACACATATTATTGCTCACAAAATCTGGAAATTGGAATCAG	TGCAGAATACTTCAGTATTCTGAAATCGTACACATATTATTGCTCACAAAATCTGGAAATTGGAATCAG		16	0.831731	0.99422	0.00578	0.99422	0.00578	0	0.011494	0.011494	0.011494	6.58852	3	1	1	1	-	1	1	1	1	1	1	1	1	1	1	1	1	1	1	-	1	1	1	1	-	1	1	-	1	1	1	1	1	1
100007130|F|0-16:A>T-16:A>T	100007130	TGCAGAATACTTCAGTTTTCTGAAATCGTACACATATTATTGCTCACAAAATCTGGAAATTGGAATCAG	TGCAGAATACTTCAGTTTTCTGAAATCGTACACATATTATTGCTCACAAAATCTGGAAATTGGAATCAG	16:A>T	16	0.831731	0.99422	0.00578	0.99422	0.00578	0	0.011494	0.011494	0.011494	6.58852	3	1	0	0	-	0	0	0	0	0	0	0	0	0	0	0	0	0	0	-	0	0	0	0	-	0	0	-	0	0	0	0	0	0
100007132|F|0--56:T>A	100007132	TGCAGAATAGGAATTGACCCCTAGAGTGATATTCAAAAACATATCATGTGGCAACTTCTTTAAAAGAGC	TGCAGAATAGGAATTGACCCCTAGAGTGATATTCAAAAACATATCATGTGGCAACTTCTTTAAAAGAGC		56	0.980769	0.916667	0.352941	0.647059	0.083333	0.269608	0.152778	0.456747	0.304763	4.64	2.60714	0.95	1	1	1	1	1	1	1	1	1	1	1	1	1	1	1	1	1	1	1	1	1	0	1	1	1	1	0	1	1	1	1	1
100007132|F|0-56:T>A-56:T>A	100007132	TGCAGAATAGGAATTGACCCCTAGAGTGATATTCAAAAACATATCATGTGGCAACTACTTTAAAAGAGC	TGCAGAATAGGAATTGACCCCTAGAGTGATATTCAAAAACATATCATGTGGCAACTACTTTAAAAGAGC	56:T>A	56	0.980769	0.916667	0.352941	0.647059	0.083333	0.269608	0.152778	0.456747	0.304763	4.64	2.60714	0.95	0	0	0	1	0	0	0	0	1	1	0	0	0	0	0	1	1	1	0	1	1	1	0	1	0	0	1	0	0	0	0	0
100007134|F|0--47:C>A	100007134	TGCAGAATAGTAGTGTCAGAGAATAAATGCTGAAACATATGTTTTCGCTTATTGTCCTTGTTAGGACGC	TGCAGAATAGTAGTGTCAGAGAATAAATGCTGAAACATATGTTTTCGCTTATTGTCCTTGTTAGGACGC		47	0.947115	0.994924	0.015228	0.984772	0.005076	0.010152	0.010101	0.029993	0.020047	3.5368	3.33333	1	1	-	1	1	1	1	1	1	1	1	1	1	1	1	1	1	1	1	1	1	1	1	1	1	1	1	1	1	1	1	1	1
100007134|F|0-47:C>A-47:C>A	100007134	TGCAGAATAGTAGTGTCAGAGAATAAATGCTGAAACATATGTTTTCGATTATTGTCCTTGTTAGGACGC	TGCAGAATAGTAGTGTCAGAGAATAAATGCTGAAACATATGTTTTCGATTATTGTCCTTGTTAGGACGC	47:C>A	47	0.947115	0.994924	0.015228	0.984772	0.005076	0.010152	0.010101	0.029993	0.020047	3.5368	3.33333	1	0	-	0	0	0	0	0	0	0	0	0	0	0	0	0	0	0	0	0	0	0	0	0	0	0	0	0	0	0	0	0	0
100007135|F|0--18:A>G	100007135	TGCAGAATAGTATCTGGTAGGACATTTATAGATCTTGCTTCGTGATCCTGTTTTTATGTGGTAGTAAAT	TGCAGAATAGTATCTGGTAGGACATTTATAGATCTTGCTTCGTGATCCTGTTTTTATGTGGTAGTAAAT		18	0.980769	0.980392	0.142157	0.857843	0.019608	0.122549	0.038447	0.243897	0.141172	4.5523	2.70588	0.973684	1	1	1	1	1	1	1	1	1	1	1	1	1	1	1	1	-	0	1	1	1	1	1	1	1	1	1	1	1	1	1	1
100007135|F|0-18:A>G-18:A>G	100007135	TGCAGAATAGTATCTGGTGGGACATTTATAGATCTTGCTTCGTGATCCTGTTTTTATGTGGTAGTAAAT	TGCAGAATAGTATCTGGTGGGACATTTATAGATCTTGCTTCGTGATCCTGTTTTTATGTGGTAGTAAAT	18:A>G	18	0.980769	0.980392	0.142157	0.857843	0.019608	0.122549	0.038447	0.243897	0.141172	4.5523	2.70588	0.973684	1	0	0	0	0	0	0	0	0	0	0	1	0	0	0	0	-	1	0	0	0	0	0	0	0	0	0	0	1	0	0	0
100007137|F|0--24:G>T	100007137	TGCAGAATATAAAACTGATATGTGGTAACAATATAAAATCAGTATGGGAAAAAGTGTATATTGATCTAT	TGCAGAATATAAAACTGATATGTGGTAACAATATAAAATCAGTATGGGAAAAAGTGTATATTGATCTAT		24	1	1	0.004808	0.995192	0	0.004808	0	0.009569	0.004785	44.9127	21	1	1	1	1	1	1	1	1	1	1	1	1	1	1	1	1	1	1	1	1	1	1	1	1	1	1	1	1	1	1	1	1	1
100007137|F|0-24:G>T-24:G>T	100007137	TGCAGAATATAAAACTGATATGTGTTAACAATATAAAATCAGTATGGGAAAAAGTGTATATTGATCTAT	TGCAGAATATAAAACTGATATGTGTTAACAATATAAAATCAGTATGGGAAAAAGTGTATATTGATCTAT	24:G>T	24	1	1	0.004808	0.995192	0	0.004808	0	0.009569	0.004785	44.9127	21	1	0	0	0	0	0	0	0	0	0	0	0	0	0	0	0	0	0	0	0	0	0	0	0	0	0	0	0	0	0	0	0	0
100007138|F|0--6:C>A	100007138	TGCAGACGATAATACCTTCACTATGGACAAACGTACTGTGAAATAGACACTGTACAGATAAACTGACAA	TGCAGACGATAATACCTTCACTATGGACAAACGTACTGTGAAATAGACACTGTACAGATAAACTGACAA		6	1	0.533654	0.855769	0.144231	0.466346	0.389423	0.497735	0.246857	0.372296	24.74815	24.54587	1	1	0	0	1	1	1	0	0	1	1	0	0	1	1	1	0	0	1	0	0	1	0	0	1	0	1	1	1	1	1	0	1
100007138|F|0-6:C>A-6:C>A	100007138	TGCAGAATATAATACCTTTACTATGGACAAACGTACTGTGAAATAGACACTGTACAGATAAACTGACAA	TGCAGAATATAATACCTTTACTATGGACAAACGTACTGTGAAATAGACACTGTACAGATAAACTGACAA	6:C>A	6	1	0.533654	0.855769	0.144231	0.466346	0.389423	0.497735	0.246857	0.372296	24.74815	24.54587	1	1	1	1	1	1	0	1	1	0	1	1	1	1	1	0	1	1	1	1	1	1	1	1	1	1	0	1	0	1	1	1	0
100007140|F|0--22:C>T	100007140	TGCAGAATATAATGCTAAAACCCTTGAGAACTATAGTACATACACTATGCAACTATAGTGGCAGAAAAG	TGCAGAATATAATGCTAAAACCCTTGAGAACTATAGTACATACACTATGCAACTATAGTGGCAGAAAAG		22	0.985577	1	0.014634	0.985366	0	0.014634	0	0.02884	0.01442	5.36694	3	1	1	1	1	1	1	1	1	1	1	1	1	1	1	1	1	1	1	1	1	1	1	1	1	1	1	1	1	1	1	1	1	1
100007140|F|0-22:C>T-22:C>T	100007140	TGCAGAATATAATGCTAAAACCTTTGAGAACTATAGTACATACACTATGCAACTATAGTGGCAGAAAAG	TGCAGAATATAATGCTAAAACCTTTGAGAACTATAGTACATACACTATGCAACTATAGTGGCAGAAAAG	22:C>T	22	0.985577	1	0.014634	0.985366	0	0.014634	0	0.02884	0.01442	5.36694	3	1	0	0	0	0	0	0	0	0	0	0	0	0	0	0	0	0	0	0	0	0	0	0	0	0	0	0	0	0	0	0	0	0
100007141|F|0--68:A>G	100007141	TGCAGAATATAATGCTAAAACCCTTGATAATTATACTTTGCAACTGTAGTGGCAGAAACATAAAATACA	TGCAGAATATAATGCTAAAACCCTTGATAATTATACTTTGCAACTGTAGTGGCAGAAACATAAAATACA		68	1	0.860577	0.629808	0.370192	0.139423	0.490385	0.239969	0.4663	0.353134	16.13889	15.78395	0.97561	1	1	1	1	1	1	1	1	0	1	1	0	1	1	0	1	1	1	1	1	1	1	1	1	1	0	1	1	1	1	0	1
100007141|F|0-68:A>G-68:A>G	100007141	TGCAGAATATAATGCTAAAACCCTTGATAATTATACTTTGCAACTGTAGTGGCAGAAACATAAAATACG	TGCAGAATATAATGCTAAAACCCTTGATAATTATACTTTGCAACTGTAGTGGCAGAAACATAAAATACG	68:A>G	68	1	0.860577	0.629808	0.370192	0.139423	0.490385	0.239969	0.4663	0.353134	16.13889	15.78395	0.97561	1	1	0	1	1	1	0	1	1	1	1	1	1	1	1	1	0	1	1	1	1	1	0	1	1	1	0	1	1	1	1	0
100007142|F|0--38:T>G	100007142	TGCAGAATATACAGGATGTGTACCCTGACCGACAATAATTATCCATTTTTAGTGTAGTTCCCAGTTGCA	TGCAGAATATACAGGATGTGTACCCTGACCGACAATAATTATCCATTTTTAGTGTAGTTCCCAGTTGCA		38	1	1	0.004808	0.995192	0	0.004808	0	0.009569	0.004785	6.38492	4	1	1	1	1	1	1	1	1	1	1	1	1	1	1	1	1	1	1	1	1	1	1	1	1	1	1	1	1	1	1	1	1	1
100007142|F|0-38:T>G-38:T>G	100007142	TGCAGAATATACAGGATGTGTACCCTGACCGACAATAAGTATCCATTTTTAGTGTAGTTCCCAGTTGCA	TGCAGAATATACAGGATGTGTACCCTGACCGACAATAAGTATCCATTTTTAGTGTAGTTCCCAGTTGCA	38:T>G	38	1	1	0.004808	0.995192	0	0.004808	0	0.009569	0.004785	6.38492	4	1	0	0	0	0	0	0	0	0	0	0	0	0	0	0	0	0	0	0	0	0	0	0	0	0	0	0	0	0	0	0	0	0
100007147|F|0--26:T>A	100007147	TGCAGAATATCCGGGAGGGATTTCTTTAGATCAGCTTGGTGAAGGGTTATCAGGAAGTCCTGAACTTAC	TGCAGAATATCCGGGAGGGATTTCTTTAGATCAGCTTGGTGAAGGGTTATCAGGAAGTCCTGAACTTAC		26	1	1	0.009615	0.990385	0	0.009615	0	0.019046	0.009523	36.44841	25	1	1	1	1	1	1	1	1	1	1	1	1	1	1	1	1	1	1	1	1	1	1	1	1	1	1	1	1	1	1	1	1	1
100007147|F|0-26:T>A-26:T>A	100007147	TGCAGAATATCCGGGAGGGATTTCTTAAGATCAGCTTGGTGAAGGGTTATCAGGAAGTCCTGAACTTAC	TGCAGAATATCCGGGAGGGATTTCTTAAGATCAGCTTGGTGAAGGGTTATCAGGAAGTCCTGAACTTAC	26:T>A	26	1	1	0.009615	0.990385	0	0.009615	0	0.019046	0.009523	36.44841	25	1	0	0	0	0	0	0	0	0	0	0	0	0	0	0	0	0	0	0	0	0	0	0	0	0	0	0	0	0	0	0	0	0
100007149|F|0--44:G>A	100007149	TGCAGAATATGATAATGGCTTATAACTGTCATAGCATTAAATTTGCAAAGGAAAGGGTACAAGGGGACT	TGCAGAATATGATAATGGCTTATAACTGTCATAGCATTAAATTTGCAAAGGAAAGGGTACAAGGGGACT		44	0.995192	0.995169	0.169082	0.830918	0.004831	0.164251	0.009615	0.280987	0.145301	7.47791	3.58537	0.987805	1	1	1	1	1	1	1	1	1	1	1	1	1	1	1	1	1	1	1	1	1	1	1	1	1	1	1	1	1	1	1	1
100007149|F|0-44:G>A-44:G>A	100007149	TGCAGAATATGATAATGGCTTATAACTGTCATAGCATTAAATTTACAAAGGAAAGGGTACAAGGGGACT	TGCAGAATATGATAATGGCTTATAACTGTCATAGCATTAAATTTACAAAGGAAAGGGTACAAGGGGACT	44:G>A	44	0.995192	0.995169	0.169082	0.830918	0.004831	0.164251	0.009615	0.280987	0.145301	7.47791	3.58537	0.987805	0	0	0	0	0	0	0	0	0	0	0	0	1	0	0	0	0	0	0	0	1	0	0	0	0	0	0	0	0	1	0	0
100007150|F|0--44:G>C	100007150	TGCAGAATATGATGGCCCTTAATTGAACGCCACTTGCTGACATGGTCTGCCCGCGGACACATGGGCATA	TGCAGAATATGATGGCCCTTAATTGAACGCCACTTGCTGACATGGTCTGCCCGCGGACACATGGGCATA		44	1	1	0.033654	0.966346	0	0.033654	0	0.065043	0.032521	56.11111	22	1	1	1	1	1	1	1	1	1	1	1	1	1	1	1	1	1	1	1	1	1	1	1	1	1	1	1	1	1	1	1	1	1
100007150|F|0-44:G>C-44:G>C	100007150	TGCAGAATATGATGGCCCTTAATTGAACGCCACTTGCTGACATGCTCTGCCCGCGGACACATGGGCATA	TGCAGAATATGATGGCCCTTAATTGAACGCCACTTGCTGACATGCTCTGCCCGCGGACACATGGGCATA	44:G>C	44	1	1	0.033654	0.966346	0	0.033654	0	0.065043	0.032521	56.11111	22	1	0	0	0	0	0	0	0	0	1	0	0	0	0	0	0	0	0	0	0	0	0	0	0	0	0	0	0	0	0	1	0	0
100007158|F|0--13:G>A	100007158	TGCAGAATATTGAGGCCACAAAGAGCTCAAAAGCTAAGATGATCATAAGTGCTTCAAATTTTCATACTA	TGCAGAATATTGAGGCCACAAAGAGCTCAAAAGCTAAGATGATCATAAGTGCTTCAAATTTTCATACTA		13	1	1	0.009615	0.990385	0	0.009615	0	0.019046	0.009523	11.37698	5.33333	1	1	1	1	1	1	1	1	1	1	1	1	1	1	1	1	1	1	1	1	1	1	1	1	1	1	1	1	1	1	1	1	1
100007158|F|0-13:G>A-13:G>A	100007158	TGCAGAATATTGAAGCCACAAAGAGCTCAAAAGCTAAGATGATCATAAGTGCTTCAAATTTTCATACTA	TGCAGAATATTGAAGCCACAAAGAGCTCAAAAGCTAAGATGATCATAAGTGCTTCAAATTTTCATACTA	13:G>A	13	1	1	0.009615	0.990385	0	0.009615	0	0.019046	0.009523	11.37698	5.33333	1	0	0	0	0	0	0	0	0	0	0	0	0	0	0	0	0	0	0	0	0	0	0	0	0	0	0	0	0	0	0	0	0
100007160|F|0--60:C>G	100007160	TGCAGAATCACGCCCAGTGGCGTACTTAGCACATTCTCAACACACAAACACCAGTCTAAACATATTACA	TGCAGAATCACGCCCAGTGGCGTACTTAGCACATTCTCAACACACAAACACCAGTCTAAACATATTACA		60	1	1	0.004808	0.995192	0	0.004808	0	0.009569	0.004785	18.2381	8	1	1	1	1	1	1	1	1	1	1	1	1	1	1	1	1	1	1	1	1	1	1	1	1	1	1	1	1	1	1	1	1	1
100007160|F|0-60:C>G-60:C>G	100007160	TGCAGAATCACGCCCAGTGGCGTACTTAGCACATTCTCAACACACAAACACCAGTCTAAAGATATTACA	TGCAGAATCACGCCCAGTGGCGTACTTAGCACATTCTCAACACACAAACACCAGTCTAAAGATATTACA	60:C>G	60	1	1	0.004808	0.995192	0	0.004808	0	0.009569	0.004785	18.2381	8	1	0	0	0	0	0	0	0	0	0	0	0	0	0	0	0	0	0	0	0	0	0	0	0	0	0	0	0	0	0	0	0	0
100007162|F|0--45:T>A	100007162	TGCAGAATCAGCTTTTCACCGACTGCCACGTGGACATTCCACGTTTGTAAGACAAATGTCTATAACTTA	TGCAGAATCAGCTTTTCACCGACTGCCACGTGGACATTCCACGTTTGTAAGACAAATGTCTATAACTTA		45	1	0.836538	0.668269	0.331731	0.163462	0.504808	0.273484	0.443371	0.358427	57.97608	53.64072	0.987805	1	0	0	0	0	1	1	1	1	1	1	1	1	1	1	1	0	1	1	1	1	1	1	1	1	1	1	1	1	1	1	0
100007162|F|0-45:T>A-45:T>A	100007162	TGCAGAATCAGCTTTTCACCGACTGCCACGTGGACATTCCACGTTAGTAAGACAAATGTCTATAACTTA	TGCAGAATCAGCTTTTCACCGACTGCCACGTGGACATTCCACGTTAGTAAGACAAATGTCTATAACTTA	45:T>A	45	1	0.836538	0.668269	0.331731	0.163462	0.504808	0.273484	0.443371	0.358427	57.97608	53.64072	0.987805	0	1	1	1	1	1	1	1	1	1	0	0	1	1	1	1	1	1	1	1	1	1	0	1	1	0	0	1	0	0	0	1
100007165|F|0--10:T>C	100007165	TGCAGAATCATGCCTTTATCTAGCATCTAGCTGTTATCAATATAAAAAAAATTCTGAAGATTTCTTCCT	TGCAGAATCATGCCTTTATCTAGCATCTAGCTGTTATCAATATAAAAAAAATTCTGAAGATTTCTTCCT		10	1	1	0.004808	0.995192	0	0.004808	0	0.009569	0.004785	16.05159	11	1	1	1	1	1	1	1	1	1	1	1	1	1	1	1	1	1	1	1	1	1	1	1	1	1	1	1	1	1	1	1	1	1
100007165|F|0-10:T>C-10:T>C	100007165	TGCAGAATCACGCCTTTATCTAGCATCTAGCTGTTATCAATATAAAAAAAAATCTGAAGATTTCTTCCT	TGCAGAATCACGCCTTTATCTAGCATCTAGCTGTTATCAATATAAAAAAAAATCTGAAGATTTCTTCCT	10:T>C	10	1	1	0.004808	0.995192	0	0.004808	0	0.009569	0.004785	16.05159	11	1	0	0	0	0	0	0	0	0	0	0	0	0	0	0	0	0	0	0	1	0	0	0	0	0	0	0	0	0	0	0	0	0
100007168|F|0--35:C>T	100007168	TGCAGAATCCATCTGCTTCCGTCTGGCCTTCAAAACAGCTGCAACCTCAGTGTCTGCTATCACTTCATC	TGCAGAATCCATCTGCTTCCGTCTGGCCTTCAAAACAGCTGCAACCTCAGTGTCTGCTATCACTTCATC		35	1	0.995192	0.096154	0.903846	0.004808	0.091346	0.009569	0.173817	0.091693	8.08765	3.79167	0.987805	1	1	1	1	1	1	1	1	1	1	1	1	1	1	1	1	1	1	1	1	1	1	1	1	1	1	1	1	1	1	1	1
100007168|F|0-35:C>T-35:C>T	100007168	TGCAGAATCCATCTGCTTCCGTCTGGCCTTCAAAATAGCTGCAACCTCAGTGTCTGCTATCACTTCATC	TGCAGAATCCATCTGCTTCCGTCTGGCCTTCAAAATAGCTGCAACCTCAGTGTCTGCTATCACTTCATC	35:C>T	35	1	0.995192	0.096154	0.903846	0.004808	0.091346	0.009569	0.173817	0.091693	8.08765	3.79167	0.987805	0	0	0	0	0	1	1	0	0	0	0	0	0	0	0	0	0	0	0	0	1	0	0	0	0	0	0	0	0	0	1	0
100007169|F|0--8:C>G	100007169	TGCAGAATCCCAGTGGTCTGAGGACAGTAAAGCTGATCCTTCAGACAGATAAAGGCATCATTTTACAAC	TGCAGAATCCCAGTGGTCTGAGGACAGTAAAGCTGATCCTTCAGACAGATAAAGGCATCATTTTACAAC		8	0.971154	1	0.014851	0.985149	0	0.014851	0	0.029262	0.014631	6.23673	3.5	1	1	1	1	1	1	1	1	1	1	1	1	1	1	1	1	1	1	1	1	1	1	1	1	1	1	1	1	1	1	1	1	1
100007169|F|0-8:C>G-8:C>G	100007169	TGCAGAATGCCAGTGGTCTGAGGACAGTAAAGCTGATCCTTCAGACAGATAAAGGCATCATTTTACAAC	TGCAGAATGCCAGTGGTCTGAGGACAGTAAAGCTGATCCTTCAGACAGATAAAGGCATCATTTTACAAC	8:C>G	8	0.971154	1	0.014851	0.985149	0	0.014851	0	0.029262	0.014631	6.23673	3.5	1	0	0	0	0	0	0	0	0	0	0	0	1	0	0	0	0	0	0	0	0	0	0	0	0	0	0	0	0	0	0	0	0
100007171|F|0--33:G>C	100007171	TGCAGAATCCTGTGGTAAACAGAAAGGTAACTGGTACTTTTGCCTAAAGGAATGTGAAAAGGTTCATAA	TGCAGAATCCTGTGGTAAACAGAAAGGTAACTGGTACTTTTGCCTAAAGGAATGTGAAAAGGTTCATAA		33	1	1	0.096154	0.903846	0	0.096154	0	0.173817	0.086908	25.01587	13.47826	1	1	1	1	1	1	1	1	1	1	1	1	1	1	1	1	1	1	1	1	1	1	1	1	1	1	1	1	1	1	1	1	1
100007171|F|0-33:G>C-33:G>C	100007171	TGCAGAATCCTGTGGTAAACAGAAAGGTAACTGCTACTTTTGCCTAAAGGAATGTGAAAAAGTTCATAA	TGCAGAATCCTGTGGTAAACAGAAAGGTAACTGCTACTTTTGCCTAAAGGAATGTGAAAAAGTTCATAA	33:G>C	33	1	1	0.096154	0.903846	0	0.096154	0	0.173817	0.086908	25.01587	13.47826	1	0	0	0	0	0	0	0	1	0	0	1	0	0	0	0	0	1	1	0	1	0	0	0	0	0	0	0	0	0	0	0	0
100007174|F|0--27:T>G	100007174	TGCAGAATCGTTTCACAGACTGGTGATTGTCGCAGAGCAAAGTTCGCTTTGGAAACGGGTCCTAAAGAC	TGCAGAATCGTTTCACAGACTGGTGATTGTCGCAGAGCAAAGTTCGCTTTGGAAACGGGTCCTAAAGAC		27	0.716346	0.013423	0.986577	0.013423	0.986577	0	0.026485	0.026485	0.026485	4.5	2.74566	1	0	0	0	-	0	0	0	0	-	0	0	0	0	0	-	0	0	-	-	0	-	0	0	0	0	0	0	-	-	0	-	0
100007174|F|0-27:T>G-27:T>G	100007174	TGCAGAATCGTTTCACAGACTGGTGATGGTCGCAGAGCAAAGTTCGCTTTGGAAACGGGTCCTAAAGAC	TGCAGAATCGTTTCACAGACTGGTGATGGTCGCAGAGCAAAGTTCGCTTTGGAAACGGGTCCTAAAGAC	27:T>G	27	0.716346	0.013423	0.986577	0.013423	0.986577	0	0.026485	0.026485	0.026485	4.5	2.74566	1	1	1	1	-	1	1	1	1	-	1	1	1	1	1	-	1	1	-	-	1	-	1	1	1	1	1	1	-	-	1	-	1
100007177|F|0--54:G>A	100007177	TGCAGAATCTCACACACATTTCTTACATTCCTTTTAGCACTTTCATTTCCATAAGCATAAGATCTATTT	TGCAGAATCTCACACACATTTCTTACATTCCTTTTAGCACTTTCATTTCCATAAGCATAAGATCTATTT		54	0.971154	0.960396	0.183168	0.816832	0.039604	0.143564	0.076071	0.299235	0.187653	4.40851	2.59524	0.987179	1	1	1	1	1	1	1	1	1	1	1	1	1	1	1	1	1	1	1	1	1	1	1	1	1	1	1	1	1	1	1	1
100007177|F|0-54:G>A-54:G>A	100007177	TGCAGAATCTCACACACATTTCTTACATTCCTTTTAGCACTTTCATTTCCATAAACATAAGATCTATTT	TGCAGAATCTCACACACATTTCTTACATTCCTTTTAGCACTTTCATTTCCATAAACATAAGATCTATTT	54:G>A	54	0.971154	0.960396	0.183168	0.816832	0.039604	0.143564	0.076071	0.299235	0.187653	4.40851	2.59524	0.987179	1	0	0	1	0	0	0	1	0	0	0	0	0	0	1	0	0	0	0	0	0	0	0	0	0	0	1	0	0	0	0	1
100007179|F|0--29:T>A	100007179	TGCAGAATCTCTCTTTATTTGCTTCAGCTTCAATAGACAAGTCAATGTTGTTAAGACAAGACTGGGCCC	TGCAGAATCTCTCTTTATTTGCTTCAGCTTCAATAGACAAGTCAATGTTGTTAAGACAAGACTGGGCCC		29	0.975962	0.995074	0.024631	0.975369	0.004926	0.019704	0.009804	0.048048	0.028926	4.54694	3.6	1	1	1	1	1	1	1	1	1	1	-	1	1	1	0	1	1	1	1	1	1	1	1	1	1	1	1	1	1	1	1	1	1
100007179|F|0-29:T>A-29:T>A	100007179	TGCAGAATCTCTCTTTATTTGCTTCAGCTACAATAGACAAGTCAATGTTGTTAAGACAAGACTGGGCCC	TGCAGAATCTCTCTTTATTTGCTTCAGCTACAATAGACAAGTCAATGTTGTTAAGACAAGACTGGGCCC	29:T>A	29	0.975962	0.995074	0.024631	0.975369	0.004926	0.019704	0.009804	0.048048	0.028926	4.54694	3.6	1	0	0	0	0	0	0	0	0	0	-	0	0	0	1	0	0	0	0	0	0	0	0	0	0	0	0	0	0	0	0	0	0
100007180|F|0--31:T>A	100007180	TGCAGAATCTGAACCATATAGCAACAATCGTTTCACGAGGAACTGTACTGGTATACACCGGTTTACCAG	TGCAGAATCTGAACCATATAGCAACAATCGTTTCACGAGGAACTGTACTGGTATACACCGGTTTACCAG		31	0.956731	0.005025	1	0	0.994975	0.005025	0.01	0	0.005	5	3.0375	1	0	0	0	0	0	0	0	0	0	0	0	0	0	0	0	0	0	0	0	0	0	0	0	0	0	0	0	0	0	0	0	0
100007180|F|0-31:T>A-31:T>A	100007180	TGCAGAATCTGAACCATATAGCAACAATCGTATCACGAGGAACTGTACTGGTATACACCGGTTTACCAG	TGCAGAATCTGAACCATATAGCAACAATCGTATCACGAGGAACTGTACTGGTATACACCGGTTTACCAG	31:T>A	31	0.956731	0.005025	1	0	0.994975	0.005025	0.01	0	0.005	5	3.0375	1	1	1	1	1	1	1	1	1	1	1	1	1	1	1	1	1	1	1	1	1	1	1	1	1	1	1	1	1	1	1	1	1
100007182|F|0--22:G>A	100007182	TGCAGAATCTGAACCATATTGCGATAATCATATCACGAGATACTGTACCGGTATATACCAGTTTACCGG	TGCAGAATCTGAACCATATTGCGATAATCATATCACGAGATACTGTACCGGTATATACCAGTTTACCGG		22	0.975962	0.906404	0.472906	0.527094	0.093596	0.37931	0.169672	0.498532	0.334102	3.93151	3	0.925	1	1	1	1	1	1	1	1	1	1	1	1	1	0	1	0	1	1	1	1	0	1	0	-	1	0	1	1	1	1	0	0
100007182|F|0-22:G>A-22:G>A	100007182	TGCAGAATCTGAACCATATTGCAATAATCATATCACGAGATACTGTACCGGTATATACCAGTTTACCGA	TGCAGAATCTGAACCATATTGCAATAATCATATCACGAGATACTGTACCGGTATATACCAGTTTACCGA	22:G>A	22	0.975962	0.906404	0.472906	0.527094	0.093596	0.37931	0.169672	0.498532	0.334102	3.93151	3	0.925	0	0	0	0	1	0	0	0	0	1	0	0	0	1	1	1	1	1	0	1	1	1	1	-	1	1	0	0	0	0	1	1
100007188|F|0--35:C>G	100007188	TGCAGAATCTGTCGTGATATTTCCCTAATACAAAGCAAGAAAAACTGCTCTGGTGTTGAAAAGTATCGG	TGCAGAATCTGTCGTGATATTTCCCTAATACAAAGCAAGAAAAACTGCTCTGGTGTTGAAAAGTATCGG		35	0.966346	1	0.004975	0.995025	0	0.004975	0	0.009901	0.00495	3.52301	3	1	1	1	1	1	1	1	1	1	1	1	1	1	1	1	1	1	1	1	1	1	1	1	1	1	1	1	1	1	1	1	1	1
100007188|F|0-35:C>G-35:C>G	100007188	TGCAGAATCTGTCGTGATATTTCCCTAATACAAAGGAAGAAAAACTGCTCTGGTGTTGAAAAGTATCGG	TGCAGAATCTGTCGTGATATTTCCCTAATACAAAGGAAGAAAAACTGCTCTGGTGTTGAAAAGTATCGG	35:C>G	35	0.966346	1	0.004975	0.995025	0	0.004975	0	0.009901	0.00495	3.52301	3	1	0	0	0	0	0	0	0	0	0	0	0	0	0	0	0	1	0	0	0	0	0	0	0	0	0	0	0	0	0	0	0	0
100007191|F|0--26:C>T	100007191	TGCAGAATCTTTAGATTTTAAGGGTTCGGCCTCTTTGTATCGACTGGCTACATCTACACCACATCTACA	TGCAGAATCTTTAGATTTTAAGGGTTCGGCCTCTTTGTATCGACTGGCTACATCTACACCACATCTACA		26	1	1	0.009615	0.990385	0	0.009615	0	0.019046	0.009523	14.80952	5	1	1	1	1	1	1	1	1	1	1	1	1	1	1	1	1	1	1	1	1	1	1	1	1	1	1	1	1	1	1	1	1	1
100007191|F|0-26:C>T-26:C>T	100007191	TGCAGAATCTTTAGATTTTAAGGGTTTGGCCTCTTTGTATCGACTGGCTACATCTACACCACATCTACA	TGCAGAATCTTTAGATTTTAAGGGTTTGGCCTCTTTGTATCGACTGGCTACATCTACACCACATCTACA	26:C>T	26	1	1	0.009615	0.990385	0	0.009615	0	0.019046	0.009523	14.80952	5	1	0	0	0	0	0	0	0	0	0	0	0	1	0	0	0	0	0	0	0	0	0	0	0	0	0	0	0	0	0	0	0	0
100007192|F|0--66:C>T	100007192	TGCAGAATGAAAAATCTTTGGAAGTTTCTGGTAAAATCTTTGGAGATTTCTAATGTGGTTCAGCATCAC	TGCAGAATGAAAAATCTTTGGAAGTTTCTGGTAAAATCTTTGGAGATTTCTAATGTGGTTCAGCATCAC		66	0.980769	0.995098	0.004902	0.995098	0.004902	0	0.009756	0.009756	0.009756	3.7541	3	1	1	1	1	1	1	1	1	1	1	1	1	1	1	1	1	1	1	1	1	1	1	1	-	1	1	1	1	1	1	1	1	1
100007192|F|0-66:C>T-66:C>T	100007192	TGCAGAATGAAAAATCTTTGGAAGTTTCTGGTAAAATCTTTGGAGATTTCTAATGTGGTTCAGCATTAC	TGCAGAATGAAAAATCTTTGGAAGTTTCTGGTAAAATCTTTGGAGATTTCTAATGTGGTTCAGCATTAC	66:C>T	66	0.980769	0.995098	0.004902	0.995098	0.004902	0	0.009756	0.009756	0.009756	3.7541	3	1	0	0	0	0	0	0	0	0	0	0	0	0	0	0	0	0	0	0	0	0	0	0	-	0	0	0	0	0	0	0	0	0
100007193|F|0--35:A>G	100007193	TGCAGAATGAAGAGATATCTATTTTCCTTTGGAACAAACAGAAGTGGGAAAAGAAGAGGAAATCATGGT	TGCAGAATGAAGAGATATCTATTTTCCTTTGGAACAAACAGAAGTGGGAAAAGAAGAGGAAATCATGGT		35	1	1	0.057692	0.942308	0	0.057692	0	0.108728	0.054364	21.96825	6.92857	0.987805	1	1	1	1	1	1	1	1	1	1	1	1	1	1	1	1	1	1	1	1	1	1	1	1	1	1	1	1	1	1	1	1
100007193|F|0-35:A>G-35:A>G	100007193	TGCAGAATGAAGAGATATCTATTTTCCTTTGGAACGAACAGAAGTGGGAAAAGAAGAGGAAATCATGGT	TGCAGAATGAAGAGATATCTATTTTCCTTTGGAACGAACAGAAGTGGGAAAAGAAGAGGAAATCATGGT	35:A>G	35	1	1	0.057692	0.942308	0	0.057692	0	0.108728	0.054364	21.96825	6.92857	0.987805	0	0	1	0	0	0	0	1	0	0	0	0	0	0	0	0	0	0	1	0	0	0	0	0	0	0	0	0	0	0	0	0
100007195|F|0--50:C>T	100007195	TGCAGAATGAAGATCGGTTTGGAAACGGGTCATATGGGGTCGTTTTCGTACTGCGACAGTCGTAAGCAA	TGCAGAATGAAGATCGGTTTGGAAACGGGTCATATGGGGTCGTTTTCGTACTGCGACAGTCGTAAGCAA		50	1	0.769231	0.697115	0.302885	0.230769	0.466346	0.35503	0.422291	0.38866	4.63265	4.25568	0.926829	1	1	1	1	1	1	1	1	1	1	1	0	1	1	1	1	0	1	1	1	1	1	0	1	1	1	1	1	1	1	1	0
100007195|F|0-50:C>T-50:C>T	100007195	TGCAGAATGAAGATCGGTTTGGAAACGGGTCATATGGGGTCGTTTTCGTATTGCGACAGTCGTAAGCAA	TGCAGAATGAAGATCGGTTTGGAAACGGGTCATATGGGGTCGTTTTCGTATTGCGACAGTCGTAAGCAA	50:C>T	50	1	0.769231	0.697115	0.302885	0.230769	0.466346	0.35503	0.422291	0.38866	4.63265	4.25568	0.926829	1	1	1	1	0	1	1	1	0	0	1	1	0	0	0	1	1	1	1	1	1	0	1	1	1	1	1	0	1	1	1	1
100007196|F|0--50:A>T	100007196	TGCAGAATGAAGTTTTGTTTGCAAACAAGTCAAACATGGCCAGTCTGCAAACCAATCTTGATTTAAGAT	TGCAGAATGAAGTTTTGTTTGCAAACAAGTCAAACATGGCCAGTCTGCAAACCAATCTTGATTTAAGAT		50	1	1	0.043269	0.956731	0	0.043269	0	0.082794	0.041397	9.92063	5.2	1	1	1	1	1	1	1	1	1	1	1	1	1	1	1	1	1	1	1	1	1	1	1	1	1	1	1	1	1	1	1	1	1
100007196|F|0-50:A>T-50:A>T	100007196	TGCAGAATGAAGTTTTGTTTGCAAACAAGTCAAACATGGCCAGTCTGCAATTCAATCTTGATTTAAGAT	TGCAGAATGAAGTTTTGTTTGCAAACAAGTCAAACATGGCCAGTCTGCAATTCAATCTTGATTTAAGAT	50:A>T	50	1	1	0.043269	0.956731	0	0.043269	0	0.082794	0.041397	9.92063	5.2	1	0	1	0	0	0	0	0	1	0	0	0	0	0	0	0	0	0	0	0	0	0	0	0	0	0	0	0	0	0	0	0	0
100007198|F|0--60:C>A	100007198	TGCAGAATGAATCTCGAGCGGAAACGGGCTACACACGACAACAAATAAAATATATCTTACCTTTAGAGT	TGCAGAATGAATCTCGAGCGGAAACGGGCTACACACGACAACAAATAAAATATATCTTACCTTTAGAGT		60	0.985577	0.995122	0.009756	0.990244	0.004878	0.004878	0.009709	0.019322	0.014515	5.35484	2.5	1	1	1	1	1	1	1	1	1	1	1	1	1	1	1	1	1	1	1	1	1	1	1	1	1	1	1	1	1	1	1	1	1
100007198|F|0-60:C>A-60:C>A	100007198	TGCAGAATGAATCTCGAGCGGAAACGGGCTACACACGACAACAAATAAAATATATCTTACATTTAGAGT	TGCAGAATGAATCTCGAGCGGAAACGGGCTACACACGACAACAAATAAAATATATCTTACATTTAGAGT	60:C>A	60	0.985577	0.995122	0.009756	0.990244	0.004878	0.004878	0.009709	0.019322	0.014515	5.35484	2.5	1	0	0	0	0	0	0	0	0	0	0	1	0	0	0	0	0	0	0	0	0	0	0	0	0	0	0	0	0	0	0	0	0
100007199|F|0--25:G>C	100007199	TGCAGAATGACATTTCCTAATTTCCGCTCATGATCAATGACAGCAGCAATATGAGGTCCTGGCTGTATC	TGCAGAATGACATTTCCTAATTTCCGCTCATGATCAATGACAGCAGCAATATGAGGTCCTGGCTGTATC		25	0.995192	1	0.004831	0.995169	0	0.004831	0	0.009615	0.004808	30.036	18	1	1	1	1	1	1	1	1	1	1	1	1	1	1	1	1	1	1	1	1	1	1	1	1	1	1	1	1	1	1	1	1	1
100007199|F|0-25:G>C-25:G>C	100007199	TGCAGAATGACATTTCCTAATTTCCCCTCATGATCAATGACAGCAGCAATATGAGGTCCTGGCTGTATC	TGCAGAATGACATTTCCTAATTTCCCCTCATGATCAATGACAGCAGCAATATGAGGTCCTGGCTGTATC	25:G>C	25	0.995192	1	0.004831	0.995169	0	0.004831	0	0.009615	0.004808	30.036	18	1	0	0	0	0	0	0	0	0	0	0	0	0	0	0	0	0	0	0	0	0	0	0	0	0	0	0	0	1	0	0	0	0
100007200|F|0--66:T>C	100007200	TGCAGAATGAGTTTGAAAGTTATGTCACAAATGCGAGGAACGCAGCTTGCTGAGTGGGGGCGTATGTAA	TGCAGAATGAGTTTGAAAGTTATGTCACAAATGCGAGGAACGCAGCTTGCTGAGTGGGGGCGTATGTAA		66	0.980769	0.980392	0.205882	0.794118	0.019608	0.186275	0.038447	0.32699	0.182718	6.12448	3.52	1	1	1	1	0	1	1	1	1	1	1	1	0	1	1	0	1	1	1	1	1	1	1	1	1	1	-	-	1	1	1	1	1
100007200|F|0-66:T>C-66:T>C	100007200	TGCAGAATGAGTTTGAAAGTTATGTCACAAATGCGAGGAACGCAGCTTGCTGAGTGGGGGCGTATGCAA	TGCAGAATGAGTTTGAAAGTTATGTCACAAATGCGAGGAACGCAGCTTGCTGAGTGGGGGCGTATGCAA	66:T>C	66	0.980769	0.980392	0.205882	0.794118	0.019608	0.186275	0.038447	0.32699	0.182718	6.12448	3.52	1	0	1	0	1	1	0	1	0	0	0	0	1	0	0	1	0	1	0	0	0	0	0	0	0	0	-	-	1	0	1	0	0
100007204|F|0--33:C>A	100007204	TGCAGAATGATGTCGATCCTCACACATAAAAAACCATGATATGCATGTTGAACATTTCATGAACAGCCA	TGCAGAATGATGTCGATCCTCACACATAAAAAACCATGATATGCATGTTGAACATTTCATGAACAGCCA		33	1	0.783654	0.649038	0.350962	0.216346	0.432692	0.339081	0.455575	0.397328	7.62437	6.6319	0.97561	0	1	1	1	0	1	1	1	0	0	1	1	1	1	1	0	1	1	1	1	1	1	1	0	1	1	0	1	0	1	0	1
100007204|F|0-33:C>A-33:C>A	100007204	TGCAGAATGATGTCGATCCTCACACATAAAAAAACATGATATGCATGTTGAACATTTCATGAACAGCCA	TGCAGAATGATGTCGATCCTCACACATAAAAAAACATGATATGCATGTTGAACATTTCATGAACAGCCA	33:C>A	33	1	0.783654	0.649038	0.350962	0.216346	0.432692	0.339081	0.455575	0.397328	7.62437	6.6319	0.97561	1	0	1	0	1	1	1	0	1	1	1	1	0	0	1	1	0	0	1	1	0	0	1	1	0	0	1	0	1	1	1	0
100007209|F|0--59:G>A	100007209	TGCAGAATGCAAATTGTGCTTATTTTGATCGATGTGGTTGTTACCATCTGTACTGTTGAGTTACAAATC	TGCAGAATGCAAATTGTGCTTATTTTGATCGATGTGGTTGTTACCATCTGTACTGTTGAGTTACAAATC		59	1	1	0.139423	0.860577	0	0.139423	0	0.239969	0.119984	22.14286	9.36111	0.987805	1	1	1	1	1	1	1	1	1	1	1	1	1	1	1	1	1	1	1	1	1	1	1	1	1	1	1	1	1	1	1	1
100007209|F|0-59:G>A-59:G>A	100007209	TGCAGAATGCAAATTGTGCTTATTTTGATCGATGTGGTTGTTACCATCTGTACTGTTGAATTACAAATC	TGCAGAATGCAAATTGTGCTTATTTTGATCGATGTGGTTGTTACCATCTGTACTGTTGAATTACAAATC	59:G>A	59	1	1	0.139423	0.860577	0	0.139423	0	0.239969	0.119984	22.14286	9.36111	0.987805	0	0	0	0	0	0	0	1	0	0	0	0	0	0	0	0	0	1	0	1	0	0	0	0	0	0	0	0	0	0	0	0
100007216|F|0--14:G>A	100007216	TGCAGAATGGAAGGGTAGGTCTGGACTGGGTCTTTTGACGAGAAAGCTTGCCTGGCCATCTCACACCCT	TGCAGAATGGAAGGGTAGGTCTGGACTGGGTCTTTTGACGAGAAAGCTTGCCTGGCCATCTCACACCCT		14	0.673077	0.978571	0.035714	0.964286	0.021429	0.014286	0.041939	0.068878	0.055408	2.89873	2.8	1	1	1	-	1	-	1	-	1	-	-	-	1	1	-	-	1	-	1	1	-	1	1	1	-	1	1	1	1	-	1	1	1
100007216|F|0-14:G>A-14:G>A	100007216	TGCAGAATGGAAGGATAGGTCTGGACTGGGTCTTTTGACGAGAAAGCTTGCCTGGCCATCTCACACCCT	TGCAGAATGGAAGGATAGGTCTGGACTGGGTCTTTTGACGAGAAAGCTTGCCTGGCCATCTCACACCCT	14:G>A	14	0.673077	0.978571	0.035714	0.964286	0.021429	0.014286	0.041939	0.068878	0.055408	2.89873	2.8	1	0	0	-	0	-	0	-	0	-	-	-	0	0	-	-	0	-	0	0	-	0	0	0	-	0	0	0	0	-	0	0	0
100007217|F|0--26:C>A	100007217	TGCAGAATGGACGCTCTCAATAATGCCTGCGACGCTTAACCAGTTAGCGACGTTGCTATCTGGACTTCG	TGCAGAATGGACGCTCTCAATAATGCCTGCGACGCTTAACCAGTTAGCGACGTTGCTATCTGGACTTCG		26	0.942308	0.117347	0.97449	0.02551	0.882653	0.091837	0.207153	0.049719	0.128436	7.625	4.13839	0.983871	0	0	1	0	0	0	0	0	0	0	0	0	0	0	0	1	1	0	0	0	0	0	0	0	0	0	0	0	1	0	0	0
100007217|F|0-26:C>A-26:C>A	100007217	TGCAGAATGGACGCTCTCAATAATGCATGCGACGCTTAACCAGTTAGCGACGTTGCTATCTGGACTTCG	TGCAGAATGGACGCTCTCAATAATGCATGCGACGCTTAACCAGTTAGCGACGTTGCTATCTGGACTTCG	26:C>A	26	0.942308	0.117347	0.97449	0.02551	0.882653	0.091837	0.207153	0.049719	0.128436	7.625	4.13839	0.983871	1	1	1	1	1	1	1	1	1	1	1	1	1	1	1	1	0	1	1	1	1	1	1	1	1	1	1	1	1	1	1	1
100007221|F|0--34:T>C	100007221	TGCAGAATGGATCTGGTAAAACAAACTTGACAAATTTAATCCACATCCATATAAATACTGTTCTGAGCA	TGCAGAATGGATCTGGTAAAACAAACTTGACAAATTTAATCCACATCCATATAAATACTGTTCTGAGCA		34	1	0.923077	0.5625	0.4375	0.076923	0.485577	0.142012	0.492188	0.3171	15.40773	12.91608	1	1	1	1	1	0	1	1	1	1	1	0	1	1	1	1	1	1	1	1	1	1	1	0	1	1	1	1	1	1	1	1	1
100007221|F|0-34:T>C-34:T>C	100007221	TGCAGAATGGATCTGGTAAAACAAACTTGACAAACTTAATCCACATCCATATAAATACTGTTCTGAGCA	TGCAGAATGGATCTGGTAAAACAAACTTGACAAACTTAATCCACATCCATATAAATACTGTTCTGAGCA	34:T>C	34	1	0.923077	0.5625	0.4375	0.076923	0.485577	0.142012	0.492188	0.3171	15.40773	12.91608	1	1	0	0	1	1	1	1	1	0	1	1	1	1	0	1	1	0	1	0	0	0	1	1	0	0	0	1	0	1	0	0	1
100007222|F|0--22:T>C	100007222	TGCAGAATGGATGGGCGACTATTCGCGCTTAATCAAAAGTGTTAGGTGGGCAATCATTGGCGTTATTTT	TGCAGAATGGATGGGCGACTATTCGCGCTTAATCAAAAGTGTTAGGTGGGCAATCATTGGCGTTATTTT		22	0.894231	0.924731	0.198925	0.801075	0.075269	0.123656	0.139207	0.318707	0.228957	4.20976	3.43182	0.945946	1	1	1	1	1	1	1	1	0	1	0	1	1	-	1	1	1	-	0	1	1	1	0	-	1	1	-	-	1	1	1	1
100007222|F|0-22:T>C-22:T>C	100007222	TGCAGAATGGATGGGCGACTATCCGCGCCTAATCAAAAGTGTTAGGTGGGCAATCATTGGCGTTATTTT	TGCAGAATGGATGGGCGACTATCCGCGCCTAATCAAAAGTGTTAGGTGGGCAATCATTGGCGTTATTTT	22:T>C	22	0.894231	0.924731	0.198925	0.801075	0.075269	0.123656	0.139207	0.318707	0.228957	4.20976	3.43182	0.945946	0	0	0	0	1	0	0	0	1	0	1	0	0	-	0	0	0	-	1	0	0	1	1	-	0	0	-	-	0	1	0	0
100007224|F|0--54:G>A	100007224	TGCAGAATGGCAAGAGAATTTATTTAAGACTTTGAATGACCAGGTTGCATCTTTGAAGTATTCCGAGGA	TGCAGAATGGCAAGAGAATTTATTTAAGACTTTGAATGACCAGGTTGCATCTTTGAAGTATTCCGAGGA		54	0.975962	0.990148	0.024631	0.975369	0.009852	0.014778	0.01951	0.048048	0.033779	10.94262	8	1	1	1	1	1	-	1	1	1	1	1	1	1	1	1	1	1	1	-	1	1	1	1	1	0	1	1	1	1	1	1	1	1
100007224|F|0-54:G>A-54:G>A	100007224	TGCAGAATGGCAAGAGAATTTATTTAAGACTTTGAATGACCAGGTTGCATCTTTACAGTATTCCGAGGA	TGCAGAATGGCAAGAGAATTTATTTAAGACTTTGAATGACCAGGTTGCATCTTTACAGTATTCCGAGGA	54:G>A	54	0.975962	0.990148	0.024631	0.975369	0.009852	0.014778	0.01951	0.048048	0.033779	10.94262	8	1	0	0	0	0	-	0	0	0	0	0	0	0	0	0	0	0	0	-	0	0	0	0	0	1	0	0	0	0	0	0	0	0
100007226|F|0--41:A>G	100007226	TGCAGAATGGGAGTTGGATTGCCATGTGGGCTACTTAATTAATTATCATTATTGATTTGATTTATTATA	TGCAGAATGGGAGTTGGATTGCCATGTGGGCTACTTAATTAATTATCATTATTGATTTGATTTATTATA		41	1	1	0.052885	0.947115	0	0.052885	0	0.100176	0.050088	10.90476	3.54545	0.987805	1	1	1	1	1	1	1	1	1	1	1	1	1	1	1	1	1	1	1	1	1	1	1	1	1	1	1	1	1	1	1	1
100007226|F|0-41:A>G-41:A>G	100007226	TGCAGAATGGGAGTTGGATTGCCATGTGGGCTACTTAATTAGTTATCATTATTGATTTGATTTATTATA	TGCAGAATGGGAGTTGGATTGCCATGTGGGCTACTTAATTAGTTATCATTATTGATTTGATTTATTATA	41:A>G	41	1	1	0.052885	0.947115	0	0.052885	0	0.100176	0.050088	10.90476	3.54545	0.987805	0	0	0	0	0	0	0	0	0	1	0	0	0	0	0	0	0	1	0	0	0	0	0	0	0	0	0	0	0	0	0	0
100007227|F|0--54:T>C	100007227	TGCAGAATGGTTTACCCAAGGCTAATGAAGATCGTAATGTGTTCGACTAGATCATCATCTATGAACACT	TGCAGAATGGTTTACCCAAGGCTAATGAAGATCGTAATGTGTTCGACTAGATCATCATCTATGAACACT		54	1	0.918269	0.466346	0.533654	0.081731	0.384615	0.150102	0.497735	0.323918	16.9697	13.74138	0.97561	1	1	1	1	1	1	1	1	1	1	1	1	1	1	0	1	1	1	1	0	1	0	1	1	1	0	1	1	1	1	1	1
100007227|F|0-54:T>C-54:T>C	100007227	TGCAGAATGGTTTACCCAAGGCTAATGAAGATCGTAATGTGTTCGACTAGATCACCATCTATGAACACT	TGCAGAATGGTTTACCCAAGGCTAATGAAGATCGTAATGTGTTCGACTAGATCACCATCTATGAACACT	54:T>C	54	1	0.918269	0.466346	0.533654	0.081731	0.384615	0.150102	0.497735	0.323918	16.9697	13.74138	0.97561	1	0	0	1	1	0	0	1	1	1	1	0	0	0	1	0	0	1	0	1	0	1	1	0	0	1	1	1	0	0	1	1
100007228|F|0--29:C>T	100007228	TGCAGAATGTAAGAAAATCAGGCTTTTTTCTGGAGGGGTATATGGAATTTGTACCTTTATATGTGTGGG	TGCAGAATGTAAGAAAATCAGGCTTTTTTCTGGAGGGGTATATGGAATTTGTACCTTTATATGTGTGGG		29	0.995192	0.995169	0.004831	0.995169	0.004831	0	0.009615	0.009615	0.009615	4.88755	3	1	1	1	1	1	1	1	1	1	1	1	1	1	1	1	1	1	1	1	1	1	1	1	1	1	1	1	1	1	1	1	1	1
100007228|F|0-29:C>T-29:C>T	100007228	TGCAGAATGTAAGAAAATCAGGCTTTTTTTTGGAGGGGTATATGGAATTTGTACCTTTATATGTGTGGG	TGCAGAATGTAAGAAAATCAGGCTTTTTTTTGGAGGGGTATATGGAATTTGTACCTTTATATGTGTGGG	29:C>T	29	0.995192	0.995169	0.004831	0.995169	0.004831	0	0.009615	0.009615	0.009615	4.88755	3	1	0	0	0	0	0	0	0	0	0	0	0	0	0	0	0	0	0	0	0	0	0	0	0	0	0	0	0	0	0	0	0	0
100007231|F|0--64:G>T	100007231	TGCAGAATGTATGGCCCGTTTGCAAACCGAACTTCGTTCTGTGGCAGTTGGAAGCCTACGTGAGGCTTC	TGCAGAATGTATGGCCCGTTTGCAAACCGAACTTCGTTCTGTGGCAGTTGGAAGCCTACGTGAGGCTTC		64	1	1	0.004808	0.995192	0	0.004808	0	0.009569	0.004785	34.18651	24	1	1	1	1	1	1	1	1	1	1	1	1	1	1	1	1	1	1	1	1	1	1	1	1	1	1	1	1	1	1	1	1	1
100007231|F|0-64:G>T-64:G>T	100007231	TGCAGAATGTATGGCCCGTTTGCAAACCGAACTTCGTTCTGTGGCAGTTGGAAGCCTACGTGAGTCTTC	TGCAGAATGTATGGCCCGTTTGCAAACCGAACTTCGTTCTGTGGCAGTTGGAAGCCTACGTGAGTCTTC	64:G>T	64	1	1	0.004808	0.995192	0	0.004808	0	0.009569	0.004785	34.18651	24	1	0	0	0	0	0	0	0	0	0	0	0	0	0	0	0	0	0	0	0	0	0	0	0	0	0	0	0	0	0	0	0	0
100007232|F|0--44:C>G	100007232	TGCAGAATGTCCATCGTCAGATTGACCTCTCACAACGTGCAAACCCCTCGTGAAGAGTTTGAAACTCAT	TGCAGAATGTCCATCGTCAGATTGACCTCTCACAACGTGCAAACCCCTCGTGAAGAGTTTGAAACTCAT		44	0.966346	0.004975	1	0	0.995025	0.004975	0.009901	0	0.00495	5	4.70954	1	0	0	0	0	0	0	0	0	0	0	0	0	0	0	0	0	-	0	0	0	0	0	0	0	0	0	0	0	0	0	0	0
100007232|F|0-44:C>G-44:C>G	100007232	TGCAGAATGTCCATCGTCAGATTGACCTCTCACAACGTGCAAACGGCTCGTGAAGAGTTTGAAACTCAT	TGCAGAATGTCCATCGTCAGATTGACCTCTCACAACGTGCAAACGGCTCGTGAAGAGTTTGAAACTCAT	44:C>G	44	0.966346	0.004975	1	0	0.995025	0.004975	0.009901	0	0.00495	5	4.70954	1	1	1	1	1	1	1	1	1	1	1	1	1	1	1	1	1	-	1	1	1	1	1	1	1	1	1	1	1	1	1	1	1
100007235|F|0--54:G>C	100007235	TGCAGAATGTCTTGTGGGTAAAACCTGTTTTACTTGCTGTAGAAATTTATTACAGGTTTGTTGTAAACT	TGCAGAATGTCTTGTGGGTAAAACCTGTTTTACTTGCTGTAGAAATTTATTACAGGTTTGTTGTAAACT		54	1	1	0.004808	0.995192	0	0.004808	0	0.009569	0.004785	36.17063	13.5	1	1	1	1	1	1	1	1	1	1	1	1	1	1	1	1	1	1	1	1	1	1	1	1	1	1	1	1	1	1	1	1	1
100007235|F|0-54:G>C-54:G>C	100007235	TGCAGAATGTCTTGTGGGTAAAACCTGTTTTACTTGCTGTAGAAATTTATTACACGTTTGTTGTAAACT	TGCAGAATGTCTTGTGGGTAAAACCTGTTTTACTTGCTGTAGAAATTTATTACACGTTTGTTGTAAACT	54:G>C	54	1	1	0.004808	0.995192	0	0.004808	0	0.009569	0.004785	36.17063	13.5	1	0	0	0	0	0	0	0	0	0	0	0	0	0	0	0	0	0	0	0	0	0	0	0	0	0	0	0	0	0	0	0	0
100007240|F|0--11:C>G	100007240	TGCAGAATGTTCTTCTGTATTGGTACCAGGGAGCAATGGAATCCATGTGGAGCCCAGGTAGGATACACA	TGCAGAATGTTCTTCTGTATTGGTACCAGGGAGCAATGGAATCCATGTGGAGCCCAGGTAGGATACACA		11	1	1	0.067308	0.932692	0	0.067308	0	0.125555	0.062777	8.47809	4.3125	0.963415	1	1	1	1	1	1	1	1	1	1	1	1	1	1	1	1	1	1	1	1	1	1	1	1	1	1	1	1	1	1	1	1
100007240|F|0-11:C>G-11:C>G	100007240	TGCAGAATGTTGTTCTGTATTGGTACCAGGGAGCAATGGAATCCATGTGGAGCCCAGGTAGGATACACA	TGCAGAATGTTGTTCTGTATTGGTACCAGGGAGCAATGGAATCCATGTGGAGCCCAGGTAGGATACACA	11:C>G	11	1	1	0.067308	0.932692	0	0.067308	0	0.125555	0.062777	8.47809	4.3125	0.963415	0	0	0	0	0	0	0	0	0	0	1	0	0	1	0	0	0	0	0	0	0	0	0	0	0	0	0	0	0	0	0	0
100007243|F|0--8:A>T	100007243	TGCAGAATAAAGGATATCGTGCGTCATAATTTTTGAAAATTTGAAATTTAATCAATAGTTCACAGACAG	TGCAGAATAAAGGATATCGTGCGTCATAATTTTTGAAAATTTGAAATTTAATCAATAGTTCACAGACAG		8	0.899038	0.005348	1	0	0.994652	0.005348	0.010638	0	0.005319	3	2.91518	1	0	0	0	0	0	0	0	0	0	0	0	0	0	0	0	0	0	0	0	0	-	0	0	0	0	0	0	0	0	0	0	0
100007243|F|0-8:A>T-8:A>T	100007243	TGCAGAATTAAGGATATCGTGCGTCATAATTTTTGAAAATTTGAAATTTAATCAATAGTTCACAGACAG	TGCAGAATTAAGGATATCGTGCGTCATAATTTTTGAAAATTTGAAATTTAATCAATAGTTCACAGACAG	8:A>T	8	0.899038	0.005348	1	0	0.994652	0.005348	0.010638	0	0.005319	3	2.91518	1	1	1	1	1	1	1	1	1	1	1	1	1	1	1	1	1	1	1	1	1	-	1	1	1	1	1	1	1	1	1	1	1
100007245|F|0--15:T>C	100007245	TGCAGAATTACGGGCTGTATATGTCACTGCATACTGTACATGTGCATGACTGTAGAAGATCAGAGTGTA	TGCAGAATTACGGGCTGTATATGTCACTGCATACTGTACATGTGCATGACTGTAGAAGATCAGAGTGTA		15	1	1	0.009615	0.990385	0	0.009615	0	0.019046	0.009523	17.36905	5	1	1	1	1	1	1	1	1	1	1	1	1	1	1	1	1	1	1	1	1	1	1	1	1	1	1	1	1	1	1	1	1	1
100007245|F|0-15:T>C-15:T>C	100007245	TGCAGAATTACGGGCCCTATATGTCACTGCATACTGTACATGTGCATGACTGTAGAAGATCAGAGTGTA	TGCAGAATTACGGGCCCTATATGTCACTGCATACTGTACATGTGCATGACTGTAGAAGATCAGAGTGTA	15:T>C	15	1	1	0.009615	0.990385	0	0.009615	0	0.019046	0.009523	17.36905	5	1	0	0	0	0	0	0	0	0	0	0	0	0	0	0	0	0	0	0	0	0	0	0	0	0	0	0	0	0	0	0	0	0
100007247|F|0--38:C>T	100007247	TGCAGAATTACTGCAAATTCCATCAGTGTCAGTCTCTGCTTGAACCAAGCTTAGGGTTTTGTTTAGTTT	TGCAGAATTACTGCAAATTCCATCAGTGTCAGTCTCTGCTTGAACCAAGCTTAGGGTTTTGTTTAGTTT		38	0.966346	1	0.004975	0.995025	0	0.004975	0	0.009901	0.00495	3.58848	2.5	1	1	1	1	1	1	1	1	1	1	-	1	1	1	1	1	-	1	1	1	1	1	1	1	1	1	1	1	1	1	1	1	1
100007247|F|0-38:C>T-38:C>T	100007247	TGCAGAATTACTGCAAATTCCATCAGTGTCAGTCTCTGTTTGAACCAAGCTTAGGGTTTTGTTTAGTTT	TGCAGAATTACTGCAAATTCCATCAGTGTCAGTCTCTGTTTGAACCAAGCTTAGGGTTTTGTTTAGTTT	38:C>T	38	0.966346	1	0.004975	0.995025	0	0.004975	0	0.009901	0.00495	3.58848	2.5	1	0	0	0	0	0	0	0	0	0	-	0	0	1	0	0	-	0	0	0	0	0	0	0	0	0	0	0	0	0	0	0	0
100007252|F|0--49:C>T	100007252	TGCAGAATTATAAGGTTGAAAGTTTGATAATTGTCCAAACTGAAGTCAGCCATGGTCAAAGTTTGGGTA	TGCAGAATTATAAGGTTGAAAGTTTGATAATTGTCCAAACTGAAGTCAGCCATGGTCAAAGTTTGGGTA		49	1	0.490385	0.894231	0.105769	0.509615	0.384615	0.499815	0.189164	0.34449	5.73984	5.02703	0.939024	0	0	0	1	0	0	1	0	0	0	0	1	1	0	0	1	1	1	1	0	0	1	1	0	1	0	1	0	0	0	0	1
100007252|F|0-49:C>T-49:C>T	100007252	TGCAGAATTATAAGGTTGAAAGTTTGATAATTGTCCAAACTGAAGTCAGTCATGGTCAAAGTTTGGGTA	TGCAGAATTATAAGGTTGAAAGTTTGATAATTGTCCAAACTGAAGTCAGTCATGGTCAAAGTTTGGGTA	49:C>T	49	1	0.490385	0.894231	0.105769	0.509615	0.384615	0.499815	0.189164	0.34449	5.73984	5.02703	0.939024	1	1	1	1	1	1	1	1	1	1	1	0	1	1	1	0	1	1	1	1	1	0	1	1	1	1	0	1	1	1	1	1
100007254|F|0--62:C>T	100007254	TGCAGAATTATAATTGCTTGAAGTTTTACAACCACTTTTAGATCAGTATCACCCATTATTGCCATGCTG	TGCAGAATTATAATTGCTTGAAGTTTTACAACCACTTTTAGATCAGTATCACCCATTATTGCCATGCTG		62	1	1	0.105769	0.894231	0	0.105769	0	0.189164	0.094582	17.54365	7.53846	1	1	1	1	1	1	1	1	1	1	1	1	1	1	1	1	1	1	1	1	1	1	1	1	1	1	1	1	1	1	1	1	1
100007254|F|0-62:C>T-62:C>T	100007254	TGCAGAATTATAATTGCTTGAAGTTTTACAACCACTTTTAGATCAGTATCACCCATTATTGCTATGCTG	TGCAGAATTATAATTGCTTGAAGTTTTACAACCACTTTTAGATCAGTATCACCCATTATTGCTATGCTG	62:C>T	62	1	1	0.105769	0.894231	0	0.105769	0	0.189164	0.094582	17.54365	7.53846	1	0	0	0	0	0	0	0	0	1	0	0	1	0	0	0	0	1	0	0	0	0	0	0	0	0	0	0	0	0	0	0	0
100007258|F|0--41:A>T	100007258	TGCAGAATTCAACATTTATGTAATGGGAAAGAAATTTGTTCACAAAGCAATTAAGTCACATCAGGATTT	TGCAGAATTCAACATTTATGTAATGGGAAAGAAATTTGTTCACAAAGCAATTAAGTCACATCAGGATTT		41	0.923077	0.9375	0.239583	0.760417	0.0625	0.177083	0.117188	0.364366	0.240777	4.69907	3.63793	0.985294	1	1	1	0	1	1	1	1	1	1	0	1	1	1	1	1	1	1	-	0	-	0	1	1	1	1	1	-	1	0	1	1
100007258|F|0-41:A>T-41:A>T	100007258	TGCAGAATTCAACATTTATGTAATGGGAAAGAAATTTGTTCTCAAAGCAATTAAGTCACATCAGGATTT	TGCAGAATTCAACATTTATGTAATGGGAAAGAAATTTGTTCTCAAAGCAATTAAGTCACATCAGGATTT	41:A>T	41	0.923077	0.9375	0.239583	0.760417	0.0625	0.177083	0.117188	0.364366	0.240777	4.69907	3.63793	0.985294	1	0	0	1	1	0	0	1	0	0	1	0	1	0	0	1	1	1	-	1	-	1	0	0	0	1	0	-	0	1	0	0
100007262|F|0--37:C>T	100007262	TGCAGAATTCATGAGGGACTGAACAATGAGAAAGTAACGCGAACAATTTAGTTGATAAACTGTTCTTGT	TGCAGAATTCATGAGGGACTGAACAATGAGAAAGTAACGCGAACAATTTAGTTGATAAACTGTTCTTGT		37	1	1	0.028846	0.971154	0	0.028846	0	0.056028	0.028014	58.54762	25.85714	1	1	1	1	1	1	1	1	1	1	1	1	1	1	1	1	1	1	1	1	1	1	1	1	1	1	1	1	1	1	1	1	1
100007262|F|0-37:C>T-37:C>T	100007262	TGCAGAATTCATGAGGGACTGAACAATGAGAAAGTAATGCGAACAATTTAGTTGATAAACTGTTCTTGT	TGCAGAATTCATGAGGGACTGAACAATGAGAAAGTAATGCGAACAATTTAGTTGATAAACTGTTCTTGT	37:C>T	37	1	1	0.028846	0.971154	0	0.028846	0	0.056028	0.028014	58.54762	25.85714	1	0	1	0	0	0	0	0	0	0	0	0	0	0	0	0	0	0	0	0	0	0	0	0	0	0	0	0	0	0	0	0	0
100007272|F|0--61:T>G	100007272	TGCAGAATTGCAGTCATCGATACTCAATCTATTAATGATCAGCTAGCCGCCTTACATTATCTTGACAAG	TGCAGAATTGCAGTCATCGATACTCAATCTATTAATGATCAGCTAGCCGCCTTACATTATCTTGACAAG		61	1	1	0.004808	0.995192	0	0.004808	0	0.009569	0.004785	36.98413	28	1	1	1	1	1	1	1	1	1	1	1	1	1	1	1	1	1	1	1	1	1	1	1	1	1	1	1	1	1	1	1	1	1
100007272|F|0-61:T>G-61:T>G	100007272	TGCAGAATTGCAGTCATCGATACTCAATCTATTAATGATCAGCTAGCCGCCTTACATTATCGTGACAAG	TGCAGAATTGCAGTCATCGATACTCAATCTATTAATGATCAGCTAGCCGCCTTACATTATCGTGACAAG	61:T>G	61	1	1	0.004808	0.995192	0	0.004808	0	0.009569	0.004785	36.98413	28	1	0	0	0	0	0	0	0	0	0	0	0	0	0	0	0	0	0	0	0	0	0	0	0	0	0	0	0	0	0	0	0	0
100007277|F|0--59:T>C	100007277	TGCAGAATTGGACCAACCTGTGGTATTTCCAGCAGAGTATGCTGTGTTGTTCCATGAACTTTTGGACTC	TGCAGAATTGGACCAACCTGTGGTATTTCCAGCAGAGTATGCTGTGTTGTTCCATGAACTTTTGGACTC		59	1	1	0.197115	0.802885	0	0.197115	0	0.316522	0.158261	23.18254	13.75	1	1	1	1	1	1	1	1	1	1	1	1	1	1	1	1	1	1	1	1	1	1	1	1	1	1	1	1	1	1	1	1	1
100007277|F|0-59:T>C-59:T>C	100007277	TGCAGAATTGGACCAACCTGTGGTATTTCCAGCAGAGTATGCTGTGTTGTTCCATGAACCTTTGGACTC	TGCAGAATTGGACCAACCTGTGGTATTTCCAGCAGAGTATGCTGTGTTGTTCCATGAACCTTTGGACTC	59:T>C	59	1	1	0.197115	0.802885	0	0.197115	0	0.316522	0.158261	23.18254	13.75	1	0	0	0	0	0	0	0	1	0	0	0	0	0	0	0	0	0	0	0	1	0	0	0	1	1	0	1	0	0	1	1	0
100007279|F|0--40:A>T	100007279	TGCAGAATTGTTCATATTATACTGATGTCTTCTGTCTGTAAAATGTTCAGAGAATTCAGTGTTACTCAG	TGCAGAATTGTTCATATTATACTGATGTCTTCTGTCTGTAAAATGTTCAGAGAATTCAGTGTTACTCAG		40	1	0.990385	0.100962	0.899038	0.009615	0.091346	0.019046	0.181537	0.100291	8.70281	4.12	1	1	1	1	1	1	1	1	1	1	1	1	1	1	1	1	1	1	1	1	1	1	1	1	1	1	1	1	1	1	1	1	1
100007279|F|0-40:A>T-40:A>T	100007279	TGCAGAATTGTTCATATTATACTGATGTCTTCTGTCTGTATAATGTTCAGAGAATTCAGTGTTACTCAG	TGCAGAATTGTTCATATTATACTGATGTCTTCTGTCTGTATAATGTTCAGAGAATTCAGTGTTACTCAG	40:A>T	40	1	0.990385	0.100962	0.899038	0.009615	0.091346	0.019046	0.181537	0.100291	8.70281	4.12	1	0	0	0	0	0	0	0	0	0	0	0	0	0	0	0	0	0	0	0	0	0	0	0	0	0	0	0	0	1	0	0	0
100007280|F|0--50:A>T	100007280	TGCAGAATTTAAGCCTGACGGAGGGAGCCTTGAGGATGAGCAACCCTTTGAGAAAACATTACCTGTGTG	TGCAGAATTTAAGCCTGACGGAGGGAGCCTTGAGGATGAGCAACCCTTTGAGAAAACATTACCTGTGTG		50	1	1	0.009615	0.990385	0	0.009615	0	0.019046	0.009523	27.15079	8.33333	1	1	1	1	1	1	1	1	1	1	1	1	1	1	1	1	1	1	1	1	1	1	1	1	1	1	1	1	1	1	1	1	1
100007280|F|0-50:A>T-50:A>T	100007280	TGCAGAATTTAAGCCTGACGGAGGGAGCCTTGAGGATGAGCAACCCTTTGTGAAAACATTACCTGTGTG	TGCAGAATTTAAGCCTGACGGAGGGAGCCTTGAGGATGAGCAACCCTTTGTGAAAACATTACCTGTGTG	50:A>T	50	1	1	0.009615	0.990385	0	0.009615	0	0.019046	0.009523	27.15079	8.33333	1	0	0	0	0	0	0	0	0	0	0	0	0	0	0	0	0	0	0	0	0	0	0	0	0	0	0	0	0	0	0	0	0
100007282|F|0--37:G>C	100007282	TGCAGAATTTACAGAAGCTCATAAATACCAGGCTGGTGATTTGGTCAAAATGAAAAAATCACTGTCTTA	TGCAGAATTTACAGAAGCTCATAAATACCAGGCTGGTGATTTGGTCAAAATGAAAAAATCACTGTCTTA		37	1	1	0.004808	0.995192	0	0.004808	0	0.009569	0.004785	54.2619	28	1	1	1	1	1	1	1	1	1	1	1	1	1	1	1	1	1	1	1	1	1	1	1	1	1	1	1	1	1	1	1	1	1
100007282|F|0-37:G>C-37:G>C	100007282	TGCAGAATTTACAGAAGCTCATAAATACCAGGCTGGTCATTTGGTCAAAATGAAAAAATCACTGTCTTA	TGCAGAATTTACAGAAGCTCATAAATACCAGGCTGGTCATTTGGTCAAAATGAAAAAATCACTGTCTTA	37:G>C	37	1	1	0.004808	0.995192	0	0.004808	0	0.009569	0.004785	54.2619	28	1	0	0	0	0	0	0	0	0	0	0	0	0	0	0	0	0	0	0	0	0	0	0	0	0	0	0	0	0	0	0	0	0
100007291|F|0--20:C>G	100007291	TGCAGAATTTGAACCATGGACCTTCAGGTTTGCACACGAACTGTGCGCCCTTTAGCGGGGGATTAGCGG	TGCAGAATTTGAACCATGGACCTTCAGGTTTGCACACGAACTGTGCGCCCTTTAGCGGGGGATTAGCGG		20	0.995192	1	0.057971	0.942029	0	0.057971	0	0.109221	0.05461	9.85657	4.07143	0.987805	1	1	1	1	1	1	1	1	1	1	1	1	1	1	1	1	1	1	1	1	1	1	1	1	1	1	1	1	1	1	1	1
100007291|F|0-20:C>G-20:C>G	100007291	TGCAGAATTTGAACCATGGAGCTTCAGGTTTGCACACGAACTGTGCGCCCTTTAGCGGGGGATTAGCGG	TGCAGAATTTGAACCATGGAGCTTCAGGTTTGCACACGAACTGTGCGCCCTTTAGCGGGGGATTAGCGG	20:C>G	20	0.995192	1	0.057971	0.942029	0	0.057971	0	0.109221	0.05461	9.85657	4.07143	0.987805	0	0	0	0	0	0	0	0	0	0	0	0	0	0	0	0	1	0	0	0	0	0	0	0	0	0	0	0	0	0	0	0
100007294|F|0--42:G>A	100007294	TGCAGAATTTGGCAAGGTAGTCTTTTCCTTATCCATCTTAGCGCTTTTTTAAAGAGCCACCGTATATTC	TGCAGAATTTGGCAAGGTAGTCTTTTCCTTATCCATCTTAGCGCTTTTTTAAAGAGCCACCGTATATTC		42	0.990385	0.752427	0.723301	0.276699	0.247573	0.475728	0.372561	0.400273	0.386417	4.33854	4.12717	0.95122	1	1	1	1	1	1	1	0	1	0	0	1	1	1	1	1	0	1	1	1	1	0	1	1	1	1	1	0	1	1	1	1
100007294|F|0-42:G>A-42:G>A	100007294	TGCAGAATTTGGCAAGGTAGTCTTTTCCTTATCCATCTTAGCACTTTTTTAAAGAGCCACCGTATATTC	TGCAGAATTTGGCAAGGTAGTCTTTTCCTTATCCATCTTAGCACTTTTTTAAAGAGCCACCGTATATTC	42:G>A	42	0.990385	0.752427	0.723301	0.276699	0.247573	0.475728	0.372561	0.400273	0.386417	4.33854	4.12717	0.95122	1	1	0	1	1	0	1	1	0	1	1	1	0	1	0	1	1	0	1	1	1	1	0	1	0	1	0	1	1	1	1	1
100007296|F|0--50:G>A	100007296	TGCAGAATTTGGTGTACGAGAGCACGATCTTCCCTGTCATTGTTTTTTCTGGGACGTCCAGACCTCGGT	TGCAGAATTTGGTGTACGAGAGCACGATCTTCCCTGTCATTGTTTTTTCTGGGACGTCCAGACCTCGGT		50	0.985577	1	0.009756	0.990244	0	0.009756	0	0.019322	0.009661	4.39431	2.5	1	1	1	1	-	1	1	1	1	1	1	1	1	1	1	1	1	1	1	1	1	1	1	1	1	1	1	1	1	1	1	1	1
100007296|F|0-50:G>A-50:G>A	100007296	TGCAGAATTTGGTGTACGAGAGCACGATCTTCCCTGTCATTGTTTTTTCTAGGACGTCCAGACCTCGGT	TGCAGAATTTGGTGTACGAGAGCACGATCTTCCCTGTCATTGTTTTTTCTAGGACGTCCAGACCTCGGT	50:G>A	50	0.985577	1	0.009756	0.990244	0	0.009756	0	0.019322	0.009661	4.39431	2.5	1	0	0	0	-	0	0	0	0	0	0	0	0	0	0	0	0	0	0	0	0	0	0	0	0	0	0	0	0	0	1	0	0
100007298|F|0--18:A>G	100007298	TGCAGAATTTGTAGTAAGACATTTAGAAGAAAAGAAGACCTGACAATACATATGTGGATTCATTCTGAT	TGCAGAATTTGTAGTAAGACATTTAGAAGAAAAGAAGACCTGACAATACATATGTGGATTCATTCTGAT		18	0.769231	0.00625	1	0	0.99375	0.00625	0.012422	0	0.006211	20	15.57653	1	-	0	0	0	-	0	0	0	-	0	-	-	0	0	0	0	0	0	0	0	0	0	0	0	0	0	0	0	0	0	0	0
100007298|F|0-18:A>G-18:A>G	100007298	TGCAGAATTTGTAGTAAGGCATTTAGAAGAAAAGAAGACCTGACAATACATATGTGGATTCATTCTGAT	TGCAGAATTTGTAGTAAGGCATTTAGAAGAAAAGAAGACCTGACAATACATATGTGGATTCATTCTGAT	18:A>G	18	0.769231	0.00625	1	0	0.99375	0.00625	0.012422	0	0.006211	20	15.57653	1	-	1	1	1	-	1	1	1	-	1	-	-	1	1	1	1	1	1	1	1	1	1	1	1	1	1	1	1	1	1	1	1
100007301|F|0--51:A>G	100007301	TGCAGAATTTTATCAGCCAGTGCTGTCAAACTCATCTAAACCCTTGTATGAATATTATTATAGTCCATC	TGCAGAATTTTATCAGCCAGTGCTGTCAAACTCATCTAAACCCTTGTATGAATATTATTATAGTCCATC		51	0.990385	0.985437	0.131068	0.868932	0.014563	0.116505	0.028702	0.227778	0.12824	4.46311	3.20588	1	1	1	1	1	1	1	1	1	1	1	1	1	1	1	1	1	1	1	1	1	1	1	1	0	1	1	1	1	1	1	1	1
100007301|F|0-51:A>G-51:A>G	100007301	TGCAGAATTTTATCAGCCAGTGCTGTCAAACTCATCTAAACCCTTGTATGAGTATTATTATAGTCCATC	TGCAGAATTTTATCAGCCAGTGCTGTCAAACTCATCTAAACCCTTGTATGAGTATTATTATAGTCCATC	51:A>G	51	0.990385	0.985437	0.131068	0.868932	0.014563	0.116505	0.028702	0.227778	0.12824	4.46311	3.20588	1	1	0	0	0	0	0	0	0	1	0	0	0	0	0	0	0	0	0	0	0	0	0	1	1	1	0	0	0	1	1	0	0
100007307|F|0--39:A>G	100007307	TGCAGAATTTTGTGCAAAATCTGATGGGACCCGTTTTCAATGCGATCTTTGTGATACAAACTTCGTAAG	TGCAGAATTTTGTGCAAAATCTGATGGGACCCGTTTTCAATGCGATCTTTGTGATACAAACTTCGTAAG		39	0.995192	1	0.009662	0.990338	0	0.009662	0	0.019137	0.009568	5.25806	3	1	1	1	1	1	1	1	1	1	1	1	1	1	1	1	1	1	1	1	1	1	1	1	1	1	1	1	1	1	1	1	1	1
100007307|F|0-39:A>G-39:A>G	100007307	TGCAGAATTTTGTGCAAAATCTGATGGGACCCGTTTTCAGTGCGATCTTTGTGATACAAACTTCGTAAG	TGCAGAATTTTGTGCAAAATCTGATGGGACCCGTTTTCAGTGCGATCTTTGTGATACAAACTTCGTAAG	39:A>G	39	0.995192	1	0.009662	0.990338	0	0.009662	0	0.019137	0.009568	5.25806	3	1	0	0	0	0	0	0	0	0	0	0	0	0	0	0	0	0	0	0	0	0	0	0	0	0	0	0	0	0	0	0	0	0
100007317|F|0--30:C>A	100007317	TGCAGACAAACATGTCCTCTCAAGACACTGCTGATAAAACCAACAGCCACCTTAAAATCTCACATCAGT	TGCAGACAAACATGTCCTCTCAAGACACTGCTGATAAAACCAACAGCCACCTTAAAATCTCACATCAGT		30	1	1	0.004808	0.995192	0	0.004808	0	0.009569	0.004785	7.06773	4	1	1	1	1	1	1	1	1	1	1	1	1	1	1	1	1	1	1	1	1	1	1	1	1	1	1	1	1	1	1	1	1	1
100007317|F|0-30:C>A-30:C>A	100007317	TGCAGACAAACATGTCCTCTCAAGACACTGATGATAAAACCAACAGCCACCTTAAAATCTCACATCAGT	TGCAGACAAACATGTCCTCTCAAGACACTGATGATAAAACCAACAGCCACCTTAAAATCTCACATCAGT	30:C>A	30	1	1	0.004808	0.995192	0	0.004808	0	0.009569	0.004785	7.06773	4	1	0	0	0	0	0	0	0	0	0	0	0	0	0	0	0	0	0	0	0	0	0	0	0	1	0	0	0	0	0	0	0	0
100007328|F|0--42:T>C	100007328	TGCAGACAACAGACTTCTGCCTTGTTATAACACTCTTCAGCATGTTCAGTATACAGCCGATCCTGATAT	TGCAGACAACAGACTTCTGCCTTGTTATAACACTCTTCAGCATGTTCAGTATACAGCCGATCCTGATAT		42	0.802885	1	0.005988	0.994012	0	0.005988	0	0.011904	0.005952	3.60606	3	1	1	1	1	-	1	1	1	1	1	1	1	-	1	-	1	1	1	1	-	1	-	-	-	1	1	1	-	1	1	1	1	1
100007328|F|0-42:T>C-42:T>C	100007328	TGCAGACAACAGACTTCTGCCTTGTTATAACACTCTTCAGCACGTTCAGTATACAGCCGATCCTGATAT	TGCAGACAACAGACTTCTGCCTTGTTATAACACTCTTCAGCACGTTCAGTATACAGCCGATCCTGATAT	42:T>C	42	0.802885	1	0.005988	0.994012	0	0.005988	0	0.011904	0.005952	3.60606	3	1	0	0	0	-	0	0	0	0	0	0	0	-	0	-	0	0	0	0	-	0	-	-	-	0	0	0	-	0	0	0	0	0
100007329|F|0--11:C>G	100007329	TGCAGACAACACTGGGAGAACTTTGCTTTGGGCAAGCACAAAATCTCACATGCAAAGGAAACGTCCCAA	TGCAGACAACACTGGGAGAACTTTGCTTTGGGCAAGCACAAAATCTCACATGCAAAGGAAACGTCCCAA		11	0.423077	0.011364	0.988636	0.011364	0.988636	0	0.022469	0.022469	0.022469	4	3.86916	1	0	-	-	0	0	0	-	-	-	0	-	-	0	0	0	0	0	-	-	-	-	-	0	-	0	-	0	-	-	-	-	-
100007329|F|0-11:C>G-11:C>G	100007329	TGCAGACAACAGTGGGAGAACTTTGCTTTGGGCAAGCACAAAATCTCACATGCAAAGGAAACGTCCCAA	TGCAGACAACAGTGGGAGAACTTTGCTTTGGGCAAGCACAAAATCTCACATGCAAAGGAAACGTCCCAA	11:C>G	11	0.423077	0.011364	0.988636	0.011364	0.988636	0	0.022469	0.022469	0.022469	4	3.86916	1	1	-	-	1	1	1	-	-	-	1	-	-	1	1	1	1	1	-	-	-	-	-	1	-	1	-	1	-	-	-	-	-
100007330|F|0--27:A>T	100007330	TGCAGACAACAGTGGTCATATGAGCTTAAATTGAATTCCCAAATATGGCTCTGAGGTAAGATATCAAAT	TGCAGACAACAGTGGTCATATGAGCTTAAATTGAATTCCCAAATATGGCTCTGAGGTAAGATATCAAAT		27	1	1	0.009615	0.990385	0	0.009615	0	0.019046	0.009523	7.5754	3	1	1	1	1	1	1	1	1	1	1	1	1	1	1	1	1	1	1	1	1	1	1	1	1	1	1	1	1	1	1	1	1	1
100007330|F|0-27:A>T-27:A>T	100007330	TGCAGACAACAGTGGTCATATGAGCTTTAATTGAATTCCCAAATATGGCTCTGAGGTAAGATATCAAAT	TGCAGACAACAGTGGTCATATGAGCTTTAATTGAATTCCCAAATATGGCTCTGAGGTAAGATATCAAAT	27:A>T	27	1	1	0.009615	0.990385	0	0.009615	0	0.019046	0.009523	7.5754	3	1	0	0	0	1	0	0	0	0	0	0	0	0	0	0	0	0	0	0	0	0	0	0	0	0	0	0	0	0	0	0	0	0
100007331|F|0--9:T>C	100007331	TGCAGACAATATGACAGAAATAAGGGGATAATTTAGATATTGTATTTTGTTGTATACAAACGATCAAAC	TGCAGACAATATGACAGAAATAAGGGGATAATTTAGATATTGTATTTTGTTGTATACAAACGATCAAAC		9	0.610577	0.527559	0.653543	0.346457	0.472441	0.181102	0.498481	0.452849	0.475665	19.69231	18.36364	0.977273	1	0	1	0	1	-	-	0	0	0	1	1	-	1	1	0	-	1	1	0	1	-	-	-	-	1	1	1	0	-	-	0
100007331|F|0-9:T>C-9:T>C	100007331	TGCAGACAACATGACAGAAATAAGGGGATAATTTAGATATTGTATTTTGTTGTATACAAACGATCAAAC	TGCAGACAACATGACAGAAATAAGGGGATAATTTAGATATTGTATTTTGTTGTATACAAACGATCAAAC	9:T>C	9	0.610577	0.527559	0.653543	0.346457	0.472441	0.181102	0.498481	0.452849	0.475665	19.69231	18.36364	0.977273	0	1	0	1	0	-	-	1	1	1	0	0	-	1	0	1	-	0	0	1	0	-	-	-	-	0	1	1	1	-	-	1
100007334|F|0--11:C>T	100007334	TGCAGACAACGCCTTCTCTTGATCTGTCTGAACCTGTCGGAAATGAACAACCCCATCTCAAGCTGCATG	TGCAGACAACGCCTTCTCTTGATCTGTCTGAACCTGTCGGAAATGAACAACCCCATCTCAAGCTGCATG		11	1	0.908654	0.490385	0.509615	0.091346	0.399038	0.166004	0.499815	0.33291	44.55844	33.2377	1	1	1	0	1	0	1	1	1	1	1	1	1	1	1	1	1	1	1	1	1	1	1	1	0	1	1	0	1	0	1	1	1
100007334|F|0-11:C>T-11:C>T	100007334	TGCAGACAACGTCTTCTCTTGATCTGTCTGAACCTGTCGGAAATGAACAACCCCATCTCAAGCTGCATG	TGCAGACAACGTCTTCTCTTGATCTGTCTGAACCTGTCGGAAATGAACAACCCCATCTCAAGCTGCATG	11:C>T	11	1	0.908654	0.490385	0.509615	0.091346	0.399038	0.166004	0.499815	0.33291	44.55844	33.2377	1	0	0	1	0	1	1	1	1	1	0	1	1	1	1	0	1	0	1	0	1	1	0	1	1	1	1	1	1	1	0	0	0
100007335|F|0--36:A>T	100007335	TGCAGACAACGTTCTACCGCTGTCATGGGGCCATAAATACAGGAAGTAAATATCTCACCATTGATGAGC	TGCAGACAACGTTCTACCGCTGTCATGGGGCCATAAATACAGGAAGTAAATATCTCACCATTGATGAGC		36	1	1	0.004808	0.995192	0	0.004808	0	0.009569	0.004785	11.96825	5	1	1	1	1	1	1	1	1	1	1	1	1	1	1	1	1	1	1	1	1	1	1	1	1	1	1	1	1	1	1	1	1	1
100007335|F|0-36:A>T-36:A>T	100007335	TGCAGACAACGTTCTACCGCTGTCATGGGGCCATAATTACAGGAAGTAAATATCTCACCATTGATGAGC	TGCAGACAACGTTCTACCGCTGTCATGGGGCCATAATTACAGGAAGTAAATATCTCACCATTGATGAGC	36:A>T	36	1	1	0.004808	0.995192	0	0.004808	0	0.009569	0.004785	11.96825	5	1	0	0	0	0	0	0	0	0	0	0	0	0	0	1	0	0	0	0	0	0	0	0	0	0	0	0	0	0	0	0	0	0
100007337|F|0--44:C>G	100007337	TGCAGACAAGAATTCAGAGCGCGCTTGGATCGCGATCCAGGGAACTTTGTTTTAAACGATAATGTATAT	TGCAGACAAGAATTCAGAGCGCGCTTGGATCGCGATCCAGGGAACTTTGTTTTAAACGATAATGTATAT		44	0.966346	1	0.004975	0.995025	0	0.004975	0	0.009901	0.00495	14.22449	6	1	1	1	1	1	1	1	1	1	1	1	1	1	1	1	1	1	1	1	1	-	1	1	1	1	1	1	1	1	1	1	1	1
100007337|F|0-44:C>G-44:C>G	100007337	TGCAGACAAGAATTCAGAGCGCGCTTGGATCGCGATCCAGGGAAGTTTGTTTTAAACGATAATGTATAT	TGCAGACAAGAATTCAGAGCGCGCTTGGATCGCGATCCAGGGAAGTTTGTTTTAAACGATAATGTATAT	44:C>G	44	0.966346	1	0.004975	0.995025	0	0.004975	0	0.009901	0.00495	14.22449	6	1	0	0	0	0	0	0	0	0	0	0	0	0	0	0	0	0	0	0	0	-	0	0	0	0	0	0	0	0	0	0	0	0
100007338|F|0--17:C>A	100007338	TGCAGACAAGAATTGGTCAAGTTTGAGCCCAATTTCTCTAAAATTTGGAAAATAGATGTATCTCAGCAT	TGCAGACAAGAATTGGTCAAGTTTGAGCCCAATTTCTCTAAAATTTGGAAAATAGATGTATCTCAGCAT		17	0.985577	0.682927	0.746341	0.253659	0.317073	0.429268	0.433076	0.378632	0.405854	4.34503	4.28804	0.9375	0	1	0	0	0	1	0	1	1	1	0	1	1	1	0	1	1	1	1	1	1	0	1	0	1	1	0	1	1	0	1	1
100007338|F|0-17:C>A-17:C>A	100007338	TGCAGACAAGAATTGGTAAAGTTTGAGCCCAATTTCTCTAAAATTTGGAAAATAGATGTATCTCAGCAT	TGCAGACAAGAATTGGTAAAGTTTGAGCCCAATTTCTCTAAAATTTGGAAAATAGATGTATCTCAGCAT	17:C>A	17	0.985577	0.682927	0.746341	0.253659	0.317073	0.429268	0.433076	0.378632	0.405854	4.34503	4.28804	0.9375	1	1	1	1	1	1	1	1	1	1	1	0	1	0	1	1	1	1	1	0	1	1	1	1	1	0	1	1	1	1	1	0
100007340|F|0--68:G>A	100007340	TGCAGACAAGAGTTCTATTATTTCCATGGTAACATTTTGAGACAGTGAACAATGTAATGTCAGTCATGG	TGCAGACAAGAGTTCTATTATTTCCATGGTAACATTTTGAGACAGTGAACAATGTAATGTCAGTCATGG		68	1	0.990385	0.110577	0.889423	0.009615	0.100962	0.019046	0.196699	0.107873	7.00402	4.58065	0.987805	1	1	1	1	1	1	1	1	1	1	1	1	1	1	1	1	1	1	1	1	1	1	1	1	1	1	1	1	1	1	1	1
100007340|F|0-68:G>A-68:G>A	100007340	TGCAGACAAGAGTTCTATTATTTCCATGGTAACATTTTGAGACAGTGAACAATGTAATGTCAGTCATGA	TGCAGACAAGAGTTCTATTATTTCCATGGTAACATTTTGAGACAGTGAACAATGTAATGTCAGTCATGA	68:G>A	68	1	0.990385	0.110577	0.889423	0.009615	0.100962	0.019046	0.196699	0.107873	7.00402	4.58065	0.987805	0	0	1	0	0	0	1	0	1	0	0	0	0	0	0	0	0	0	0	0	0	0	0	0	0	1	0	0	0	0	0	0
100007345|F|0--57:T>G	100007345	TGCAGACAAGTGACAGCTGCGACCTCGACCTCGGTCAGATTAAACACAAAAGGTTATTTTCTTTTAGAA	TGCAGACAAGTGACAGCTGCGACCTCGACCTCGGTCAGATTAAACACAAAAGGTTATTTTCTTTTAGAA		57	1	1	0.004808	0.995192	0	0.004808	0	0.009569	0.004785	21.97222	11	1	1	1	1	1	1	1	1	1	1	1	1	1	1	1	1	1	1	1	1	1	1	1	1	1	1	1	1	1	1	1	1	1
100007345|F|0-57:T>G-57:T>G	100007345	TGCAGACAAGTGACAGCTGCGACCTCGACCTCGGTCAGATTAAACACAAAAGGTTATGTTCTTTTAGAA	TGCAGACAAGTGACAGCTGCGACCTCGACCTCGGTCAGATTAAACACAAAAGGTTATGTTCTTTTAGAA	57:T>G	57	1	1	0.004808	0.995192	0	0.004808	0	0.009569	0.004785	21.97222	11	1	0	0	0	0	0	0	0	0	0	0	0	0	0	0	0	0	0	0	0	0	0	0	0	0	0	0	0	0	0	0	0	0
100007348|F|0--5:A>G	100007348	TGCAGACAATAGACAGGCCTCTTCCCGCAATCAGCAGCCACCAGCTCGAGGCTCGAGGCAAGTCCCGTC	TGCAGACAATAGACAGGCCTCTTCCCGCAATCAGCAGCCACCAGCTCGAGGCTCGAGGCAAGTCCCGTC		5	0.995192	1	0.111111	0.888889	0	0.111111	0	0.197531	0.098765	7.1753	2.96154	0.987805	1	1	1	1	1	1	1	1	1	1	1	1	1	1	1	1	1	1	1	1	1	1	1	1	1	1	1	1	-	1	1	1
100007348|F|0-5:A>G-5:A>G	100007348	TGCAGGCAATAGACAGGCCTCTTCCCGCAATCAGCAGCCACCAGCTCGAGGCTCGAGGCAAGTCCCGTC	TGCAGGCAATAGACAGGCCTCTTCCCGCAATCAGCAGCCACCAGCTCGAGGCTCGAGGCAAGTCCCGTC	5:A>G	5	0.995192	1	0.111111	0.888889	0	0.111111	0	0.197531	0.098765	7.1753	2.96154	0.987805	0	0	0	0	0	0	0	0	1	0	0	0	0	0	0	0	0	0	0	0	0	0	0	0	0	0	0	1	-	0	0	0
100007355|F|0--40:G>A	100007355	TGCAGACAATTTGACAGACATTCGAGGCGTGCAGTTGACAGAATCTTCTCACATAAAACGATAAGCTCT	TGCAGACAATTTGACAGACATTCGAGGCGTGCAGTTGACAGAATCTTCTCACATAAAACGATAAGCTCT		40	1	1	0.004808	0.995192	0	0.004808	0	0.009569	0.004785	10.36111	6	1	1	1	1	1	1	1	1	1	1	1	1	1	1	1	1	1	1	1	1	1	1	1	1	1	1	1	1	1	1	1	1	1
100007355|F|0-40:G>A-40:G>A	100007355	TGCAGACAATTTGACAGACATTCGAGGCGTGCAGTTGACAAAATCTTCTCACATAAAACGATAAGCTCT	TGCAGACAATTTGACAGACATTCGAGGCGTGCAGTTGACAAAATCTTCTCACATAAAACGATAAGCTCT	40:G>A	40	1	1	0.004808	0.995192	0	0.004808	0	0.009569	0.004785	10.36111	6	1	0	0	0	0	0	0	0	0	0	0	0	0	0	0	0	0	0	0	0	0	0	0	0	0	0	0	0	0	0	0	0	0
100007356|F|0--5:C>A	100007356	TGCAGCCACAACAGTCTGTGGGTTGGGGGTTTATGAATAATAAATAATGTAATATCATACAGAGGCGAA	TGCAGCCACAACAGTCTGTGGGTTGGGGGTTTATGAATAATAAATAATGTAATATCATACAGAGGCGAA		5	0.985577	0.941463	0.390244	0.609756	0.058537	0.331707	0.11022	0.475907	0.293064	6.72532	4.76042	0.987805	1	1	1	1	1	0	1	1	1	1	1	1	1	1	1	1	1	1	0	1	1	1	1	1	1	1	1	1	1	1	0	1
100007356|F|0-5:C>A-5:C>A	100007356	TGCAGACACAACAGTCTGTGGGTTGGGGGTTTATGAATAATAAATAATGTAATATCATACAGAGGCGAA	TGCAGACACAACAGTCTGTGGGTTGGGGGTTTATGAATAATAAATAATGTAATATCATACAGAGGCGAA	5:C>A	5	0.985577	0.941463	0.390244	0.609756	0.058537	0.331707	0.11022	0.475907	0.293064	6.72532	4.76042	0.987805	0	0	1	0	0	1	0	0	1	0	0	1	0	0	1	0	1	0	1	0	1	1	0	0	0	1	1	0	1	1	1	1
100007357|F|0--42:C>T	100007357	TGCAGACACAAGTGTTACTGTTGGTTGGTTAATCTGTGTTCCCGCATTATCAGATGTACTCCGTATGAA	TGCAGACACAAGTGTTACTGTTGGTTGGTTAATCTGTGTTCCCGCATTATCAGATGTACTCCGTATGAA		42	1	1	0.004808	0.995192	0	0.004808	0	0.009569	0.004785	10.0119	5	1	1	1	1	1	1	1	1	1	1	1	1	1	1	1	1	1	1	1	1	1	1	1	1	1	1	1	1	1	1	1	1	1
100007357|F|0-42:C>T-42:C>T	100007357	TGCAGACACAAGTGTTACTGTTGGTTGGTTAATCTGTGTTCCTGCATTATCAGATGTACTCCGTATGAA	TGCAGACACAAGTGTTACTGTTGGTTGGTTAATCTGTGTTCCTGCATTATCAGATGTACTCCGTATGAA	42:C>T	42	1	1	0.004808	0.995192	0	0.004808	0	0.009569	0.004785	10.0119	5	1	0	0	0	0	0	0	0	0	0	0	0	0	0	0	0	0	0	0	0	0	0	0	0	0	0	0	0	0	0	0	0	0
100007364|F|0--59:T>G	100007364	TGCAGACACATGGTTACGAGGGACGATTGATAAGTTATGAATCTAGCACTGAAGGAATGTGGTACTGAC	TGCAGACACATGGTTACGAGGGACGATTGATAAGTTATGAATCTAGCACTGAAGGAATGTGGTACTGAC		59	0.980769	0.97549	0.220588	0.779412	0.02451	0.196078	0.047818	0.343858	0.195838	3.83613	2.73214	0.95	1	1	1	1	1	0	1	1	1	1	1	1	1	1	1	1	1	1	1	-	1	1	1	1	1	1	1	1	1	1	1	1
100007364|F|0-59:T>G-59:T>G	100007364	TGCAGACACATGGTTACGAGGGACGATTGATAAGTTATGAATCTAGCACTGAAGGAATGGGGTACTGAC	TGCAGACACATGGTTACGAGGGACGATTGATAAGTTATGAATCTAGCACTGAAGGAATGGGGTACTGAC	59:T>G	59	0.980769	0.97549	0.220588	0.779412	0.02451	0.196078	0.047818	0.343858	0.195838	3.83613	2.73214	0.95	1	0	0	0	0	1	0	0	0	0	0	0	1	1	0	0	0	1	0	-	0	1	0	1	0	0	0	0	0	1	0	0
100007368|F|0--66:G>T	100007368	TGCAGACACCATAGTGACCATTTCTATCATTAATTTAGTATAAATGGTATTATTGAAGCTAAATGTGTC	TGCAGACACCATAGTGACCATTTCTATCATTAATTTAGTATAAATGGTATTATTGAAGCTAAATGTGTC		66	1	1	0.014423	0.985577	0	0.014423	0	0.02843	0.014215	16.15873	6.25	1	1	1	1	1	1	1	1	1	1	1	1	1	1	1	1	1	1	1	1	1	1	1	1	1	1	1	1	1	1	1	1	1
100007368|F|0-66:G>T-66:G>T	100007368	TGCAGACACCATAGTGACCATTTCTATCATTAATTTAGTATAAATGGTATTATTGAAGCTAAATGTTGT	TGCAGACACCATAGTGACCATTTCTATCATTAATTTAGTATAAATGGTATTATTGAAGCTAAATGTTGT	66:G>T	66	1	1	0.014423	0.985577	0	0.014423	0	0.02843	0.014215	16.15873	6.25	1	0	0	0	0	0	0	0	0	0	0	0	0	0	0	0	0	0	0	0	0	0	0	0	0	0	0	0	0	0	0	0	0
100007370|F|0--5:A>T	100007370	TGCAGACACCATCTTCTGTTGAACTTACATCCATGCCAAGTCTTCTGACAAATGGAGTTTGTTGCACGC	TGCAGACACCATCTTCTGTTGAACTTACATCCATGCCAAGTCTTCTGACAAATGGAGTTTGTTGCACGC		5	0.985577	0.839024	0.44878	0.55122	0.160976	0.287805	0.270125	0.494753	0.382439	3.78641	2.63636	0.910256	1	1	1	1	1	1	1	1	1	0	1	1	1	1	-	1	1	1	1	1	1	0	1	1	1	1	1	1	1	1	1	0
100007370|F|0-5:A>T-5:A>T	100007370	TGCAGTCACCATCTTCTGTTGAACTTACATCCATGCCAAGTCTTCTGACAAATGGAGTTTGTTGCACGC	TGCAGTCACCATCTTCTGTTGAACTTACATCCATGCCAAGTCTTCTGACAAATGGAGTTTGTTGCACGC	5:A>T	5	0.985577	0.839024	0.44878	0.55122	0.160976	0.287805	0.270125	0.494753	0.382439	3.78641	2.63636	0.910256	1	1	0	0	1	1	1	0	0	1	0	1	1	1	-	1	0	1	1	1	0	1	0	0	1	0	1	0	0	0	0	1
100007372|F|0--15:T>G	100007372	TGCAGACACCTAAACTGATGTCCAAAAGAAACTTTACACTAGATTGAAGACGCTCTAGAATAAAAACCA	TGCAGACACCTAAACTGATGTCCAAAAGAAACTTTACACTAGATTGAAGACGCTCTAGAATAAAAACCA		15	1	0.995192	0.100962	0.899038	0.004808	0.096154	0.009569	0.181537	0.095553	6.212	3.56	0.987805	1	1	1	1	1	1	1	1	1	1	1	1	1	1	1	1	1	1	1	1	1	1	1	1	1	1	1	1	1	1	1	1
100007372|F|0-15:T>G-15:T>G	100007372	TGCAGACACCTAAACGGATGTCCAAAAGAAACTTTACACTAGATTGAAGACGCTCTAGAATAAAAACCA	TGCAGACACCTAAACGGATGTCCAAAAGAAACTTTACACTAGATTGAAGACGCTCTAGAATAAAAACCA	15:T>G	15	1	0.995192	0.100962	0.899038	0.004808	0.096154	0.009569	0.181537	0.095553	6.212	3.56	0.987805	0	0	0	0	0	0	0	0	0	0	0	0	0	0	1	0	1	0	0	1	0	0	0	0	1	0	0	1	0	0	0	0
100007373|F|0--21:A>T	100007373	TGCAGACACCTGCTTGCATACATGTACACATGTATGTACGTAACAAATAAAAAAAGGACTGAAAATCAT	TGCAGACACCTGCTTGCATACATGTACACATGTATGTACGTAACAAATAAAAAAAGGACTGAAAATCAT		21	0.990385	1	0.004854	0.995146	0	0.004854	0	0.009662	0.004831	5.72581	3	1	1	1	1	1	1	1	1	1	1	1	1	1	1	1	1	1	1	1	1	1	1	1	-	1	1	1	1	1	1	1	1	1
100007373|F|0-21:A>T-21:A>T	100007373	TGCAGACACCTGCTTGCATACTTGTACACATGTATGTACGTAACAAATAAAAAAAGGACTGAAAATCAT	TGCAGACACCTGCTTGCATACTTGTACACATGTATGTACGTAACAAATAAAAAAAGGACTGAAAATCAT	21:A>T	21	0.990385	1	0.004854	0.995146	0	0.004854	0	0.009662	0.004831	5.72581	3	1	0	0	0	0	0	0	0	0	0	0	0	0	0	0	0	0	0	0	0	0	0	0	-	0	0	0	0	0	0	0	0	0
100007374|F|0--44:C>T	100007374	TGCAGACACCTTTGTCCGAATGACGTATAACCTGTGTTTGATGACGACGGTCATCAATAGTATTTTCCT	TGCAGACACCTTTGTCCGAATGACGTATAACCTGTGTTTGATGACGACGGTCATCAATAGTATTTTCCT		44	0.995192	1	0.004831	0.995169	0	0.004831	0	0.009615	0.004808	5.544	3	1	1	1	1	1	1	1	1	1	1	1	1	1	1	1	1	1	1	1	1	1	1	1	1	1	1	1	1	1	1	1	1	1
100007374|F|0-44:C>T-44:C>T	100007374	TGCAGACACCTTTGTCCGAATGACGTATAACCTGTGTTTGATGATGACGGTCATCAATAGTATTTTCCT	TGCAGACACCTTTGTCCGAATGACGTATAACCTGTGTTTGATGATGACGGTCATCAATAGTATTTTCCT	44:C>T	44	0.995192	1	0.004831	0.995169	0	0.004831	0	0.009615	0.004808	5.544	3	1	0	0	0	0	0	0	0	0	0	0	0	0	0	0	0	0	0	0	0	0	0	0	0	0	0	0	0	0	0	0	0	0
100007378|F|0--12:A>T	100007378	TGCAGACACTATAACTTACCAGCGTGTGACAGATAGACTGCATACACTACAACTTACCAGCATGAGCGG	TGCAGACACTATAACTTACCAGCGTGTGACAGATAGACTGCATACACTACAACTTACCAGCATGAGCGG		12	0.432692	0.988889	0.011111	0.988889	0.011111	0	0.021975	0.021975	0.021975	38.99057	38	1	1	1	-	-	-	1	-	-	-	1	-	-	-	-	1	-	-	-	-	-	-	-	1	-	-	1	1	1	1	-	-	-
100007378|F|0-12:A>T-12:A>T	100007378	TGCAGACACTATTACTTACCAGCGTGTGACAGATAGACTGCATACACTACAACTTACCAGCATGAGCGG	TGCAGACACTATTACTTACCAGCGTGTGACAGATAGACTGCATACACTACAACTTACCAGCATGAGCGG	12:A>T	12	0.432692	0.988889	0.011111	0.988889	0.011111	0	0.021975	0.021975	0.021975	38.99057	38	1	0	0	-	-	-	0	-	-	-	0	-	-	-	-	0	-	-	-	-	-	-	-	0	-	-	0	0	0	0	-	-	-
100007379|F|0--9:T>A	100007379	TGCAGACACTATATGGCCTTTGTTGATACCCAAAGAATGTGGGAAGTGTTCCCTAATTGATTTTTATCT	TGCAGACACTATATGGCCTTTGTTGATACCCAAAGAATGTGGGAAGTGTTCCCTAATTGATTTTTATCT		9	1	1	0.004808	0.995192	0	0.004808	0	0.009569	0.004785	6.68924	5	1	1	1	1	1	1	1	1	1	1	1	1	1	1	1	1	1	1	1	1	1	1	1	1	1	1	1	1	1	1	1	1	1
100007379|F|0-9:T>A-9:T>A	100007379	TGCAGACACAATATGGCCTTTGTTGATACCCAAAGAATGTGGGAAGTGTTCCCTAATTGATTTTTATCT	TGCAGACACAATATGGCCTTTGTTGATACCCAAAGAATGTGGGAAGTGTTCCCTAATTGATTTTTATCT	9:T>A	9	1	1	0.004808	0.995192	0	0.004808	0	0.009569	0.004785	6.68924	5	1	0	0	0	0	0	0	0	0	0	0	0	0	0	0	0	0	0	0	0	0	0	0	0	0	0	0	0	0	0	0	0	0
100007381|F|0--39:A>G	100007381	TGCAGACACTCTGGTGGACAGGATGTGAAGCAGTTGTTCATTCTTCTTCCTGTCTGTAGGTTTGGTACA	TGCAGACACTCTGGTGGACAGGATGTGAAGCAGTTGTTCATTCTTCTTCCTGTCTGTAGGTTTGGTACA		39	1	1	0.086538	0.913462	0	0.086538	0	0.158099	0.07905	27.59921	9.26316	0.963415	1	1	1	1	1	1	1	1	1	1	1	1	1	1	1	1	1	1	1	1	1	1	1	1	1	1	1	1	1	1	1	1
100007381|F|0-39:A>G-39:A>G	100007381	TGCAGACACTCTGGTGGACAGGATGTGAAGCAGTTGTTCGTTCTTCTTCCTGTCTGTAGGTTTGGTACA	TGCAGACACTCTGGTGGACAGGATGTGAAGCAGTTGTTCGTTCTTCTTCCTGTCTGTAGGTTTGGTACA	39:A>G	39	1	1	0.086538	0.913462	0	0.086538	0	0.158099	0.07905	27.59921	9.26316	0.963415	0	0	0	0	0	0	0	0	0	0	1	0	0	0	0	0	0	0	0	0	1	0	0	0	0	1	0	0	0	0	0	0
100007382|F|0--38:T>C	100007382	TGCAGACACTGGCAATGTTTGCCTGACATGAGAACTGATGGTTTTTGCTCTTAAGTCAGTCAAGTGCAA	TGCAGACACTGGCAATGTTTGCCTGACATGAGAACTGATGGTTTTTGCTCTTAAGTCAGTCAAGTGCAA		38	0.980769	0.995098	0.053922	0.946078	0.004902	0.04902	0.009756	0.102028	0.055892	6.79757	4	0.97561	1	1	1	1	0	1	1	1	1	1	1	1	1	1	1	1	1	1	1	1	1	1	1	1	1	1	1	1	1	-	1	1
100007382|F|0-38:T>C-38:T>C	100007382	TGCAGACACTGGCAATGTTTGCCTGACATGAGAACTGACGGTTTTTGCTCTTAAGTCAGTCAAGTGCAA	TGCAGACACTGGCAATGTTTGCCTGACATGAGAACTGACGGTTTTTGCTCTTAAGTCAGTCAAGTGCAA	38:T>C	38	0.980769	0.995098	0.053922	0.946078	0.004902	0.04902	0.009756	0.102028	0.055892	6.79757	4	0.97561	0	0	0	0	1	0	0	0	0	0	0	0	0	0	0	0	0	0	0	0	0	0	0	0	0	0	0	0	0	-	1	0
100007389|F|0--39:G>T	100007389	TGCAGACACTTGTAACAACACAAATTATACTAACTGCAAGTTGTGTCAATTAAGTGACAAAAGTGGCAG	TGCAGACACTTGTAACAACACAAATTATACTAACTGCAAGTTGTGTCAATTAAGTGACAAAAGTGGCAG		39	1	1	0.009615	0.990385	0	0.009615	0	0.019046	0.009523	32.5754	11.75	1	1	1	1	1	1	1	1	1	1	1	1	1	1	1	1	1	1	1	1	1	1	1	1	1	1	1	1	1	1	1	1	1
100007389|F|0-39:G>T-39:G>T	100007389	TGCAGACACTTGTAACAACACAAATTATACTAACTGCAATTTGTGTCAATTAAGTGACAAAAGTGGCAG	TGCAGACACTTGTAACAACACAAATTATACTAACTGCAATTTGTGTCAATTAAGTGACAAAAGTGGCAG	39:G>T	39	1	1	0.009615	0.990385	0	0.009615	0	0.019046	0.009523	32.5754	11.75	1	0	0	0	0	0	0	0	0	0	0	0	0	0	0	0	0	0	0	1	0	0	0	0	0	0	0	0	0	0	0	0	0
100007391|F|0--43:C>A	100007391	TGCAGACAGAAAATCCTAATTATACAATGTGCGATGTTGCTGTCACAGCAGCTCGCATCACAGTTGGGT	TGCAGACAGAAAATCCTAATTATACAATGTGCGATGTTGCTGTCACAGCAGCTCGCATCACAGTTGGGT		43	0.360577	0.8	0.266667	0.733333	0.2	0.066667	0.32	0.391111	0.355556	13.73973	11	1	-	1	1	-	0	1	-	1	-	-	0	1	1	-	1	-	-	1	1	1	1	-	-	-	1	-	-	1	-	-	1	-
100007391|F|0-43:C>A-43:C>A	100007391	TGCAGACAGAAAATCCTAATTATACAATGTGCGATGTTGCTGTAACAGCAGCTCGCATCACAGTTGGGT	TGCAGACAGAAAATCCTAATTATACAATGTGCGATGTTGCTGTAACAGCAGCTCGCATCACAGTTGGGT	43:C>A	43	0.360577	0.8	0.266667	0.733333	0.2	0.066667	0.32	0.391111	0.355556	13.73973	11	1	-	0	0	-	1	0	-	0	-	-	1	0	0	-	0	-	-	0	0	0	0	-	-	-	0	-	-	0	-	-	0	-
100007393|F|0--61:C>T	100007393	TGCAGACAGAAGCCTGTCAGAGGCTGTAGCTAAGAATTCAGAACGCGCCAAGATCGAAGGACACCTTGT	TGCAGACAGAAGCCTGTCAGAGGCTGTAGCTAAGAATTCAGAACGCGCCAAGATCGAAGGACACCTTGT		61	0.9375	0.923077	0.230769	0.769231	0.076923	0.153846	0.142012	0.35503	0.248521	23.84722	16.83333	1	1	1	0	1	1	-	1	1	1	1	1	1	1	1	1	0	1	1	0	1	1	1	1	1	0	1	1	1	1	1	1	1
100007393|F|0-61:C>T-61:C>T	100007393	TGCAGACAGAAGCCTGTCAGAGGCTGTAGCTAAGAATTCAGAACGCGCCAAGATCGAAGGATACCTTGT	TGCAGACAGAAGCCTGTCAGAGGCTGTAGCTAAGAATTCAGAACGCGCCAAGATCGAAGGATACCTTGT	61:C>T	61	0.9375	0.923077	0.230769	0.769231	0.076923	0.153846	0.142012	0.35503	0.248521	23.84722	16.83333	1	0	1	1	0	0	-	0	1	0	0	1	0	0	0	0	1	0	0	1	0	1	1	1	0	1	0	0	0	0	0	0	0
100007394|F|0--65:A>C	100007394	TGCAGACAGAAGCTGTTGGTGACTGTACAGTGTGTAGACAGGGCAACGCTCTGCTTTTATCCCCCAAGG	TGCAGACAGAAGCTGTTGGTGACTGTACAGTGTGTAGACAGGGCAACGCTCTGCTTTTATCCCCCAAGG		65	1	0.961538	0.370192	0.629808	0.038462	0.331731	0.073964	0.4663	0.270132	71.47951	42.62637	0.963415	1	1	1	1	1	1	1	1	1	1	1	1	1	1	1	1	1	1	1	1	1	1	1	1	1	1	1	1	0	1	1	1
100007394|F|0-65:A>C-65:A>C	100007394	TGCAGACAGAAGCTGTTGGTGACTGTACAGTGTGTAGACAGGGCAACGCTCTGCTTTTATCCCCCCAAG	TGCAGACAGAAGCTGTTGGTGACTGTACAGTGTGTAGACAGGGCAACGCTCTGCTTTTATCCCCCCAAG	65:A>C	65	1	0.961538	0.370192	0.629808	0.038462	0.331731	0.073964	0.4663	0.270132	71.47951	42.62637	0.963415	0	1	1	0	1	1	1	1	1	0	0	0	1	1	0	0	0	0	0	1	0	0	1	1	0	0	0	0	1	0	0	0
100007396|F|0--61:C>A	100007396	TGCAGACAGACAAAACTTTAAGCTTCCCGTTGCATAGTTTTAAATTACTGTGTCTCTTTTACAAGGTAT	TGCAGACAGACAAAACTTTAAGCTTCCCGTTGCATAGTTTTAAATTACTGTGTCTCTTTTACAAGGTAT		61	0.961538	0.99	0.08	0.92	0.01	0.07	0.0198	0.1472	0.0835	4.10879	2.78947	0.974359	1	1	1	1	0	1	1	-	1	1	-	1	1	1	1	1	1	1	1	1	1	1	1	1	1	1	1	1	1	1	1	1
100007396|F|0-61:C>A-61:C>A	100007396	TGCAGACAGACAAAACTTTAAGCTTCCCGTTGCATAGTTTTAAATTACTGTGTCTCTTTTAAAAGGTAT	TGCAGACAGACAAAACTTTAAGCTTCCCGTTGCATAGTTTTAAATTACTGTGTCTCTTTTAAAAGGTAT	61:C>A	61	0.961538	0.99	0.08	0.92	0.01	0.07	0.0198	0.1472	0.0835	4.10879	2.78947	0.974359	0	0	0	0	1	0	1	-	0	0	-	0	0	0	0	0	0	0	0	0	0	0	0	0	0	0	0	0	0	0	0	0
100007397|F|0--68:A>T	100007397	TGCAGACAGACATGCTTACAGACATGTAAACAAGCATGCACGTCGCAAAATATATTAAGAGCGACGTTA	TGCAGACAGACATGCTTACAGACATGTAAACAAGCATGCACGTCGCAAAATATATTAAGAGCGACGTTA		68	0.961538	0.985	0.17	0.83	0.015	0.155	0.02955	0.2822	0.155875	3.91703	3.46341	0.967742	1	1	1	-	1	1	1	1	1	1	1	1	1	1	1	1	1	1	1	1	1	1	1	1	1	1	1	1	1	1	1	1
100007397|F|0-68:A>T-68:A>T	100007397	TGCAGACAGACATGCTTACAGACATGTAAACAAGCATGCACGTCGCAAAATATATTAAGAGCGACGTTT	TGCAGACAGACATGCTTACAGACATGTAAACAAGCATGCACGTCGCAAAATATATTAAGAGCGACGTTT	68:A>T	68	0.961538	0.985	0.17	0.83	0.015	0.155	0.02955	0.2822	0.155875	3.91703	3.46341	0.967742	0	0	0	-	0	0	0	0	0	0	0	0	0	0	0	0	1	0	0	0	0	0	0	0	0	0	0	1	0	0	0	0
100007398|F|0--21:A>G	100007398	TGCAGACAGACATTCTATACTACATATTGGTGTATGGATTACCCCCCGTCAGCTAGACCCGCACTAAAC	TGCAGACAGACATTCTATACTACATATTGGTGTATGGATTACCCCCCGTCAGCTAGACCCGCACTAAAC		21	1	1	0.057692	0.942308	0	0.057692	0	0.108728	0.054364	23.05159	7.85714	0.987805	1	1	1	1	1	1	1	1	1	1	1	1	1	1	1	1	1	1	1	1	1	1	1	1	1	1	1	1	1	1	1	1
100007398|F|0-21:A>G-21:A>G	100007398	TGCAGACAGACATTCTATACTGCATATTGGTGTATGGATTACCCCCCGTCAGCTAGACCCGCACTAAAC	TGCAGACAGACATTCTATACTGCATATTGGTGTATGGATTACCCCCCGTCAGCTAGACCCGCACTAAAC	21:A>G	21	1	1	0.057692	0.942308	0	0.057692	0	0.108728	0.054364	23.05159	7.85714	0.987805	0	0	0	0	0	0	0	0	0	0	0	0	0	0	0	0	0	0	0	0	0	0	0	0	0	0	0	0	0	0	0	0
100007399|F|0--16:A>T	100007399	TGCAGACAGAGGCCTGACATTATTCACTTGGTCCTCAGCATTGACTACCATGTTGGAATTAGGGTAAAG	TGCAGACAGAGGCCTGACATTATTCACTTGGTCCTCAGCATTGACTACCATGTTGGAATTAGGGTAAAG		16	1	1	0.086538	0.913462	0	0.086538	0	0.158099	0.07905	47.30556	20.75	0.987805	1	1	1	1	1	1	1	1	1	1	1	1	1	1	1	1	1	1	1	1	1	1	1	1	1	1	1	1	1	1	1	1
100007399|F|0-16:A>T-16:A>T	100007399	TGCAGACAGAGGCCTGTCATTATTCACTTGGTCCTCAGCATTGACTACCATGTTGGAATTAGGGTAAAG	TGCAGACAGAGGCCTGTCATTATTCACTTGGTCCTCAGCATTGACTACCATGTTGGAATTAGGGTAAAG	16:A>T	16	1	1	0.086538	0.913462	0	0.086538	0	0.158099	0.07905	47.30556	20.75	0.987805	0	0	1	0	0	0	0	0	0	0	0	0	0	0	0	0	0	0	1	0	0	0	0	0	0	0	0	0	0	0	1	0
100007401|F|0--19:C>T	100007401	TGCAGACAGATCACATTACCGTAGGTTCTATCCAAATCGTATTTTTCAATCATGAAATCATATATATAA	TGCAGACAGATCACATTACCGTAGGTTCTATCCAAATCGTATTTTTCAATCATGAAATCATATATATAA		19	0.980769	1	0.004902	0.995098	0	0.004902	0	0.009756	0.004878	4.3595	4	1	1	1	1	1	1	1	1	1	1	1	1	1	1	1	1	1	1	1	1	1	1	1	1	1	1	1	1	1	1	1	1	1
100007401|F|0-19:C>T-19:C>T	100007401	TGCAGACAGATCACATTACTGTAGGTTCTATCCAAATCGTATTTTTCAATCATGAAATCATATATATAA	TGCAGACAGATCACATTACTGTAGGTTCTATCCAAATCGTATTTTTCAATCATGAAATCATATATATAA	19:C>T	19	0.980769	1	0.004902	0.995098	0	0.004902	0	0.009756	0.004878	4.3595	4	1	0	0	0	0	0	0	0	0	0	0	0	0	0	0	0	0	0	0	0	0	0	0	0	0	0	0	0	0	0	0	0	0
100007404|F|0--14:G>A	100007404	TGCAGACAGCAATTGTATTTCACATGAAGTACATGCAACGATCCCAAGATACTTTATAACCTGTGTTTT	TGCAGACAGCAATTGTATTTCACATGAAGTACATGCAACGATCCCAAGATACTTTATAACCTGTGTTTT		14	0.9375	0.902564	0.374359	0.625641	0.097436	0.276923	0.175884	0.468429	0.322156	3.4218	2.54118	0.910256	1	1	1	1	1	1	1	0	1	1	1	1	1	1	1	1	1	1	1	1	1	1	1	1	1	0	1	1	1	0	1	1
100007404|F|0-14:G>A-14:G>A	100007404	TGCAGACAGCAATTATATTTCACATGAAGTACATGCAACGATCCCAAGATACTTTATAACCTGTGTTTT	TGCAGACAGCAATTATATTTCACATGAAGTACATGCAACGATCCCAAGATACTTTATAACCTGTGTTTT	14:G>A	14	0.9375	0.902564	0.374359	0.625641	0.097436	0.276923	0.175884	0.468429	0.322156	3.4218	2.54118	0.910256	1	0	1	0	1	0	1	1	0	0	1	0	0	0	0	1	0	0	0	0	0	0	1	1	0	1	0	0	1	1	1	0
100007405|F|0--56:C>G	100007405	TGCAGACAGCACAGCTGATAAAAATGAATATGGCATTGTTTTCTTCTTTAGGCTAACTGATACTGATCG	TGCAGACAGCACAGCTGATAAAAATGAATATGGCATTGTTTTCTTCTTTAGGCTAACTGATACTGATCG		56	1	1	0.057692	0.942308	0	0.057692	0	0.108728	0.054364	78.24206	32.46154	1	1	1	1	1	1	1	1	1	1	1	1	1	1	1	1	1	1	1	1	1	1	1	1	1	1	1	1	1	1	1	1	1
100007405|F|0-56:C>G-56:C>G	100007405	TGCAGACAGCACAGCTGATAAAAATGAATATGGCATTGTTTTCTTCTTTAGGCTAAGTGATACTGATCG	TGCAGACAGCACAGCTGATAAAAATGAATATGGCATTGTTTTCTTCTTTAGGCTAAGTGATACTGATCG	56:C>G	56	1	1	0.057692	0.942308	0	0.057692	0	0.108728	0.054364	78.24206	32.46154	1	0	0	0	0	0	0	0	0	0	0	0	0	0	0	0	0	0	1	0	0	0	0	0	1	0	0	1	0	0	0	0	0
100007406|F|0--64:C>G	100007406	TGCAGACAGCACTAAGTGCAAGGGCTATTCCAAACACACCGCAAAGGCCATTTCAGTGGCACATCGTGC	TGCAGACAGCACTAAGTGCAAGGGCTATTCCAAACACACCGCAAAGGCCATTTCAGTGGCACATCGTGC		64	0.995192	1	0.004831	0.995169	0	0.004831	0	0.009615	0.004808	7.96813	5	1	1	1	1	1	1	1	1	1	1	1	1	1	1	1	1	1	1	1	1	1	1	1	1	1	1	1	1	1	1	1	1	1
100007406|F|0-64:C>G-64:C>G	100007406	TGCAGACAGCACTAAGTGCAAGGGCTATTCCAAACACACCGCAAAGGCCATTTCAGTGGCACATGGTGC	TGCAGACAGCACTAAGTGCAAGGGCTATTCCAAACACACCGCAAAGGCCATTTCAGTGGCACATGGTGC	64:C>G	64	0.995192	1	0.004831	0.995169	0	0.004831	0	0.009615	0.004808	7.96813	5	1	0	0	0	0	0	0	0	0	0	0	0	0	0	0	0	0	0	0	0	0	0	0	0	0	0	0	0	0	0	0	0	0
100007407|F|0--52:C>T	100007407	TGCAGACAGCACTGAATAATCATAGTGATGACTGGATCAGTTTTTACATGAACCATGTGAACATGTTTT	TGCAGACAGCACTGAATAATCATAGTGATGACTGGATCAGTTTTTACATGAACCATGTGAACATGTTTT		52	1	0.990385	0.081731	0.918269	0.009615	0.072115	0.019046	0.150102	0.084574	11.348	4.94737	1	1	1	1	1	1	1	1	1	1	1	1	1	1	1	1	1	1	1	1	1	1	1	1	1	1	1	1	1	1	1	1	1
100007407|F|0-52:C>T-52:C>T	100007407	TGCAGACAGCACTGAATAATCATAGTGATGACTGGATCAGTTTTTACATGAATCATGTGAACATGTTTT	TGCAGACAGCACTGAATAATCATAGTGATGACTGGATCAGTTTTTACATGAATCATGTGAACATGTTTT	52:C>T	52	1	0.990385	0.081731	0.918269	0.009615	0.072115	0.019046	0.150102	0.084574	11.348	4.94737	1	0	1	0	1	0	0	0	0	0	0	0	0	0	0	0	1	0	0	0	0	0	0	0	0	0	0	0	0	0	0	0	0
100007413|F|0--33:G>C	100007413	TGCAGACAGCGGTATAATACATGAACAATTCTTGTTCTTAAAAATCAAATCAGAGATTCGTACATAATT	TGCAGACAGCGGTATAATACATGAACAATTCTTGTTCTTAAAAATCAAATCAGAGATTCGTACATAATT		33	1	0.9375	0.4375	0.5625	0.0625	0.375	0.117188	0.492188	0.304688	59.40254	37.01852	1	1	1	1	1	0	1	1	1	1	1	1	1	1	1	1	1	1	1	1	1	1	1	1	1	1	1	1	1	0	1	1	1
100007413|F|0-33:G>C-33:G>C	100007413	TGCAGACAGCGGTATAATACATGAACAATTCTTCTTCTTAAAAATCAAATCAGAGATTCGTACATAATT	TGCAGACAGCGGTATAATACATGAACAATTCTTCTTCTTAAAAATCAAATCAGAGATTCGTACATAATT	33:G>C	33	1	0.9375	0.4375	0.5625	0.0625	0.375	0.117188	0.492188	0.304688	59.40254	37.01852	1	1	1	1	0	1	0	1	1	1	1	0	0	1	0	1	1	1	0	1	1	0	0	1	1	0	1	0	0	1	0	0	1
100007414|F|0--51:G>C	100007414	TGCAGACAGCTCCACTGTCTACTTACATGGGAAGAAAGCAAAAGAGTGTCAGCAGCAAACAACATTTTA	TGCAGACAGCTCCACTGTCTACTTACATGGGAAGAAAGCAAAAGAGTGTCAGCAGCAAACAACATTTTA		51	1	1	0.024038	0.975962	0	0.024038	0	0.046921	0.023461	9.75	4	1	1	1	1	1	1	1	1	1	1	1	1	1	1	1	1	1	1	1	1	1	1	1	1	1	1	1	1	1	1	1	1	1
100007414|F|0-51:G>C-51:G>C	100007414	TGCAGACAGCTCCACTGTCTACTTACATGGGAAGAAAGCAAAAGAGTGTCACCAGCAAACAACATTTTA	TGCAGACAGCTCCACTGTCTACTTACATGGGAAGAAAGCAAAAGAGTGTCACCAGCAAACAACATTTTA	51:G>C	51	1	1	0.024038	0.975962	0	0.024038	0	0.046921	0.023461	9.75	4	1	0	0	0	0	0	0	0	0	0	0	0	0	0	0	0	0	0	0	0	0	0	0	0	0	0	0	0	0	0	0	0	0
100007415|F|0--48:G>C	100007415	TGCAGACAGCTTTGACACAGTAGAAAAGTCTCCACAAGTAAAACATGGGGACTAAACGAGATAGTGAAA	TGCAGACAGCTTTGACACAGTAGAAAAGTCTCCACAAGTAAAACATGGGGACTAAACGAGATAGTGAAA		48	0.990385	1	0.009709	0.990291	0	0.009709	0	0.019229	0.009614	6.536	5	1	1	1	1	1	1	1	1	1	1	1	1	1	1	1	1	1	1	1	1	1	1	1	1	1	1	1	1	1	1	1	1	1
100007415|F|0-48:G>C-48:G>C	100007415	TGCAGACAGCTTTGACACAGTAGAAAAGTCTCCACAAGTAAAACATGGCGACTAAACGAGATAGTGAAA	TGCAGACAGCTTTGACACAGTAGAAAAGTCTCCACAAGTAAAACATGGCGACTAAACGAGATAGTGAAA	48:G>C	48	0.990385	1	0.009709	0.990291	0	0.009709	0	0.019229	0.009614	6.536	5	1	0	0	0	0	0	0	0	0	0	0	0	0	0	0	0	0	0	0	0	0	0	0	0	0	0	0	0	0	0	0	0	0
100007416|F|0--68:G>A	100007416	TGCAGACAGGAAAAGAATGTGTTCCGGTACACCTGGGTTCCCATCAGGTCATTCTCAGTACAGTTCCCG	TGCAGACAGGAAAAGAATGTGTTCCGGTACACCTGGGTTCCCATCAGGTCATTCTCAGTACAGTTCCCG		68	1	0.971154	0.245192	0.754808	0.028846	0.216346	0.056028	0.370146	0.213087	7.04082	3.93333	0.9875	1	1	0	1	1	1	1	0	1	0	1	1	1	1	1	1	1	1	1	1	1	1	1	1	1	1	1	1	1	1	1	1
100007416|F|0-68:G>A-68:G>A	100007416	TGCAGACAGGAAAAGAATGTGTTCCGGTACACCTGGGTTCCCATCAGGTCATTCTCAGTACAGTTCCCA	TGCAGACAGGAAAAGAATGTGTTCCGGTACACCTGGGTTCCCATCAGGTCATTCTCAGTACAGTTCCCA	68:G>A	68	1	0.971154	0.245192	0.754808	0.028846	0.216346	0.056028	0.370146	0.213087	7.04082	3.93333	0.9875	0	0	1	0	1	0	0	1	0	1	0	0	0	0	0	0	0	0	0	1	0	1	0	0	0	1	1	1	0	0	1	0
100007422|F|0--54:A>T	100007422	TGCAGACAGGCCTGTATAAGGATTATTTCTTTAGCAATAATTAACATCATACCAATGTTTGCCAAATGT	TGCAGACAGGCCTGTATAAGGATTATTTCTTTAGCAATAATTAACATCATACCAATGTTTGCCAAATGT		54	0.625	1	0.015385	0.984615	0	0.015385	0	0.030296	0.015148	23.67974	8	1	1	1	1	-	1	-	-	1	-	1	1	1	-	1	-	1	1	-	-	1	-	1	1	-	1	-	-	-	-	-	1	-
100007422|F|0-54:A>T-54:A>T	100007422	TGCAGACAGGCCTGTATAAGGATTATTTCTTTAGCAATAATTAACATCATACCATTGTTTGCCAAATGT	TGCAGACAGGCCTGTATAAGGATTATTTCTTTAGCAATAATTAACATCATACCATTGTTTGCCAAATGT	54:A>T	54	0.625	1	0.015385	0.984615	0	0.015385	0	0.030296	0.015148	23.67974	8	1	0	0	0	-	0	-	-	0	-	0	0	0	-	0	-	0	0	-	-	0	-	0	0	-	0	-	-	-	-	-	0	-
100007423|F|0--10:C>A	100007423	TGCAGACAGGCTTAACTTCTTGGTCATGAGGACTAGTTGCTTCCCTCTGAAGCAGAGAGCCACAGGTTC	TGCAGACAGGCTTAACTTCTTGGTCATGAGGACTAGTTGCTTCCCTCTGAAGCAGAGAGCCACAGGTTC		10	1	1	0.024038	0.975962	0	0.024038	0	0.046921	0.023461	21.78571	12.6	1	1	1	1	1	1	1	1	1	1	1	1	1	1	1	1	1	1	1	1	1	1	1	1	1	1	1	1	1	1	1	1	1
100007423|F|0-10:C>A-10:C>A	100007423	TGCAGACAGGATTAACTTCTTGGTCATGAGGACTAGTTGCTTCCCTCTGAAGCAGAGAGCCACAGGTTC	TGCAGACAGGATTAACTTCTTGGTCATGAGGACTAGTTGCTTCCCTCTGAAGCAGAGAGCCACAGGTTC	10:C>A	10	1	1	0.024038	0.975962	0	0.024038	0	0.046921	0.023461	21.78571	12.6	1	0	0	0	0	0	0	0	0	0	0	0	0	0	0	0	0	0	0	0	0	0	0	0	0	0	0	0	0	0	0	0	0
100007426|F|0--20:C>G	100007426	TGCAGACAGGTCACCACCCACTTTGACCATGCTCCCCAGTTGCCATCAACTAAAATGTCATCAACACAA	TGCAGACAGGTCACCACCCACTTTGACCATGCTCCCCAGTTGCCATCAACTAAAATGTCATCAACACAA		20	1	0.985577	0.168269	0.831731	0.014423	0.153846	0.02843	0.279909	0.15417	10.27823	6.02439	1	1	1	1	1	1	1	1	1	1	1	1	1	1	1	1	1	1	1	1	1	1	1	1	1	1	1	1	1	1	1	1	1
100007426|F|0-20:C>G-20:C>G	100007426	TGCAGACAGGTCACCACCCAGTTTGACCATGCTCCCCAGTTGCCATCAACTAAAATGTCATCAACACAA	TGCAGACAGGTCACCACCCAGTTTGACCATGCTCCCCAGTTGCCATCAACTAAAATGTCATCAACACAA	20:C>G	20	1	0.985577	0.168269	0.831731	0.014423	0.153846	0.02843	0.279909	0.15417	10.27823	6.02439	1	0	1	0	0	1	0	0	0	0	0	0	0	0	0	1	0	0	0	0	0	1	0	0	0	1	0	0	1	0	0	1	0
100007430|F|0--49:G>A	100007430	TGCAGACAGGTTTTGCCATATTTTGAAATTTGACCTTGATTTGACCTCCGACCTTAGAACATGTGGTGT	TGCAGACAGGTTTTGCCATATTTTGAAATTTGACCTTGATTTGACCTCCGACCTTAGAACATGTGGTGT		49	0.860577	1	0.011173	0.988827	0	0.011173	0	0.022097	0.011048	2.62911	2.5	1	1	1	1	-	1	1	1	-	1	-	1	-	1	1	1	1	1	1	1	-	-	1	1	1	1	-	1	1	1	1	1	1
100007430|F|0-49:G>A-49:G>A	100007430	TGCAGACAGGTTTTGCCATATTTTGAAATTTGACCTTGATTTGACCTCCAACCTTAGAACATGTGGTGT	TGCAGACAGGTTTTGCCATATTTTGAAATTTGACCTTGATTTGACCTCCAACCTTAGAACATGTGGTGT	49:G>A	49	0.860577	1	0.011173	0.988827	0	0.011173	0	0.022097	0.011048	2.62911	2.5	1	0	0	0	-	1	0	0	-	0	-	0	-	0	0	0	0	0	0	0	-	-	0	0	0	0	-	0	0	0	0	0	0
100007431|F|0--17:T>A	100007431	TGCAGACAGTACATTCTTCTGTACTGAGGTAAGTTGCCGTTAGGATTAAAGACAGAACTGGGGAAGATG	TGCAGACAGTACATTCTTCTGTACTGAGGTAAGTTGCCGTTAGGATTAAAGACAGAACTGGGGAAGATG		17	1	0.004808	1	0	0.995192	0.004808	0.009569	0	0.004785	9	8.84524	1	0	0	0	0	0	0	0	0	0	0	0	0	0	0	0	0	0	0	0	0	0	0	0	0	0	0	0	0	0	0	0	0
100007431|F|0-17:T>A-17:T>A	100007431	TGCAGACAGTACATTCTACTGTACTGAGGTAAGTTGCCGTTAGGATTAAAGACAGAACTGGGGAAGATG	TGCAGACAGTACATTCTACTGTACTGAGGTAAGTTGCCGTTAGGATTAAAGACAGAACTGGGGAAGATG	17:T>A	17	1	0.004808	1	0	0.995192	0.004808	0.009569	0	0.004785	9	8.84524	1	1	1	1	1	1	1	1	1	1	1	1	1	1	1	1	1	1	1	1	1	1	1	1	1	1	1	1	1	1	1	1	1
100007433|F|0--36:T>G	100007433	TGCAGACAGTATCATACTGTGGAGCAACTAAAGAGATGATAGATTCAGCTACATACATACATATAGACC	TGCAGACAGTATCATACTGTGGAGCAACTAAAGAGATGATAGATTCAGCTACATACATACATATAGACC		36	0.788462	0.018293	0.993902	0.006098	0.981707	0.012195	0.035916	0.012121	0.024018	8.5	6.7732	1	-	-	-	0	0	0	0	0	0	0	0	0	0	0	-	0	0	0	-	0	0	0	-	0	0	-	-	0	-	-	0	0
100007433|F|0-36:T>G-36:T>G	100007433	TGCAGACAGTATCATACTGTGGAGCAACTAAAGAGAGGATAGATTCAGCTACATACATACATATAGACC	TGCAGACAGTATCATACTGTGGAGCAACTAAAGAGAGGATAGATTCAGCTACATACATACATATAGACC	36:T>G	36	0.788462	0.018293	0.993902	0.006098	0.981707	0.012195	0.035916	0.012121	0.024018	8.5	6.7732	1	-	-	-	1	1	1	1	1	1	1	1	1	1	1	-	1	1	1	-	1	1	1	-	1	1	-	-	1	-	-	1	1
100007435|F|0--62:A>T	100007435	TGCAGACAGTATTGAAACCTCACTTCTTCACCATGCCACAGCGCAGATCGTTATGCCACCACAACAGAA	TGCAGACAGTATTGAAACCTCACTTCTTCACCATGCCACAGCGCAGATCGTTATGCCACCACAACAGAA		62	0.995192	0.985507	0.188406	0.811594	0.014493	0.173913	0.028565	0.305818	0.167192	6.02823	3.34043	0.987805	1	1	1	1	1	1	1	1	1	1	1	1	1	1	0	1	-	1	1	1	1	1	1	1	1	1	1	1	1	1	1	1
100007435|F|0-62:A>T-62:A>T	100007435	TGCAGACAGTATTGAAACCTCACTTCTTCACCATGCCACAGCGCAGATCGTTATGCCACCACTACAGAA	TGCAGACAGTATTGAAACCTCACTTCTTCACCATGCCACAGCGCAGATCGTTATGCCACCACTACAGAA	62:A>T	62	0.995192	0.985507	0.188406	0.811594	0.014493	0.173913	0.028565	0.305818	0.167192	6.02823	3.34043	0.987805	0	0	0	0	0	0	0	0	0	0	1	0	0	0	1	0	-	0	0	0	0	0	0	0	0	0	0	0	0	0	0	1
100007436|F|0--17:A>T	100007436	TGCAGACAGTCACTCAGACTTACTTATGGAGGCTAAATGTTAAAGACGTTACTTGCTGTTACCTCGCCT	TGCAGACAGTCACTCAGACTTACTTATGGAGGCTAAATGTTAAAGACGTTACTTGCTGTTACCTCGCCT		17	0.783654	1	0.006135	0.993865	0	0.006135	0	0.012195	0.006097	4.4359	3	1	1	1	-	1	1	1	1	1	1	-	1	1	1	-	1	1	1	1	1	1	1	1	1	-	1	1	1	1	1	1	1	1
100007436|F|0-17:A>T-17:A>T	100007436	TGCAGACAGTCACTCAGTCTTACTTATGGAGGCTAAATGTTAAAGACGTTACTTGCTGTTACCTCGCCT	TGCAGACAGTCACTCAGTCTTACTTATGGAGGCTAAATGTTAAAGACGTTACTTGCTGTTACCTCGCCT	17:A>T	17	0.783654	1	0.006135	0.993865	0	0.006135	0	0.012195	0.006097	4.4359	3	1	0	0	-	0	0	0	0	0	0	-	0	0	0	-	0	0	0	0	0	0	0	0	0	-	0	0	0	0	0	0	0	0
100007437|F|0--12:C>A	100007437	TGCAGACAGTTCCTTATCACAGGACATCAGTGCAAGTTGTTAACACATTTTGTAAGGTATCTACTTACT	TGCAGACAGTTCCTTATCACAGGACATCAGTGCAAGTTGTTAACACATTTTGTAAGGTATCTACTTACT		12	1	0.913462	0.528846	0.471154	0.086538	0.442308	0.158099	0.498336	0.328217	53.57576	32.13953	1	1	1	1	1	1	1	1	1	1	1	1	1	1	1	1	1	1	1	1	1	1	1	1	1	1	1	1	0	1	1	1	1
100007437|F|0-12:C>A-12:C>A	100007437	TGCAGACAGTTCATTATCACAGGACATCAGTGCAAGTTGTTAACATATTTTGTAAGGTATCTACTTACT	TGCAGACAGTTCATTATCACAGGACATCAGTGCAAGTTGTTAACATATTTTGTAAGGTATCTACTTACT	12:C>A	12	1	0.913462	0.528846	0.471154	0.086538	0.442308	0.158099	0.498336	0.328217	53.57576	32.13953	1	1	0	1	0	1	0	0	1	1	0	1	0	1	1	1	0	1	0	1	1	0	1	1	1	0	0	1	1	1	1	1	1
100007442|F|0--12:T>C	100007442	TGCAGACAGTTGTTGTTGAATTTGTTATAACTGGCTAGTGTGATCAGGCCGCCCCAACAAGGGGAGAGA	TGCAGACAGTTGTTGTTGAATTTGTTATAACTGGCTAGTGTGATCAGGCCGCCCCAACAAGGGGAGAGA		12	0.951923	0.994949	0.005051	0.994949	0.005051	0	0.01005	0.01005	0.01005	3.37657	3	1	1	1	1	1	1	1	1	1	1	1	1	1	1	1	1	1	1	1	1	1	1	1	1	1	1	1	1	1	1	1	1	1
100007442|F|0-12:T>C-12:T>C	100007442	TGCAGACAGTTGCTGTTGAATTTGTTATAACTGGCTAGTGTGATCAGGCCGCCCCAACAAGGGGAGAGA	TGCAGACAGTTGCTGTTGAATTTGTTATAACTGGCTAGTGTGATCAGGCCGCCCCAACAAGGGGAGAGA	12:T>C	12	0.951923	0.994949	0.005051	0.994949	0.005051	0	0.01005	0.01005	0.01005	3.37657	3	1	0	0	0	0	0	0	0	0	0	0	0	0	0	0	0	0	0	0	0	0	0	0	0	0	0	0	0	0	0	0	0	0
100007446|F|0--67:A>C	100007446	TGCAGACATACAAAATACCTACCTACACAAACACGTTTGCATGCAGATATACAAAATACCTACCTACAC	TGCAGACATACAAAATACCTACCTACACAAACACGTTTGCATGCAGATATACAAAATACCTACCTACAC		67	0.985577	0.995122	0.043902	0.956098	0.004878	0.039024	0.009709	0.08395	0.046829	16.81781	11.36364	1	1	1	1	1	1	1	1	1	1	1	1	1	1	1	1	1	1	1	1	1	1	1	1	1	1	1	1	1	1	1	1	1
100007446|F|0-67:A>C-67:A>C	100007446	TGCAGACATACAAAATACCTACCTACACAAACACGTTTGCATGCAGATATACAAAATACCTACCTACCC	TGCAGACATACAAAATACCTACCTACACAAACACGTTTGCATGCAGATATACAAAATACCTACCTACCC	67:A>C	67	0.985577	0.995122	0.043902	0.956098	0.004878	0.039024	0.009709	0.08395	0.046829	16.81781	11.36364	1	0	0	0	0	0	0	0	0	0	0	0	0	0	0	0	0	0	0	0	0	0	0	0	0	0	0	0	0	0	0	0	0
100007448|F|0--22:G>A	100007448	TGCAGACATACAGGTAACAGTTGTGTACCCAGGTAGACCCGACCTTGTGACACTTCCTCTCAAACTGAC	TGCAGACATACAGGTAACAGTTGTGTACCCAGGTAGACCCGACCTTGTGACACTTCCTCTCAAACTGAC		22	0.961538	1	0.005	0.995	0	0.005	0	0.00995	0.004975	3.8125	3	1	1	1	1	1	1	1	1	1	1	1	-	1	1	1	1	1	1	1	1	1	1	1	1	1	1	1	1	1	1	1	1	1
100007448|F|0-22:G>A-22:G>A	100007448	TGCAGACATACAGGTAACAGTTATGTACCCAGGTAGACCCGACCTTGTGACACTTCCTCTCAAACTGAC	TGCAGACATACAGGTAACAGTTATGTACCCAGGTAGACCCGACCTTGTGACACTTCCTCTCAAACTGAC	22:G>A	22	0.961538	1	0.005	0.995	0	0.005	0	0.00995	0.004975	3.8125	3	1	0	0	0	0	0	0	0	0	0	0	-	0	0	0	0	0	0	0	0	0	0	0	0	0	0	0	0	0	0	0	0	0
100007449|F|0--11:C>T	100007449	TGCAGACATACCCTCATACACATGCTGTCATATTTGTGAAAACGTTTTTTTCTATTTAACTGACAGCTT	TGCAGACATACCCTCATACACATGCTGTCATATTTGTGAAAACGTTTTTTTCTATTTAACTGACAGCTT		11	0.855769	1	0.022472	0.977528	0	0.022472	0	0.043934	0.021967	9.69266	6.25	1	1	1	1	1	1	1	1	1	1	1	1	1	-	1	1	1	1	1	1	1	1	1	1	1	1	1	1	1	1	-	1	1
100007449|F|0-11:C>T-11:C>T	100007449	TGCAGACATACTCTCATACACATGCTGTCATATTTGTGAAAACGTTTTTTTCTATTTAACTGACAGCTT	TGCAGACATACTCTCATACACATGCTGTCATATTTGTGAAAACGTTTTTTTCTATTTAACTGACAGCTT	11:C>T	11	0.855769	1	0.022472	0.977528	0	0.022472	0	0.043934	0.021967	9.69266	6.25	1	0	0	0	0	0	0	0	0	0	0	0	0	-	0	0	0	0	0	0	0	0	0	0	0	0	0	0	0	0	-	0	0
100007450|F|0--19:T>C	100007450	TGCAGACATACCTTATTGGTTGAATACAAAGTACGTAATCATAACAGGGCACACACGGCTTACTGACTG	TGCAGACATACCTTATTGGTTGAATACAAAGTACGTAATCATAACAGGGCACACACGGCTTACTGACTG		19	0.971154	0.608911	0.782178	0.217822	0.391089	0.391089	0.476277	0.340751	0.408514	3.73154	3.56216	0.884615	1	1	1	0	1	0	1	1	1	1	0	1	-	1	0	1	0	1	1	0	0	1	1	0	1	0	1	1	0	0	1	1
100007450|F|0-19:T>C-19:T>C	100007450	TGCAGACATACCTTATTGGCTGAATACAAAGTACGTAATCATAACAGGGCACACACGGCTTACTGACTG	TGCAGACATACCTTATTGGCTGAATACAAAGTACGTAATCATAACAGGGCACACACGGCTTACTGACTG	19:T>C	19	0.971154	0.608911	0.782178	0.217822	0.391089	0.391089	0.476277	0.340751	0.408514	3.73154	3.56216	0.884615	0	1	1	1	0	1	0	1	0	0	1	0	-	1	1	1	1	1	0	1	1	0	1	1	1	1	0	0	1	1	1	1
100007451|F|0--34:G>C	100007451	TGCAGACATACTACTACAAACACTTTGTGAAACTGGGTCCAGGGCTCATTTTACACAATATTCTTGGCA	TGCAGACATACTACTACAAACACTTTGTGAAACTGGGTCCAGGGCTCATTTTACACAATATTCTTGGCA		34	1	1	0.004808	0.995192	0	0.004808	0	0.009569	0.004785	19.55556	10	1	1	1	1	1	1	1	1	1	1	1	1	1	1	1	1	1	1	1	1	1	1	1	1	1	1	1	1	1	1	1	1	1
100007451|F|0-34:G>C-34:G>C	100007451	TGCAGACATACTACTACAAACACTTTGTGAAACTCGGTCCAGGGCTCATTTTACACAATATTCTTGGCA	TGCAGACATACTACTACAAACACTTTGTGAAACTCGGTCCAGGGCTCATTTTACACAATATTCTTGGCA	34:G>C	34	1	1	0.004808	0.995192	0	0.004808	0	0.009569	0.004785	19.55556	10	1	0	0	0	0	0	0	0	0	0	0	0	0	0	0	0	0	0	0	0	0	1	0	0	0	0	0	0	0	0	0	0	0
100007453|F|0--6:C>T	100007453	TGCAGACATAGTGGTCTGAGTCTTTTTCATCTGTAGCAACATAAGTTTATCATGTTTGTACCCTTATGC	TGCAGACATAGTGGTCTGAGTCTTTTTCATCTGTAGCAACATAAGTTTATCATGTTTGTACCCTTATGC		6	1	1	0.004808	0.995192	0	0.004808	0	0.009569	0.004785	16.41833	13	1	1	1	1	1	1	1	1	1	1	1	1	1	1	1	1	1	1	1	1	1	1	1	1	1	1	1	1	1	1	1	1	1
100007453|F|0-6:C>T-6:C>T	100007453	TGCAGATATAGTGGTCTGAGTCTTTTTCATCTGTAGCAACATAAGTTTATCATGTTTGTACCCTTATGC	TGCAGATATAGTGGTCTGAGTCTTTTTCATCTGTAGCAACATAAGTTTATCATGTTTGTACCCTTATGC	6:C>T	6	1	1	0.004808	0.995192	0	0.004808	0	0.009569	0.004785	16.41833	13	1	0	0	0	0	0	0	0	0	0	0	0	0	0	0	0	0	0	0	0	0	1	0	0	0	0	0	0	0	0	0	0	0
100007462|F|0--17:G>T	100007462	TGCAGACATCCAGTGTTGCTTGCAGAGTGCAGATAATCCCAACAGTAATACTGCTGTCATCAATCTGGA	TGCAGACATCCAGTGTTGCTTGCAGAGTGCAGATAATCCCAACAGTAATACTGCTGTCATCAATCTGGA		17	0.947115	0.994924	0.005076	0.994924	0.005076	0	0.010101	0.010101	0.010101	3.08584	3	1	1	1	1	1	1	-	1	1	1	1	1	1	1	1	1	1	1	1	1	1	1	1	1	1	1	1	1	1	-	1	1	1
100007462|F|0-17:G>T-17:G>T	100007462	TGCAGACATCCAGTGTTTCTTGCAGAGTGCAGATAATCCCAACAGTAATACTGCTGTCATCAATCTGGA	TGCAGACATCCAGTGTTTCTTGCAGAGTGCAGATAATCCCAACAGTAATACTGCTGTCATCAATCTGGA	17:G>T	17	0.947115	0.994924	0.005076	0.994924	0.005076	0	0.010101	0.010101	0.010101	3.08584	3	1	0	0	0	0	0	-	0	0	0	0	0	0	0	0	0	0	0	0	0	0	0	0	0	0	0	0	0	0	-	0	0	0
100007464|F|0--65:G>A	100007464	TGCAGACATCCATATCATATACGTTTTTGCAAAACCAAGTTCATGTCCCATCACTCCCCATTATGGCTC	TGCAGACATCCATATCATATACGTTTTTGCAAAACCAAGTTCATGTCCCATCACTCCCCATTATGGCTC		65	0.759615	0.987342	0.012658	0.987342	0.012658	0	0.024996	0.024996	0.024996	2.96703	2.66667	1	-	-	1	-	-	1	1	1	1	1	1	1	0	1	1	1	-	1	1	1	1	1	1	-	1	1	1	-	1	1	1	1
100007464|F|0-65:G>A-65:G>A	100007464	TGCAGACATCCATATCATATACGTTTTTGCAAAACCAAGTTCATGTCCCATCACTCCCCATTATGACTC	TGCAGACATCCATATCATATACGTTTTTGCAAAACCAAGTTCATGTCCCATCACTCCCCATTATGACTC	65:G>A	65	0.759615	0.987342	0.012658	0.987342	0.012658	0	0.024996	0.024996	0.024996	2.96703	2.66667	1	-	-	0	-	-	0	0	0	0	0	0	0	1	0	0	0	-	0	0	0	0	0	0	-	0	0	0	-	0	0	0	0
100007477|F|0--27:T>A	100007477	TGCAGACATGCACGCATGTAATTCCAGTTGAACGACCCGTGATTATGTAATCTATACAGAGCAAGCTAG	TGCAGACATGCACGCATGTAATTCCAGTTGAACGACCCGTGATTATGTAATCTATACAGAGCAAGCTAG		27	1	1	0.004808	0.995192	0	0.004808	0	0.009569	0.004785	14.87698	5	1	1	1	1	1	1	1	1	1	1	1	1	1	1	1	1	1	1	1	1	1	1	1	1	1	1	1	1	1	1	1	1	1
100007477|F|0-27:T>A-27:T>A	100007477	TGCAGACATGCACGCATGTAATTCCAGATGAACGACCCGTGATTATGTAATCTATACAGAGCAAGCTAG	TGCAGACATGCACGCATGTAATTCCAGATGAACGACCCGTGATTATGTAATCTATACAGAGCAAGCTAG	27:T>A	27	1	1	0.004808	0.995192	0	0.004808	0	0.009569	0.004785	14.87698	5	1	0	0	0	0	0	0	0	0	0	0	0	0	0	0	0	0	0	0	0	0	0	0	0	0	0	0	0	0	0	0	0	0
100007482|F|0--38:T>C	100007482	TGCAGACATGGAAGACCGTTCCCTTTGCCCTGTTATCTTGAGCGTACGGCCCCTTACCGTAAGGGACGG	TGCAGACATGGAAGACCGTTCCCTTTGCCCTGTTATCTTGAGCGTACGGCCCCTTACCGTAAGGGACGG		38	1	0.990385	0.254808	0.745192	0.009615	0.245192	0.019046	0.379761	0.199404	35.37751	20.27273	1	1	1	1	1	1	1	1	1	1	1	1	1	1	1	1	1	1	1	1	1	1	1	1	1	1	1	1	1	1	1	1	1
100007482|F|0-38:T>C-38:T>C	100007482	TGCAGACATGGAAGACCGTTCCCTTTGCCCTGTTATCTCGAGCGTACGGCCCCTTACCGTAAGGGACGG	TGCAGACATGGAAGACCGTTCCCTTTGCCCTGTTATCTCGAGCGTACGGCCCCTTACCGTAAGGGACGG	38:T>C	38	1	0.990385	0.254808	0.745192	0.009615	0.245192	0.019046	0.379761	0.199404	35.37751	20.27273	1	0	0	0	0	0	0	1	1	0	0	1	0	1	0	0	0	1	1	0	1	0	1	0	0	0	0	0	0	0	0	0	0
100007484|F|0--5:T>A	100007484	TGCAGTCATGGATGAGAAAAGGTCGAACGTATCGATCCATTTTGATCTTGACGCTTCAAAACACAAAAC	TGCAGTCATGGATGAGAAAAGGTCGAACGTATCGATCCATTTTGATCTTGACGCTTCAAAACACAAAAC		5	0.990385	0.868932	0.456311	0.543689	0.131068	0.325243	0.227778	0.496182	0.36198	3.71362	2.7037	0.9	1	1	0	1	1	1	1	1	1	-	1	1	1	1	1	1	1	1	1	0	1	1	1	1	1	1	1	1	1	1	1	1
100007484|F|0-5:T>A-5:T>A	100007484	TGCAGACATGGATGAGAAAAGGTCGAACGTATCGATCCATTTTGATCTTGACGCTTCAAAACACAAAAC	TGCAGACATGGATGAGAAAAGGTCGAACGTATCGATCCATTTTGATCTTGACGCTTCAAAACACAAAAC	5:T>A	5	0.990385	0.868932	0.456311	0.543689	0.131068	0.325243	0.227778	0.496182	0.36198	3.71362	2.7037	0.9	0	0	1	1	0	1	0	0	1	-	1	1	0	0	0	0	0	0	0	1	0	0	1	0	0	1	1	0	1	1	1	1
100007485|F|0--21:C>T	100007485	TGCAGACATGGGATTTTGGATCGACCCTCTGAACTCTGGTGAATAGCTTTGTGAATTAGTACAGGAAAG	TGCAGACATGGGATTTTGGATCGACCCTCTGAACTCTGGTGAATAGCTTTGTGAATTAGTACAGGAAAG		21	0.985577	1	0.014634	0.985366	0	0.014634	0	0.02884	0.01442	5.30769	3	1	1	1	1	1	1	1	1	1	1	1	1	1	1	1	1	1	1	1	1	1	1	1	1	-	1	1	1	1	1	1	1	1
100007485|F|0-21:C>T-21:C>T	100007485	TGCAGACATGGGATTTTGGATTGACCCTCTGAACTCTGGTGAATAGCTTTGTGAATTAGTACAGGAAAG	TGCAGACATGGGATTTTGGATTGACCCTCTGAACTCTGGTGAATAGCTTTGTGAATTAGTACAGGAAAG	21:C>T	21	0.985577	1	0.014634	0.985366	0	0.014634	0	0.02884	0.01442	5.30769	3	1	0	0	0	0	0	0	0	0	0	0	0	0	0	0	0	0	0	0	0	0	0	0	0	-	0	0	0	0	0	0	0	0
100007489|F|0--13:C>G	100007489	TGCAGACATGTATCCCATGGCAAAGCATAAAATTAGTCATTGATAAATAATTTCCTTCATTCTATTTTG	TGCAGACATGTATCCCATGGCAAAGCATAAAATTAGTCATTGATAAATAATTTCCTTCATTCTATTTTG		13	0.947115	1	0.005076	0.994924	0	0.005076	0	0.010101	0.00505	7.70293	6	1	1	1	-	1	1	1	1	1	1	1	1	1	1	1	1	1	1	1	1	1	1	1	1	1	1	1	1	-	1	1	1	1
100007489|F|0-13:C>G-13:C>G	100007489	TGCAGACATGTATGCCATGGCAAAGCATAAAATTAGTCATTGATAAATAATTTCCTTCATTCTATTTTG	TGCAGACATGTATGCCATGGCAAAGCATAAAATTAGTCATTGATAAATAATTTCCTTCATTCTATTTTG	13:C>G	13	0.947115	1	0.005076	0.994924	0	0.005076	0	0.010101	0.00505	7.70293	6	1	0	0	-	0	0	0	0	0	0	0	0	0	0	0	0	0	0	0	0	0	0	0	0	0	0	0	0	-	0	0	0	0
100007491|F|0--58:T>G	100007491	TGCAGACATGTGAGCAACTCAAAGAAAACATGTTTAATTTTTAAACCTTGCATGGTTGTTTTTTTTTCT	TGCAGACATGTGAGCAACTCAAAGAAAACATGTTTAATTTTTAAACCTTGCATGGTTGTTTTTTTTTCT		58	1	1	0.043269	0.956731	0	0.043269	0	0.082794	0.041397	9.096	3.76923	1	1	1	1	1	1	1	1	1	1	1	1	1	1	1	1	1	1	1	1	1	1	1	1	1	1	1	1	1	1	1	1	1
100007491|F|0-58:T>G-58:T>G	100007491	TGCAGACATGTGAGCAACTCAAAGAAAACATGTTTAATTTTTAAACCTTGCATGGTTGGTTTTTTTTCT	TGCAGACATGTGAGCAACTCAAAGAAAACATGTTTAATTTTTAAACCTTGCATGGTTGGTTTTTTTTCT	58:T>G	58	1	1	0.043269	0.956731	0	0.043269	0	0.082794	0.041397	9.096	3.76923	1	0	0	0	1	0	0	0	0	1	0	0	0	0	0	0	0	0	0	0	0	0	0	0	0	0	0	0	0	0	0	0	0
100007494|F|0--23:G>C	100007494	TGCAGACATTCCCAACAACAATAGCAACAGTGATTCTGGTGTTCTCGCTGTCAGTGTATTCAATGAAGC	TGCAGACATTCCCAACAACAATAGCAACAGTGATTCTGGTGTTCTCGCTGTCAGTGTATTCAATGAAGC		23	0.951923	0.994949	0.005051	0.994949	0.005051	0	0.01005	0.01005	0.01005	15.81743	10	1	1	1	1	1	1	-	1	1	1	1	1	1	1	1	1	1	1	1	1	1	1	1	1	1	1	1	1	1	1	1	1	1
100007494|F|0-23:G>C-23:G>C	100007494	TGCAGACATTCCCAACAACAATACCAACAGTGATTCTGGTGTTCTCGCTGTCAGTGTATTCAATGAAGC	TGCAGACATTCCCAACAACAATACCAACAGTGATTCTGGTGTTCTCGCTGTCAGTGTATTCAATGAAGC	23:G>C	23	0.951923	0.994949	0.005051	0.994949	0.005051	0	0.01005	0.01005	0.01005	15.81743	10	1	0	0	0	0	0	-	0	0	0	0	0	0	0	0	0	0	0	0	0	0	0	0	0	0	0	0	0	0	0	0	0	0
100007498|F|0--14:T>C	100007498	TGCAGACATTCTTCTTGTGCGCAATCTCATTGGCTGACCTATTTATGATGTCAAGTGTATCAACATGCC	TGCAGACATTCTTCTTGTGCGCAATCTCATTGGCTGACCTATTTATGATGTCAAGTGTATCAACATGCC		14	1	0.990385	0.105769	0.894231	0.009615	0.096154	0.019046	0.189164	0.104105	6.56	2.625	0.987805	1	1	1	1	1	1	1	1	1	1	1	1	1	1	1	1	1	1	1	1	1	1	1	1	1	1	1	1	1	1	1	1
100007498|F|0-14:T>C-14:T>C	100007498	TGCAGACATTCTTCCTGTGCGCAATCTCATTGGCTGACCTATTTATGATGTCAAGTGTATCAACATGCC	TGCAGACATTCTTCCTGTGCGCAATCTCATTGGCTGACCTATTTATGATGTCAAGTGTATCAACATGCC	14:T>C	14	1	0.990385	0.105769	0.894231	0.009615	0.096154	0.019046	0.189164	0.104105	6.56	2.625	0.987805	0	0	0	0	0	0	0	0	1	0	0	1	0	0	0	0	0	0	0	1	0	0	0	0	0	0	0	0	0	0	0	0
100007507|F|0--68:G>A	100007507	TGCAGACATTTCAACCCTTACTCTGTGTTTATAGTCCACATGTCCACGAAATCTACACACATAGTTACG	TGCAGACATTTCAACCCTTACTCTGTGTTTATAGTCCACATGTCCACGAAATCTACACACATAGTTACG		68	1	1	0.067308	0.932692	0	0.067308	0	0.125555	0.062777	19.55159	8.6875	0.987805	1	1	1	1	1	1	1	1	1	1	1	1	1	1	1	1	1	1	1	1	1	1	1	1	1	1	1	1	1	1	1	1
100007507|F|0-68:G>A-68:G>A	100007507	TGCAGACATTTCAACCCTTACTCTGTGTTTATAGTCCACATGTCCACGAAATCTACACACATAGTTACA	TGCAGACATTTCAACCCTTACTCTGTGTTTATAGTCCACATGTCCACGAAATCTACACACATAGTTACA	68:G>A	68	1	1	0.067308	0.932692	0	0.067308	0	0.125555	0.062777	19.55159	8.6875	0.987805	0	0	0	0	0	0	0	0	0	0	0	0	0	0	0	0	0	0	0	0	0	0	0	0	0	0	0	0	0	1	0	0
100007511|F|0--47:T>G	100007511	TGCAGACATTTGACAGTTTTCTTATAGGCCTCAGAGACCATACAGACTAGACCAGCCCTCACACGGCCA	TGCAGACATTTGACAGTTTTCTTATAGGCCTCAGAGACCATACAGACTAGACCAGCCCTCACACGGCCA		47	1	0.966346	0.418269	0.581731	0.033654	0.384615	0.065043	0.48664	0.275841	24.13992	17.40952	0.987805	1	1	1	1	1	1	1	1	1	1	1	1	1	1	1	1	1	1	1	1	1	1	1	1	1	1	1	1	1	1	1	1
100007511|F|0-47:T>G-47:T>G	100007511	TGCAGACATTTGACAGTTTTCTTATAGGCCTCAGAGACCATACAGACGAGTCCAGCCCTCACGCGGCCA	TGCAGACATTTGACAGTTTTCTTATAGGCCTCAGAGACCATACAGACGAGTCCAGCCCTCACGCGGCCA	47:T>G	47	1	0.966346	0.418269	0.581731	0.033654	0.384615	0.065043	0.48664	0.275841	24.13992	17.40952	0.987805	0	1	0	0	1	1	0	0	1	0	0	0	0	1	0	1	0	0	0	0	1	0	1	0	1	1	0	0	0	1	0	0
100007516|F|0--36:C>T	100007516	TGCAGACCAAATAGAGTACATTCATTGACGTCTTCACCAACCACCACTTATCATGTTGAAAATAGAATC	TGCAGACCAAATAGAGTACATTCATTGACGTCTTCACCAACCACCACTTATCATGTTGAAAATAGAATC		36	0.836538	0.994253	0.005747	0.994253	0.005747	0	0.011428	0.011428	0.011428	40.21739	29.5	1	1	1	1	1	1	1	1	1	1	1	-	1	1	1	1	1	1	1	1	1	1	1	1	1	-	1	1	-	1	1	1	1
100007516|F|0-36:C>T-36:C>T	100007516	TGCAGACCAAATAGAGTACATTCATTGACGTCTTCATCAACCACCACTTATCATGTTGAAAATAGAATC	TGCAGACCAAATAGAGTACATTCATTGACGTCTTCATCAACCACCACTTATCATGTTGAAAATAGAATC	36:C>T	36	0.836538	0.994253	0.005747	0.994253	0.005747	0	0.011428	0.011428	0.011428	40.21739	29.5	1	0	0	0	0	0	0	0	0	0	0	-	0	0	0	0	0	0	0	0	0	0	0	0	0	-	0	0	-	0	0	0	0
100007518|F|0--41:C>T	100007518	TGCAGACCAAGGCTGTCGAAATAACTTCAAATTCTTCAAATCTGTCTCCCAGTCAGAGAGAAAGGAACC	TGCAGACCAAGGCTGTCGAAATAACTTCAAATTCTTCAAATCTGTCTCCCAGTCAGAGAGAAAGGAACC		41	1	0.995192	0.091346	0.908654	0.004808	0.086538	0.009569	0.166004	0.087787	69.6494	33.77273	1	1	1	1	1	1	1	1	1	1	1	1	1	1	1	1	1	1	1	1	1	1	1	1	1	1	1	1	1	1	1	1	1
100007518|F|0-41:C>T-41:C>T	100007518	TGCAGACCAAGGCTGTCGAAATAACTTCAAATTCTTCAAATTTGTCTCCCAGTCAGAGAGAAAGGAACC	TGCAGACCAAGGCTGTCGAAATAACTTCAAATTCTTCAAATTTGTCTCCCAGTCAGAGAGAAAGGAACC	41:C>T	41	1	0.995192	0.091346	0.908654	0.004808	0.086538	0.009569	0.166004	0.087787	69.6494	33.77273	1	0	0	1	0	0	0	0	0	0	0	0	0	0	0	0	0	1	0	0	0	0	0	0	0	0	0	0	0	1	0	0	0
100007524|F|0--48:G>A	100007524	TGCAGACCAATTCCAGCATGTATATAGAGATGAATTGGACTGTTTTTCGGTGAAGATGCGCGAGTTAGC	TGCAGACCAATTCCAGCATGTATATAGAGATGAATTGGACTGTTTTTCGGTGAAGATGCGCGAGTTAGC		48	0.884615	0.315217	0.88587	0.11413	0.684783	0.201087	0.431711	0.202209	0.31696	4.11111	3.78307	0.953125	0	0	1	0	1	0	0	0	0	-	0	1	0	0	1	0	0	0	1	1	0	0	0	1	0	-	0	0	0	0	0	-
100007524|F|0-48:G>A-48:G>A	100007524	TGCAGACCAATTCCAGCATGTATATAGAGATGAATTGGACTGTTTTTCAGTGAAGGTGCGCGAGTTAGC	TGCAGACCAATTCCAGCATGTATATAGAGATGAATTGGACTGTTTTTCAGTGAAGGTGCGCGAGTTAGC	48:G>A	48	0.884615	0.315217	0.88587	0.11413	0.684783	0.201087	0.431711	0.202209	0.31696	4.11111	3.78307	0.953125	1	1	1	1	1	1	1	1	1	-	1	1	1	1	1	1	1	1	1	0	1	1	1	1	1	-	1	1	1	1	1	-
100007527|F|0--59:C>T	100007527	TGCAGACCACATTACCCTAGTTATCTACAACACTGGAACCCTCCTTGCACAAACAAAGTCTTAGAACAA	TGCAGACCACATTACCCTAGTTATCTACAACACTGGAACCCTCCTTGCACAAACAAAGTCTTAGAACAA		59	1	0.971154	0.307692	0.692308	0.028846	0.278846	0.056028	0.426036	0.241032	26.07755	14.84932	1	1	1	1	1	1	1	1	1	1	1	1	1	1	1	1	1	1	1	1	1	1	1	1	1	1	1	1	1	1	1	1	1
100007527|F|0-59:C>T-59:C>T	100007527	TGCAGACCACATTACCCTAGTTATCTACAACACTGGAACCCTCCTTGCACAAACAAAGTTTTAGAACAA	TGCAGACCACATTACCCTAGTTATCTACAACACTGGAACCCTCCTTGCACAAACAAAGTTTTAGAACAA	59:C>T	59	1	0.971154	0.307692	0.692308	0.028846	0.278846	0.056028	0.426036	0.241032	26.07755	14.84932	1	0	0	0	0	0	0	0	0	0	0	0	0	1	1	0	1	0	0	1	1	0	0	0	0	0	1	0	0	1	1	0	0
100007534|F|0--26:T>C	100007534	TGCAGACCACTGCCCAGAAACCACTTTCCCGTCCAGGTGAGCCCCCCAGCCTCCCGTGGACGTGTCTGT	TGCAGACCACTGCCCAGAAACCACTTTCCCGTCCAGGTGAGCCCCCCAGCCTCCCGTGGACGTGTCTGT		26	0.961538	0.005	0.995	0.005	0.995	0	0.00995	0.00995	0.00995	3	2.74468	1	0	0	0	0	0	0	0	0	0	0	0	0	0	0	0	0	0	0	0	0	0	0	0	0	0	0	0	0	0	0	0	0
100007534|F|0-26:T>C-26:T>C	100007534	TGCAGACCACTGCCCAGAAACCACTTCCCCGTCCAGGTGAGCCCCCCAGCCTCCCGTGGACGTGTCTGT	TGCAGACCACTGCCCAGAAACCACTTCCCCGTCCAGGTGAGCCCCCCAGCCTCCCGTGGACGTGTCTGT	26:T>C	26	0.961538	0.005	0.995	0.005	0.995	0	0.00995	0.00995	0.00995	3	2.74468	1	1	1	1	1	1	1	1	1	1	1	1	1	1	1	1	1	1	1	1	1	1	1	1	1	1	1	1	1	1	1	1	1
100007535|F|0--44:C>A	100007535	TGCAGACCACTGCCCTGACACCACTTCCCCATCCAAATGGGCCCCAAGCCCACCATGGACGCGTCTGTG	TGCAGACCACTGCCCTGACACCACTTCCCCATCCAAATGGGCCCCAAGCCCACCATGGACGCGTCTGTG		44	0.860577	1	0.011173	0.988827	0	0.011173	0	0.022097	0.011048	8.46226	2.5	1	1	1	1	1	-	1	1	1	1	1	1	-	1	1	1	1	1	1	1	1	1	-	1	1	1	1	1	1	1	-	1	-
100007535|F|0-44:C>A-44:C>A	100007535	TGCAGACCACTGCCCTGACACCACTTCCCCATCCAAATGGGCCCAAAGCCCACCATGGACGCGTCTGTG	TGCAGACCACTGCCCTGACACCACTTCCCCATCCAAATGGGCCCAAAGCCCACCATGGACGCGTCTGTG	44:C>A	44	0.860577	1	0.011173	0.988827	0	0.011173	0	0.022097	0.011048	8.46226	2.5	1	0	0	0	0	-	0	0	0	0	0	0	-	0	0	0	0	0	0	0	0	0	-	0	0	0	0	0	0	0	-	0	-
100007538|F|0--34:C>G	100007538	TGCAGACCAGCTTTATCAGTTTCAAACTTTCAAACGGCTACCAATTCCAAATTTGCTGCATTTATGGGC	TGCAGACCAGCTTTATCAGTTTCAAACTTTCAAACGGCTACCAATTCCAAATTTGCTGCATTTATGGGC		34	1	1	0.004808	0.995192	0	0.004808	0	0.009569	0.004785	23.79365	7	1	1	1	1	1	1	1	1	1	1	1	1	1	1	1	1	1	1	1	1	1	1	1	1	1	1	1	1	1	1	1	1	1
100007538|F|0-34:C>G-34:C>G	100007538	TGCAGACCAGCTTTATCAGTTTCAAACTTTCAAAGGGCTACCAATTCCAAATTTGCTGCATTTATGGGC	TGCAGACCAGCTTTATCAGTTTCAAACTTTCAAAGGGCTACCAATTCCAAATTTGCTGCATTTATGGGC	34:C>G	34	1	1	0.004808	0.995192	0	0.004808	0	0.009569	0.004785	23.79365	7	1	0	0	0	0	0	0	0	0	0	0	0	0	0	0	0	0	0	0	0	0	0	0	0	0	0	0	0	0	0	0	0	1
100007539|F|0--56:T>A	100007539	TGCAGACCAGTATAAATTAATTAGATTTTCACTCCCACCTGGCTCCCTCCTAAACCTCTGTCACAGAAT	TGCAGACCAGTATAAATTAATTAGATTTTCACTCCCACCTGGCTCCCTCCTAAACCTCTGTCACAGAAT		56	1	0.004808	1	0	0.995192	0.004808	0.009569	0	0.004785	10	8.55159	1	0	0	0	0	1	0	0	0	0	0	0	0	0	0	0	0	0	0	0	0	0	0	0	0	0	0	0	0	0	0	0	0
100007539|F|0-56:T>A-56:T>A	100007539	TGCAGACCAGTATAAATTAATTAGATTTTCACTCCCACCTGGCTCCCTCCTAAACCACTGTCACAGAAT	TGCAGACCAGTATAAATTAATTAGATTTTCACTCCCACCTGGCTCCCTCCTAAACCACTGTCACAGAAT	56:T>A	56	1	0.004808	1	0	0.995192	0.004808	0.009569	0	0.004785	10	8.55159	1	1	1	1	1	1	1	1	1	1	1	1	1	1	1	1	1	1	1	1	1	1	1	1	1	1	1	1	1	1	1	1	1
100007543|F|0--41:G>A	100007543	TGCAGACCATGAGCCCCACTCCAGCTGTGTCACTGATTACTGGTGACAAAGGTGCTAACTTACTAGATA	TGCAGACCATGAGCCCCACTCCAGCTGTGTCACTGATTACTGGTGACAAAGGTGCTAACTTACTAGATA		41	1	0.995192	0.149038	0.850962	0.004808	0.144231	0.009569	0.253652	0.131611	18.532	8.28205	0.95122	1	1	1	1	1	1	1	1	1	1	1	1	1	1	1	1	1	1	1	1	1	1	1	1	1	1	1	1	1	1	1	1
100007543|F|0-41:G>A-41:G>A	100007543	TGCAGACCATGAGCCCCACTCCAGCTGTGTCACTGATTACTAGTGACAAAGGTGCTAACTTACTAGATA	TGCAGACCATGAGCCCCACTCCAGCTGTGTCACTGATTACTAGTGACAAAGGTGCTAACTTACTAGATA	41:G>A	41	1	0.995192	0.149038	0.850962	0.004808	0.144231	0.009569	0.253652	0.131611	18.532	8.28205	0.95122	0	0	0	1	0	0	0	0	0	0	0	1	1	0	0	0	0	0	0	0	0	0	0	0	0	0	0	0	0	1	0	0
100007548|F|0--43:G>A	100007548	TGCAGACCCGCTTCCATGGACCTTCGCACTACGACCGTCGTAAGCCAACGGTAACTTGTACCACTTACG	TGCAGACCCGCTTCCATGGACCTTCGCACTACGACCGTCGTAAGCCAACGGTAACTTGTACCACTTACG		43	0.995192	1	0.004831	0.995169	0	0.004831	0	0.009615	0.004808	6.74104	3	1	1	1	1	1	1	1	1	1	1	1	1	1	1	1	1	1	1	1	1	1	1	1	1	1	1	1	1	1	1	1	1	1
100007548|F|0-43:G>A-43:G>A	100007548	TGCAGACCCGCTTCCATGGACCTTCGCACTACGACCGTCGTAAAACAACGGTAACTTGTACCACTTACG	TGCAGACCCGCTTCCATGGACCTTCGCACTACGACCGTCGTAAAACAACGGTAACTTGTACCACTTACG	43:G>A	43	0.995192	1	0.004831	0.995169	0	0.004831	0	0.009615	0.004808	6.74104	3	1	0	0	0	0	0	0	0	0	0	0	0	0	0	0	0	0	0	0	0	0	0	0	0	0	0	0	0	0	1	0	0	0
100007551|F|0--43:C>T	100007551	TGCAGACCCTCCCTGTTAACCTAGTTTATGTTCGAAGAAGGCTCCACTGAGCTATCAACAAACTTCCTA	TGCAGACCCTCCCTGTTAACCTAGTTTATGTTCGAAGAAGGCTCCACTGAGCTATCAACAAACTTCCTA		43	1	0.932692	0.447115	0.552885	0.067308	0.379808	0.125555	0.494406	0.309981	47.89362	33.16667	0.963415	1	1	1	1	1	1	1	1	1	1	1	1	1	1	1	1	1	1	1	1	1	1	1	1	1	1	1	1	1	0	1	1
100007551|F|0-43:C>T-43:C>T	100007551	TGCAGACCCTCCCTGTTAACCTAGTTTATGTTCGAAGAAGGCTTCACTGAGCTATCAACAAACTTCCTA	TGCAGACCCTCCCTGTTAACCTAGTTTATGTTCGAAGAAGGCTTCACTGAGCTATCAACAAACTTCCTA	43:C>T	43	1	0.932692	0.447115	0.552885	0.067308	0.379808	0.125555	0.494406	0.309981	47.89362	33.16667	0.963415	0	1	0	0	1	0	0	0	0	0	0	0	1	1	0	1	1	0	1	0	0	1	0	0	1	0	0	1	0	1	1	1
100007555|F|0--6:G>C	100007555	TGCAGAGCGAGACTGATCAAGGAGTCTCCAGGTTGGACTCTGCTCTTGAGCAGTTGCAAAGAAGTCATC	TGCAGAGCGAGACTGATCAAGGAGTCTCCAGGTTGGACTCTGCTCTTGAGCAGTTGCAAAGAAGTCATC		6	1	0.927885	0.533654	0.466346	0.072115	0.461538	0.13383	0.497735	0.315782	8.25106	5.96324	0.97561	1	0	1	1	1	1	1	1	1	1	1	1	1	1	1	0	1	1	1	1	1	1	1	1	1	1	1	1	1	1	1	1
100007555|F|0-6:G>C-6:G>C	100007555	TGCAGACCGAGACTGATCAAGGAGTCTCCAGGTTGGACTCTGCTCTTGAGCAGTTGCAAAGAAGTCATC	TGCAGACCGAGACTGATCAAGGAGTCTCCAGGTTGGACTCTGCTCTTGAGCAGTTGCAAAGAAGTCATC	6:G>C	6	1	0.927885	0.533654	0.466346	0.072115	0.461538	0.13383	0.497735	0.315782	8.25106	5.96324	0.97561	1	1	1	0	1	0	1	0	1	1	0	1	0	0	1	1	1	1	0	0	0	0	0	0	1	0	0	0	1	0	1	1
100007557|F|0--32:G>C	100007557	TGCAGACCGATTGGTCAGTGGTAAAAAGTACTGTTCAAAATAAAATTTCCTCGATCACGACCTGGTGGC	TGCAGACCGATTGGTCAGTGGTAAAAAGTACTGTTCAAAATAAAATTTCCTCGATCACGACCTGGTGGC		32	1	1	0.004808	0.995192	0	0.004808	0	0.009569	0.004785	9.10757	6	1	1	1	1	1	1	1	1	1	1	1	1	1	1	1	1	1	1	1	1	1	1	1	1	1	1	1	1	1	1	1	1	1
100007557|F|0-32:G>C-32:G>C	100007557	TGCAGACCGATTGGTCAGTGGTAAAAAGTACTCTTCAAAATAAAATTTCCTCGATCACGACCTGGTGGC	TGCAGACCGATTGGTCAGTGGTAAAAAGTACTCTTCAAAATAAAATTTCCTCGATCACGACCTGGTGGC	32:G>C	32	1	1	0.004808	0.995192	0	0.004808	0	0.009569	0.004785	9.10757	6	1	0	0	0	0	0	0	0	0	0	0	0	0	0	0	0	0	0	0	0	0	0	0	0	0	0	0	0	0	0	0	0	0
100007558|F|0--8:G>C	100007558	TGCAGACCGCATGGACCTTACTCGTCAACTGTGCCAGAAGGTCATGGGTTCGAATCCCACCAGGGATTT	TGCAGACCGCATGGACCTTACTCGTCAACTGTGCCAGAAGGTCATGGGTTCGAATCCCACCAGGGATTT		8	0.461538	0.947917	0.052083	0.947917	0.052083	0	0.098741	0.098741	0.098741	6.06364	4.33333	1	-	1	1	1	-	-	-	1	-	1	-	-	1	-	-	-	1	1	1	1	0	-	-	1	1	1	-	-	-	-	-	-
100007558|F|0-8:G>C-8:G>C	100007558	TGCAGACCCCATGGACCTTACTCGTCAACTGTGCCAGAAGGTCATGGGTTCGAATCCCACCAGGGATTT	TGCAGACCCCATGGACCTTACTCGTCAACTGTGCCAGAAGGTCATGGGTTCGAATCCCACCAGGGATTT	8:G>C	8	0.461538	0.947917	0.052083	0.947917	0.052083	0	0.098741	0.098741	0.098741	6.06364	4.33333	1	-	0	0	0	-	-	-	0	-	0	-	-	0	-	-	-	0	0	0	0	1	-	-	0	0	0	-	-	-	-	-	-
100007559|F|0--61:T>A	100007559	TGCAGACCGCTTCTATGACGCCATGACTGACCAAGCTGAAAATGATATGTCTGGGAATACATCTTTAAA	TGCAGACCGCTTCTATGACGCCATGACTGACCAAGCTGAAAATGATATGTCTGGGAATACATCTTTAAA		61	1	1	0.009615	0.990385	0	0.009615	0	0.019046	0.009523	14.75794	5	1	1	1	1	1	1	1	1	1	1	1	1	1	1	1	1	1	1	1	1	1	1	1	1	1	1	1	1	1	1	1	1	1
100007559|F|0-61:T>A-61:T>A	100007559	TGCAGACCGCTTCTATGACGCCATGACTGACCAAGCTGAAAATGATATGTCTGGGAATACAACTTTAAA	TGCAGACCGCTTCTATGACGCCATGACTGACCAAGCTGAAAATGATATGTCTGGGAATACAACTTTAAA	61:T>A	61	1	1	0.009615	0.990385	0	0.009615	0	0.019046	0.009523	14.75794	5	1	0	0	0	0	0	0	0	0	0	0	0	1	0	0	0	0	0	0	0	0	0	0	0	0	0	0	0	0	0	0	0	0
100007560|F|0--16:G>T	100007560	TGCAGACCGTATAGAGGTTGTAAGACTCAACGTTTACTCAAATGCAGTAAGACTCAGATGTTACTAAAA	TGCAGACCGTATAGAGGTTGTAAGACTCAACGTTTACTCAAATGCAGTAAGACTCAGATGTTACTAAAA		16	1	0.995192	0.139423	0.860577	0.004808	0.134615	0.009569	0.239969	0.124769	18.51394	9.75758	1	1	1	1	1	1	1	1	1	1	1	1	1	1	1	1	1	1	1	1	1	1	1	1	1	1	1	1	1	1	1	1	1
100007560|F|0-16:G>T-16:G>T	100007560	TGCAGACCGTATAGAGTTTGTAAGACTCAACGTTTACTCAAATGCAGTAAGACTCAGATGTTACTAAAA	TGCAGACCGTATAGAGTTTGTAAGACTCAACGTTTACTCAAATGCAGTAAGACTCAGATGTTACTAAAA	16:G>T	16	1	0.995192	0.139423	0.860577	0.004808	0.134615	0.009569	0.239969	0.124769	18.51394	9.75758	1	0	0	1	1	0	0	0	0	0	0	0	0	0	0	0	0	1	0	0	0	1	0	0	0	0	1	0	0	0	0	1	0
100007563|F|0--19:G>T	100007563	TGCAGACCTCAGTCCTTAAGTCTTCTGATCGATTTCAGGTTTAGCGGACGTGTTGATATATAAATATCT	TGCAGACCTCAGTCCTTAAGTCTTCTGATCGATTTCAGGTTTAGCGGACGTGTTGATATATAAATATCT		19	1	0.841346	0.625	0.375	0.158654	0.466346	0.266966	0.46875	0.367858	12.98165	8.85714	0.987805	1	0	1	1	1	0	1	1	1	1	1	0	1	1	1	1	1	0	0	0	1	1	1	1	1	1	1	1	0	1	1	0
100007563|F|0-19:G>T-19:G>T	100007563	TGCAGACCTCAGTCCTTAATTCTTCTGATCGATTTCAGGTTTAGCGGACGTGTTGATATATAAATATCT	TGCAGACCTCAGTCCTTAATTCTTCTGATCGATTTCAGGTTTAGCGGACGTGTTGATATATAAATATCT	19:G>T	19	1	0.841346	0.625	0.375	0.158654	0.466346	0.266966	0.46875	0.367858	12.98165	8.85714	0.987805	1	1	1	0	0	1	1	0	0	1	0	1	0	0	1	1	1	1	1	1	0	0	1	1	1	0	0	1	1	1	0	1
100007564|F|0--61:G>A	100007564	TGCAGACCTCATAGTACCTGCAACCATTGTTCCATTTACAAAAAGATCTTAGTGTTATGAAGCTGTAGT	TGCAGACCTCATAGTACCTGCAACCATTGTTCCATTTACAAAAAGATCTTAGTGTTATGAAGCTGTAGT		61	1	1	0.019231	0.980769	0	0.019231	0	0.037722	0.018861	18.57937	5	1	1	1	1	1	1	1	1	1	1	1	1	1	1	1	1	1	1	1	1	1	1	1	1	1	1	1	1	1	1	1	1	1
100007564|F|0-61:G>A-61:G>A	100007564	TGCAGACCTCATAGTACCTGCAACCATTGTTCCATTTACAAAAAGATCTTAGTGTTATGAAACTGTAGT	TGCAGACCTCATAGTACCTGCAACCATTGTTCCATTTACAAAAAGATCTTAGTGTTATGAAACTGTAGT	61:G>A	61	1	1	0.019231	0.980769	0	0.019231	0	0.037722	0.018861	18.57937	5	1	0	0	0	0	0	0	0	0	0	0	0	0	0	0	0	0	0	0	0	0	0	0	0	0	0	0	0	0	0	0	0	0
100007565|F|0--11:A>T	100007565	TGCAGACCTCAAGAACCTTACTCGTCAGCTTTACCGGCTTGCATTCCATTCCTGTCATCATCTCTGCTC	TGCAGACCTCAAGAACCTTACTCGTCAGCTTTACCGGCTTGCATTCCATTCCTGTCATCATCTCTGCTC		11	0.9375	0.005128	1	0	0.994872	0.005128	0.010204	0	0.005102	4	2.71429	1	0	0	0	0	0	0	0	-	0	0	0	0	0	0	0	0	0	0	0	0	0	0	0	0	0	0	0	0	0	0	0	0
100007565|F|0-11:A>T-11:A>T	100007565	TGCAGACCTCATGAACCTTACTCGTCAGCTTTACCGGCTTGCATTCCATTCCTGTCATCATCTCTGCTC	TGCAGACCTCATGAACCTTACTCGTCAGCTTTACCGGCTTGCATTCCATTCCTGTCATCATCTCTGCTC	11:A>T	11	0.9375	0.005128	1	0	0.994872	0.005128	0.010204	0	0.005102	4	2.71429	1	1	1	1	1	1	1	1	-	1	1	1	1	1	1	1	1	1	1	1	1	1	1	1	1	1	1	1	1	1	1	1	1
100007567|F|0--11:G>A	100007567	TGCAGACCTCTGTCTATCGTAAACCAACCCATAACAACCAATATATTCACCACCAATCCAACCATCCCC	TGCAGACCTCTGTCTATCGTAAACCAACCCATAACAACCAATATATTCACCACCAATCCAACCATCCCC		11	1	1	0.004808	0.995192	0	0.004808	0	0.009569	0.004785	10.30556	6	1	1	1	1	1	1	1	1	1	1	1	1	1	1	1	1	1	1	1	1	1	1	1	1	1	1	1	1	1	1	1	1	1
100007567|F|0-11:G>A-11:G>A	100007567	TGCAGACCTCTATCTATCGTAAACCAACCCATAACAACCAATATATTCACCACCAATCCAACCATCCCC	TGCAGACCTCTATCTATCGTAAACCAACCCATAACAACCAATATATTCACCACCAATCCAACCATCCCC	11:G>A	11	1	1	0.004808	0.995192	0	0.004808	0	0.009569	0.004785	10.30556	6	1	0	0	0	0	0	0	0	0	0	0	0	0	0	0	0	0	0	0	0	0	0	0	0	0	0	0	0	0	0	0	0	0
100007568|F|0--58:G>A	100007568	TGCAGACCTGACCTTCGTGGACAAAGACCATAAGACAGTGAAAGCAATTTTTGCATGAGCAGGAAAATT	TGCAGACCTGACCTTCGTGGACAAAGACCATAAGACAGTGAAAGCAATTTTTGCATGAGCAGGAAAATT		58	1	0.942308	0.442308	0.557692	0.057692	0.384615	0.108728	0.493343	0.301036	40.83193	24.67857	1	1	1	1	1	1	1	1	1	1	1	1	0	1	1	1	1	1	1	1	1	1	1	1	1	1	1	1	1	1	1	1	1
100007568|F|0-58:G>A-58:G>A	100007568	TGCAGACCTGACCTTCGTGGACAAAGACCATAAGACAGTGAAAGCAATTTTTGCATGAACAGGAAAATT	TGCAGACCTGACCTTCGTGGACAAAGACCATAAGACAGTGAAAGCAATTTTTGCATGAACAGGAAAATT	58:G>A	58	1	0.942308	0.442308	0.557692	0.057692	0.384615	0.108728	0.493343	0.301036	40.83193	24.67857	1	0	0	0	0	1	0	1	0	1	1	1	1	0	1	1	0	1	1	1	0	1	0	0	0	0	1	0	0	0	0	1	0
100007573|F|0--51:G>A	100007573	TGCAGACCTTGTTGCCAAAATCACTTAGCTTGATATTGCTTTGTAGAACAGGCTGATCTTTGATCATTA	TGCAGACCTTGTTGCCAAAATCACTTAGCTTGATATTGCTTTGTAGAACAGGCTGATCTTTGATCATTA		51	1	0.995192	0.052885	0.947115	0.004808	0.048077	0.009569	0.100176	0.054872	10.68526	5.66667	1	1	1	1	1	1	1	1	1	1	1	1	1	1	1	1	1	1	1	1	1	1	1	1	1	1	1	1	1	1	1	1	1
100007573|F|0-51:G>A-51:G>A	100007573	TGCAGACCTTGTTGCCAAAATCACTTAGCTTGATATTGCTTTGTAGAACAGACTGATCTTTGATCATTA	TGCAGACCTTGTTGCCAAAATCACTTAGCTTGATATTGCTTTGTAGAACAGACTGATCTTTGATCATTA	51:G>A	51	1	0.995192	0.052885	0.947115	0.004808	0.048077	0.009569	0.100176	0.054872	10.68526	5.66667	1	0	0	0	0	0	0	0	0	0	0	0	0	0	0	0	0	0	0	0	0	1	0	0	0	0	0	0	0	0	0	0	0
100007575|F|0--65:C>A	100007575	TGCAGACGAAACCTTGATATCGAACGTCCAACTTACACAAATCTGAACCGCCTGATTGGTCAAATCGTC	TGCAGACGAAACCTTGATATCGAACGTCCAACTTACACAAATCTGAACCGCCTGATTGGTCAAATCGTC		65	0.985577	1	0.009756	0.990244	0	0.009756	0	0.019322	0.009661	6.00803	2.5	1	1	1	1	1	-	1	1	1	1	1	1	1	1	1	1	1	1	1	1	1	1	1	1	1	1	1	1	1	1	1	1	1
100007575|F|0-65:C>A-65:C>A	100007575	TGCAGACGAAACCTTGATATCGAACGTCCAACTTACACAAATCTGAACCGCCTGATTGGTCAAATAGTC	TGCAGACGAAACCTTGATATCGAACGTCCAACTTACACAAATCTGAACCGCCTGATTGGTCAAATAGTC	65:C>A	65	0.985577	1	0.009756	0.990244	0	0.009756	0	0.019322	0.009661	6.00803	2.5	1	0	0	0	0	-	0	0	0	0	0	0	0	0	0	0	0	0	0	0	0	0	0	0	0	0	0	0	0	0	0	0	0
100007577|F|0--27:C>T	100007577	TGCAGACGAACAAAGTCAGCATATCAACTGTCTAGATGATTCTTGCAACATACCCAGTGCCTCAAACGT	TGCAGACGAACAAAGTCAGCATATCAACTGTCTAGATGATTCTTGCAACATACCCAGTGCCTCAAACGT		27	1	0.995192	0.057692	0.942308	0.004808	0.052885	0.009569	0.108728	0.059148	7.884	4.5	1	1	1	1	1	1	1	1	1	1	1	1	1	1	1	1	1	1	1	1	1	1	1	1	1	1	1	1	1	1	1	1	1
100007577|F|0-27:C>T-27:C>T	100007577	TGCAGACGAACAAAGTCAGCATATCAATTGTCTAGATGATTCTTGCAACATACCCAGTGCCTCAAACGT	TGCAGACGAACAAAGTCAGCATATCAATTGTCTAGATGATTCTTGCAACATACCCAGTGCCTCAAACGT	27:C>T	27	1	0.995192	0.057692	0.942308	0.004808	0.052885	0.009569	0.108728	0.059148	7.884	4.5	1	0	0	0	0	0	0	0	0	0	0	0	0	0	0	0	0	0	0	0	1	0	0	0	0	0	0	0	0	0	0	0	0
100007580|F|0--46:C>T	100007580	TGCAGACGAACCATACTTGCAGAGGAGCTCTGCTAATGGATGGCGACTATGAGGGTGTATGCCACACTG	TGCAGACGAACCATACTTGCAGAGGAGCTCTGCTAATGGATGGCGACTATGAGGGTGTATGCCACACTG		46	1	0.913462	0.586538	0.413462	0.086538	0.5	0.158099	0.485022	0.321561	13.16522	10.95918	1	1	1	1	1	1	1	1	1	1	0	1	1	1	1	0	1	1	1	1	1	1	1	1	1	1	1	1	1	1	0	0	1
100007580|F|0-46:C>T-46:C>T	100007580	TGCAGACGAACCATACTTGCAGAGGAGCTCTGCTAATGGATGGCGATTATGAGGGTGTATGCCACACTG	TGCAGACGAACCATACTTGCAGAGGAGCTCTGCTAATGGATGGCGATTATGAGGGTGTATGCCACACTG	46:C>T	46	1	0.913462	0.586538	0.413462	0.086538	0.5	0.158099	0.485022	0.321561	13.16522	10.95918	1	0	1	0	0	0	1	0	1	1	1	1	0	0	0	1	1	0	0	0	0	0	1	0	0	1	1	0	0	0	1	1	1
100007583|F|0--25:A>C	100007583	TGCAGACGAATGAAAGACTTAGCATACTTTTGTATATGTTCAAATTGATGTATCTCTTTTAGAAGAGCT	TGCAGACGAATGAAAGACTTAGCATACTTTTGTATATGTTCAAATTGATGTATCTCTTTTAGAAGAGCT		25	0.918269	0.010471	0.994764	0.005236	0.989529	0.005236	0.020723	0.010416	0.01557	4	3.34061	1	0	0	0	0	0	0	0	0	0	0	0	-	0	0	0	0	0	0	0	-	0	-	0	0	0	0	0	0	0	0	0	0
100007583|F|0-25:A>C-25:A>C	100007583	TGCAGACGAATGAAAGACTTAGCATCCTTTTGTATATGTTCAAATTGATGTATCTCTTTTAGAAGAGCT	TGCAGACGAATGAAAGACTTAGCATCCTTTTGTATATGTTCAAATTGATGTATCTCTTTTAGAAGAGCT	25:A>C	25	0.918269	0.010471	0.994764	0.005236	0.989529	0.005236	0.020723	0.010416	0.01557	4	3.34061	1	1	1	1	1	1	1	1	1	1	1	1	-	1	1	1	1	1	1	1	-	1	-	1	1	1	1	1	1	1	1	1	1
100007587|F|0--35:C>A	100007587	TGCAGACGAGTAACTTGAAATGGGAATTTGTTGCCCAAATAAGGCTGATCATTTACATTGAGTACAAAC	TGCAGACGAGTAACTTGAAATGGGAATTTGTTGCCCAAATAAGGCTGATCATTTACATTGAGTACAAAC		35	0.971154	0.009901	0.99505	0.00495	0.990099	0.00495	0.019606	0.009852	0.014729	5.5	5.11523	1	0	0	0	0	0	0	0	0	0	1	0	0	0	0	0	0	0	0	0	0	0	0	0	0	0	0	0	0	0	0	0	0
100007587|F|0-35:C>A-35:C>A	100007587	TGCAGACGAGTAACTTGAAATGGGAATTTGTTGCCAAAATAAGGCTGATCATTTACATTGAGTACAAAC	TGCAGACGAGTAACTTGAAATGGGAATTTGTTGCCAAAATAAGGCTGATCATTTACATTGAGTACAAAC	35:C>A	35	0.971154	0.009901	0.99505	0.00495	0.990099	0.00495	0.019606	0.009852	0.014729	5.5	5.11523	1	1	1	1	1	1	1	1	1	1	1	1	1	1	1	1	1	1	1	1	1	1	1	1	1	1	1	1	1	1	1	1	1
100007592|F|0--20:C>G	100007592	TGCAGACGATGATTAACCAACATCAAGGAAAGGACCTACTGGAGGGACGCCCATACTCATGCCCAAGAT	TGCAGACGATGATTAACCAACATCAAGGAAAGGACCTACTGGAGGGACGCCCATACTCATGCCCAAGAT		20	1	1	0.004808	0.995192	0	0.004808	0	0.009569	0.004785	22.44048	13.5	1	1	1	1	1	1	1	1	1	1	1	1	1	1	1	1	1	1	1	1	1	1	1	1	1	1	1	1	1	1	1	1	1
100007592|F|0-20:C>G-20:C>G	100007592	TGCAGACGATGATTAACCAAGATCAAGGAAAGGACCTACTGGAGGGACGCCCATACTCATGCCCAAGAT	TGCAGACGATGATTAACCAAGATCAAGGAAAGGACCTACTGGAGGGACGCCCATACTCATGCCCAAGAT	20:C>G	20	1	1	0.004808	0.995192	0	0.004808	0	0.009569	0.004785	22.44048	13.5	1	0	0	0	0	0	0	0	0	0	0	0	0	0	0	0	0	0	0	0	0	0	0	0	0	0	0	0	0	0	0	0	0
100007593|F|0--5:A>T	100007593	TGCAGACGCATACACGATAATGTCATCTTGGCGAGGTTTCACTTCTTACTTTCTACCCATTCAACTGAA	TGCAGACGCATACACGATAATGTCATCTTGGCGAGGTTTCACTTCTTACTTTCTACCCATTCAACTGAA		5	0.605769	0.888889	0.214286	0.785714	0.111111	0.103175	0.197531	0.336735	0.267133	9.13669	8.32258	0.961538	-	1	1	-	1	-	1	1	1	-	1	-	-	-	1	-	1	1	1	1	1	-	-	1	1	1	1	-	-	-	1	1
100007593|F|0-5:A>T-5:A>T	100007593	TGCAGTCGCATACACGATAATGTCATCTTGGCGAGGTTTCACTTCTTACTTTCTACCCATTCAACTGAA	TGCAGTCGCATACACGATAATGTCATCTTGGCGAGGTTTCACTTCTTACTTTCTACCCATTCAACTGAA	5:A>T	5	0.605769	0.888889	0.214286	0.785714	0.111111	0.103175	0.197531	0.336735	0.267133	9.13669	8.32258	0.961538	-	0	0	-	0	-	0	0	0	-	1	-	-	-	0	-	0	0	0	1	0	-	-	0	0	0	0	-	-	-	0	0
100007596|F|0--67:T>A	100007596	TGCAGACGCTTAATCCCATCCTTGTTTGAACACTTGGGTTCATTCAAACGTCCACCCTGTTACTTGCTA	TGCAGACGCTTAATCCCATCCTTGTTTGAACACTTGGGTTCATTCAAACGTCCACCCTGTTACTTGCTA		67	0.985577	0.004878	0.995122	0.004878	0.995122	0	0.009709	0.009709	0.009709	6	4.5587	1	0	0	0	0	0	0	0	-	0	0	0	0	0	0	0	0	0	0	0	0	0	0	0	0	0	0	0	0	0	0	0	-
100007596|F|0-67:T>A-67:T>A	100007596	TGCAGACGCTTAATCCCATCCTTGTTTGAACACTTGGGTTCATTCAAACGTCCACCCTGTTACTTGCAA	TGCAGACGCTTAATCCCATCCTTGTTTGAACACTTGGGTTCATTCAAACGTCCACCCTGTTACTTGCAA	67:T>A	67	0.985577	0.004878	0.995122	0.004878	0.995122	0	0.009709	0.009709	0.009709	6	4.5587	1	1	1	1	1	1	1	1	-	1	1	1	1	1	1	1	1	1	1	1	1	1	1	1	1	1	1	1	1	1	1	1	-
100007601|F|0--6:C>T	100007601	TGCAGACGGAGGAAGTGGATATCTGGATGGTTCCTGTCACGGCAGCACCCTCACCATTCTGGTTCACAG	TGCAGACGGAGGAAGTGGATATCTGGATGGTTCCTGTCACGGCAGCACCCTCACCATTCTGGTTCACAG		6	1	0.865385	0.629808	0.370192	0.134615	0.495192	0.232988	0.4663	0.349644	46	36.93827	1	1	1	1	1	1	1	0	1	1	1	1	1	1	1	1	1	1	0	1	1	1	1	1	1	1	1	1	1	1	1	1	1
100007601|F|0-6:C>T-6:C>T	100007601	TGCAGATGGAGGAAGTGGATATCTGGATGGTTCCTGTCACGGCAGCACCCTCACCATTCTGGTTCACAG	TGCAGATGGAGGAAGTGGATATCTGGATGGTTCCTGTCACGGCAGCACCCTCACCATTCTGGTTCACAG	6:C>T	6	1	0.865385	0.629808	0.370192	0.134615	0.495192	0.232988	0.4663	0.349644	46	36.93827	1	0	1	1	1	0	0	1	1	1	1	0	1	1	0	1	1	1	1	0	1	1	1	0	0	1	1	0	0	1	1	1	0
100007602|F|0--49:A>T	100007602	TGCAGACGGAGTGAGACCTCCATGGTTAGCTCTGAAATTGATAAAATCGAGGGATGTTAACGATGTCCA	TGCAGACGGAGTGAGACCTCCATGGTTAGCTCTGAAATTGATAAAATCGAGGGATGTTAACGATGTCCA		49	0.995192	1	0.009662	0.990338	0	0.009662	0	0.019137	0.009568	8.54582	3.66667	1	1	1	1	1	1	1	1	1	1	1	1	1	1	1	1	1	1	1	1	1	1	1	1	1	1	1	1	1	1	1	1	1
100007602|F|0-49:A>T-49:A>T	100007602	TGCAGACGGAGTGAGACCTCCATGGTTAGCTCTGAAATTGATAAAATCGTTAGATGTTAACGATGTCCA	TGCAGACGGAGTGAGACCTCCATGGTTAGCTCTGAAATTGATAAAATCGTTAGATGTTAACGATGTCCA	49:A>T	49	0.995192	1	0.009662	0.990338	0	0.009662	0	0.019137	0.009568	8.54582	3.66667	1	0	0	0	0	0	0	0	0	0	0	0	0	0	0	0	0	0	0	0	0	0	0	0	0	1	0	0	0	0	0	0	0
100007605|F|0--44:C>G	100007605	TGCAGACGGCAAGCATATTTGAGCGCGCGCTCACGCCGTCTGCTCGCTGTCTGGTCCTGCCGACTGTTT	TGCAGACGGCAAGCATATTTGAGCGCGCGCTCACGCCGTCTGCTCGCTGTCTGGTCCTGCCGACTGTTT		44	1	1	0.009615	0.990385	0	0.009615	0	0.019046	0.009523	11.14683	4	1	1	1	1	1	1	1	1	1	1	1	1	1	1	1	1	1	1	1	1	1	1	1	1	1	1	1	1	1	1	1	1	1
100007605|F|0-44:C>G-44:C>G	100007605	TGCAGACGGCAAGCATATTTGAGCGCGCGCTCACGCCGTCTGCTGGCTGTCTGGTCCTGCCGACTGTTT	TGCAGACGGCAAGCATATTTGAGCGCGCGCTCACGCCGTCTGCTGGCTGTCTGGTCCTGCCGACTGTTT	44:C>G	44	1	1	0.009615	0.990385	0	0.009615	0	0.019046	0.009523	11.14683	4	1	0	0	0	0	0	0	0	0	0	0	0	0	0	0	0	0	0	0	0	0	0	0	0	0	0	1	0	0	0	0	0	0
100007607|F|0--20:A>G	100007607	TGCAGACGGCACTAAGTGCAAAGGGCTATTCCCGATGCGCCGCCAAAGCCATTTTGATGGCGCATCGAG	TGCAGACGGCACTAAGTGCAAAGGGCTATTCCCGATGCGCCGCCAAAGCCATTTTGATGGCGCATCGAG		20	1	1	0.0625	0.9375	0	0.0625	0	0.117188	0.058594	8.84921	5.25	0.987805	1	1	1	1	1	1	1	1	1	1	1	1	1	1	1	1	1	1	1	1	1	1	1	1	1	1	1	1	1	1	1	1
100007607|F|0-20:A>G-20:A>G	100007607	TGCAGACGGCACTAAGTGCAGAGGGCTATTCCCGATGCGCCGCCAAAGCCATTTTGATGGCGCATCGAG	TGCAGACGGCACTAAGTGCAGAGGGCTATTCCCGATGCGCCGCCAAAGCCATTTTGATGGCGCATCGAG	20:A>G	20	1	1	0.0625	0.9375	0	0.0625	0	0.117188	0.058594	8.84921	5.25	0.987805	0	0	0	0	0	0	0	0	0	0	0	0	1	0	0	0	0	0	0	0	0	0	0	0	0	1	0	0	0	0	0	0
100007608|F|0--47:G>A	100007608	TGCAGACGGCACTGAGCAAGAAGGGCTACTCCAAGAGAGCCGCTAAAGCCATCTCCCAGGCGCATCAGG	TGCAGACGGCACTGAGCAAGAAGGGCTACTCCAAGAGAGCCGCTAAAGCCATCTCCCAGGCGCATCAGG		47	1	1	0.009615	0.990385	0	0.009615	0	0.019046	0.009523	12.22222	5	1	1	1	1	1	1	1	1	1	1	1	1	1	1	1	1	1	1	1	1	1	1	1	1	1	1	1	1	1	1	1	1	1
100007608|F|0-47:G>A-47:G>A	100007608	TGCAGACGGCACTGAGCAAGAAGGGCTACTCCAAGAGAGCCGCTAAAACCATCTCCCAGGCGCATCAGG	TGCAGACGGCACTGAGCAAGAAGGGCTACTCCAAGAGAGCCGCTAAAACCATCTCCCAGGCGCATCAGG	47:G>A	47	1	1	0.009615	0.990385	0	0.009615	0	0.019046	0.009523	12.22222	5	1	0	0	0	0	0	0	0	0	0	0	0	0	0	0	0	1	0	0	0	0	0	0	0	0	0	0	0	0	0	0	0	0
100007609|F|0--9:C>A	100007609	TGCAGACGGCACTTCCGGACAGTGTTGCCAAATGGACAAAATTCAGCAACGGAAAGACGGGCACAGTAA	TGCAGACGGCACTTCCGGACAGTGTTGCCAAATGGACAAAATTCAGCAACGGAAAGACGGGCACAGTAA		9	1	1	0.009615	0.990385	0	0.009615	0	0.019046	0.009523	13.58333	9	1	1	1	1	1	1	1	1	1	1	1	1	1	1	1	1	1	1	1	1	1	1	1	1	1	1	1	1	1	1	1	1	1
100007609|F|0-9:C>A-9:C>A	100007609	TGCAGACGGAACTTCCGGACAGTGTTGCCAAATGGACAAAATTCAGCAACGGAAAGACGGGCACAGTAA	TGCAGACGGAACTTCCGGACAGTGTTGCCAAATGGACAAAATTCAGCAACGGAAAGACGGGCACAGTAA	9:C>A	9	1	1	0.009615	0.990385	0	0.009615	0	0.019046	0.009523	13.58333	9	1	0	0	0	0	0	0	0	0	1	0	0	0	0	0	0	0	0	0	0	0	0	0	0	0	0	0	0	0	0	0	0	0
100007610|F|0--7:G>A	100007610	TGCAGACGGCCGCGGGAATCGAACCTGCATGGGCAGATTCCAATTAGTAGTTGCCCTAATGAGCAAAAC	TGCAGACGGCCGCGGGAATCGAACCTGCATGGGCAGATTCCAATTAGTAGTTGCCCTAATGAGCAAAAC		7	1	1	0.052885	0.947115	0	0.052885	0	0.100176	0.050088	36.76984	20.84615	0.987805	1	1	1	1	1	1	1	1	1	1	1	1	1	1	1	1	1	1	1	1	1	1	1	1	1	1	1	1	1	1	1	1
100007610|F|0-7:G>A-7:G>A	100007610	TGCAGACAGCCGCGGGAATCGAACCTGCATGGGCAGATTCCAATTAGTAGTTGCCCTAATGAGCAAAAC	TGCAGACAGCCGCGGGAATCGAACCTGCATGGGCAGATTCCAATTAGTAGTTGCCCTAATGAGCAAAAC	7:G>A	7	1	1	0.052885	0.947115	0	0.052885	0	0.100176	0.050088	36.76984	20.84615	0.987805	0	0	0	1	0	0	0	1	0	0	1	0	0	0	0	0	0	0	0	0	0	0	0	0	0	0	0	0	0	0	0	0
100007615|F|0--53:T>C	100007615	TGCAGACGGTCAGTATACATATGAGTTGGGCTGTTCACACGACCATACAATGTTAAAAATGTCAAGCAT	TGCAGACGGTCAGTATACATATGAGTTGGGCTGTTCACACGACCATACAATGTTAAAAATGTCAAGCAT		53	1	0.774038	0.793269	0.206731	0.225962	0.567308	0.349806	0.327986	0.338896	36.00518	34.8995	0.987805	1	0	1	1	1	1	1	1	1	1	1	1	0	1	1	1	1	1	0	1	0	1	1	1	1	0	1	1	1	0	1	0
100007615|F|0-53:T>C-53:T>C	100007615	TGCAGACGGTCAGTATACATATGAGTTGGGCTGTTCACACGACCATACAATGTCAAAAATGTCAAGCAT	TGCAGACGGTCAGTATACATATGAGTTGGGCTGTTCACACGACCATACAATGTCAAAAATGTCAAGCAT	53:T>C	53	1	0.774038	0.793269	0.206731	0.225962	0.567308	0.349806	0.327986	0.338896	36.00518	34.8995	0.987805	0	1	0	1	0	1	1	1	0	0	1	1	1	1	1	1	1	0	1	1	1	1	1	1	1	1	0	1	1	1	1	1
100007616|F|0--35:T>G	100007616	TGCAGACGTACCATACGTGCTTGTGGATGGTGACTTTGAGGGTGTTTTGCCACACTGGCAGTTGTACCA	TGCAGACGTACCATACGTGCTTGTGGATGGTGACTTTGAGGGTGTTTTGCCACACTGGCAGTTGTACCA		35	1	0.836538	0.668269	0.331731	0.163462	0.504808	0.273484	0.443371	0.358427	19.32864	17.70659	0.987805	0	1	0	1	0	0	1	1	0	1	1	1	1	1	0	1	1	0	1	1	1	1	0	1	1	0	1	1	1	0	1	1
100007616|F|0-35:T>G-35:T>G	100007616	TGCAGACGTACCATACGTGCTTGTGGATGGTGACTGTGAGGGTGTTTTGCCACACTGGCAGTTGTACCA	TGCAGACGTACCATACGTGCTTGTGGATGGTGACTGTGAGGGTGTTTTGCCACACTGGCAGTTGTACCA	35:T>G	35	1	0.836538	0.668269	0.331731	0.163462	0.504808	0.273484	0.443371	0.358427	19.32864	17.70659	0.987805	1	0	1	0	1	1	1	1	1	1	1	0	0	1	1	0	1	1	1	0	1	0	1	1	0	1	0	0	1	1	1	0
100007620|F|0--61:G>T	100007620	TGCAGACGTCAAATAGTTTACATTCGTGAAACATCAGTAAAGTATTAACAATTTCCAGGTGGAGAAGTG	TGCAGACGTCAAATAGTTTACATTCGTGAAACATCAGTAAAGTATTAACAATTTCCAGGTGGAGAAGTG		61	1	1	0.004808	0.995192	0	0.004808	0	0.009569	0.004785	11.56349	7	1	1	1	1	1	1	1	1	1	1	1	1	1	1	1	1	1	1	1	1	1	1	1	1	1	1	1	1	1	1	1	1	1
100007620|F|0-61:G>T-61:G>T	100007620	TGCAGACGTCAAATAGTTTACATTCGTGAAACATCAGTAAAGTATTAACAATTTCCAGGTGTAGAAGTG	TGCAGACGTCAAATAGTTTACATTCGTGAAACATCAGTAAAGTATTAACAATTTCCAGGTGTAGAAGTG	61:G>T	61	1	1	0.004808	0.995192	0	0.004808	0	0.009569	0.004785	11.56349	7	1	0	1	0	0	0	0	0	0	0	0	0	0	0	0	0	0	0	0	0	0	0	0	0	0	0	0	0	0	0	0	0	0
100007623|F|0--20:G>T	100007623	TGCAGACGTCCAATGGCATTGTTTCTTTCTTCTGTGTCAATTTTCGCATCTTTTCGCAGTCGGTAGAAC	TGCAGACGTCCAATGGCATTGTTTCTTTCTTCTGTGTCAATTTTCGCATCTTTTCGCAGTCGGTAGAAC		20	1	1	0.004808	0.995192	0	0.004808	0	0.009569	0.004785	47.4127	18	1	1	1	1	1	1	1	1	1	1	1	1	1	1	1	1	1	1	1	1	1	1	1	1	1	1	1	1	1	1	1	1	1
100007623|F|0-20:G>T-20:G>T	100007623	TGCAGACGTCCAATGGCATTTTTTCTTTCTTCTGTGTCAATTTTCGCATCTTTTCGCAGTCGGTAGAAC	TGCAGACGTCCAATGGCATTTTTTCTTTCTTCTGTGTCAATTTTCGCATCTTTTCGCAGTCGGTAGAAC	20:G>T	20	1	1	0.004808	0.995192	0	0.004808	0	0.009569	0.004785	47.4127	18	1	0	0	0	0	0	0	0	0	0	0	0	0	0	0	0	0	0	0	0	0	0	0	0	0	0	0	0	0	0	0	0	0
100007632|F|0--29:T>C	100007632	TGCAGACGTGGGACCTACCGTCGGTACCCTATGCCATCTTCTACAGCCTCAGCTCTTTCTAGAGATAGA	TGCAGACGTGGGACCTACCGTCGGTACCCTATGCCATCTTCTACAGCCTCAGCTCTTTCTAGAGATAGA		29	0.990385	0.941748	0.257282	0.742718	0.058252	0.199029	0.109718	0.382176	0.245947	4.15948	2.58333	0.960526	0	1	1	1	1	1	1	1	1	1	1	1	1	1	1	1	1	1	1	1	1	1	0	1	1	1	1	1	1	1	1	1
100007632|F|0-29:T>C-29:T>C	100007632	TGCAGACGTGGGACCTACCGTCGGTACCCCATGCCATCTTCTACAGCCTCAGCTCTTTCTAGAGATAGA	TGCAGACGTGGGACCTACCGTCGGTACCCCATGCCATCTTCTACAGCCTCAGCTCTTTCTAGAGATAGA	29:T>C	29	0.990385	0.941748	0.257282	0.742718	0.058252	0.199029	0.109718	0.382176	0.245947	4.15948	2.58333	0.960526	1	0	0	0	0	1	0	1	0	0	0	0	1	1	0	0	0	1	0	1	1	0	1	0	0	0	0	0	1	1	0	0
100007639|F|0--23:G>T	100007639	TGCAGACGTTTAATCCCAGGCTCGTTTGAACACTTGGGTTCAAGTGCTTTGACAAGATGCCTTGACTTC	TGCAGACGTTTAATCCCAGGCTCGTTTGAACACTTGGGTTCAAGTGCTTTGACAAGATGCCTTGACTTC		23	0.990385	1	0.004854	0.995146	0	0.004854	0	0.009662	0.004831	6.01224	4	1	1	1	1	1	1	1	1	1	1	1	1	1	1	1	1	1	1	1	1	1	1	1	1	1	1	1	1	1	1	1	1	1
100007639|F|0-23:G>T-23:G>T	100007639	TGCAGACGTTTAATCCCAGGCTCTTTTGAACACTTGGGTTCAAGTGCTTTGACAAGATGCCTTGACTTC	TGCAGACGTTTAATCCCAGGCTCTTTTGAACACTTGGGTTCAAGTGCTTTGACAAGATGCCTTGACTTC	23:G>T	23	0.990385	1	0.004854	0.995146	0	0.004854	0	0.009662	0.004831	6.01224	4	1	0	0	0	0	0	0	0	0	0	0	0	0	0	0	0	0	0	0	0	0	0	0	0	0	0	0	0	0	0	0	0	0
100007645|F|0--53:A>G	100007645	TGCAGACTAAACTCCAGCTATACACACATCTCTTTATTCTACTTATTATCACTAACACCATGCTGACTA	TGCAGACTAAACTCCAGCTATACACACATCTCTTTATTCTACTTATTATCACTAACACCATGCTGACTA		53	1	0.975962	0.298077	0.701923	0.024038	0.274038	0.046921	0.418454	0.232688	16.8	10.62195	1	1	1	1	1	1	1	1	1	1	1	1	1	1	1	1	1	1	1	1	1	1	1	1	1	1	1	1	1	1	1	1	1
100007645|F|0-53:A>G-53:A>G	100007645	TGCAGACTAAACTCCAGCTATACACACATCTCTTTATTCTACTTATTATCACTGACACCATGCTGACTA	TGCAGACTAAACTCCAGCTATACACACATCTCTTTATTCTACTTATTATCACTGACACCATGCTGACTA	53:A>G	53	1	0.975962	0.298077	0.701923	0.024038	0.274038	0.046921	0.418454	0.232688	16.8	10.62195	1	1	0	0	0	0	1	0	0	0	1	0	0	1	0	0	1	0	0	0	0	0	0	1	0	0	0	0	1	0	0	0	0
100007647|F|0--17:A>G	100007647	TGCAGACTAACTACATTATTGACAAATGCAGACGTAGACTGTTTATAGATCGTGTCGTGGGATATAAAT	TGCAGACTAACTACATTATTGACAAATGCAGACGTAGACTGTTTATAGATCGTGTCGTGGGATATAAAT		17	1	0.942308	0.432692	0.567308	0.057692	0.375	0.108728	0.490939	0.299834	17.025	11.63462	1	1	1	1	1	1	1	1	1	0	0	1	0	1	1	1	1	1	1	1	1	1	1	1	1	1	1	1	1	1	1	1	1
100007647|F|0-17:A>G-17:A>G	100007647	TGCAGACTAACTACATTGTTGACAAATGCAGACGTAGACTGTTTATAGATCGTGTCGTGGGATATAAAT	TGCAGACTAACTACATTGTTGACAAATGCAGACGTAGACTGTTTATAGATCGTGTCGTGGGATATAAAT	17:A>G	17	1	0.942308	0.432692	0.567308	0.057692	0.375	0.108728	0.490939	0.299834	17.025	11.63462	1	0	1	1	1	1	0	0	0	1	1	1	1	0	0	0	0	0	0	0	0	0	1	0	1	0	1	1	1	0	1	0	0
100007652|F|0--34:C>A	100007652	TGCAGACTACCTATTTCCAATCTGATCTCATAAACCAAAGTCTCATAAACCAAAGTTAGACTATTTAAC	TGCAGACTACCTATTTCCAATCTGATCTCATAAACCAAAGTCTCATAAACCAAAGTTAGACTATTTAAC		34	1	1	0.004808	0.995192	0	0.004808	0	0.009569	0.004785	9.45238	5	1	1	1	1	1	1	1	1	1	1	1	1	1	1	1	1	1	1	1	1	1	1	1	1	1	1	1	1	1	1	1	1	1
100007652|F|0-34:C>A-34:C>A	100007652	TGCAGACTACCTATTTCCAATCTGATCTCATAAAACAAAGTCTCATAAACCAAAGTTAGACTATTTAAC	TGCAGACTACCTATTTCCAATCTGATCTCATAAAACAAAGTCTCATAAACCAAAGTTAGACTATTTAAC	34:C>A	34	1	1	0.004808	0.995192	0	0.004808	0	0.009569	0.004785	9.45238	5	1	0	0	0	0	0	0	0	0	0	0	0	0	0	0	0	0	0	0	0	0	0	0	0	0	0	0	0	0	0	0	0	0
100007655|F|0--40:G>A	100007655	TGCAGACTAGACCCCGATTGGTAGGCCCGATTTTGATGGGGAAAATACTAATGGATGCAGAAAAATAAT	TGCAGACTAGACCCCGATTGGTAGGCCCGATTTTGATGGGGAAAATACTAATGGATGCAGAAAAATAAT		40	0.995192	0.990338	0.038647	0.961353	0.009662	0.028986	0.019137	0.074307	0.046722	5.45565	3.11111	1	1	1	1	1	1	1	1	1	1	1	1	1	1	1	1	1	1	1	1	1	0	1	1	1	1	1	1	1	1	-	1	1
100007655|F|0-40:G>A-40:G>A	100007655	TGCAGACTAGACCCCGATTGGTAGGCCCGATTTTGATGGGAAAAATACTAATGGATGCAGAAAAATAAT	TGCAGACTAGACCCCGATTGGTAGGCCCGATTTTGATGGGAAAAATACTAATGGATGCAGAAAAATAAT	40:G>A	40	0.995192	0.990338	0.038647	0.961353	0.009662	0.028986	0.019137	0.074307	0.046722	5.45565	3.11111	1	0	0	0	0	0	0	0	0	0	0	0	0	0	0	0	0	0	0	0	0	1	0	0	0	0	0	0	0	0	-	0	0
100007657|F|0--20:G>T	100007657	TGCAGACTAGCCCTCTTCTAGGGCTTTCATCCACAGATGAAAGCATAGGCTAATTACCATATCTTGGTT	TGCAGACTAGCCCTCTTCTAGGGCTTTCATCCACAGATGAAAGCATAGGCTAATTACCATATCTTGGTT		20	1	1	0.009615	0.990385	0	0.009615	0	0.019046	0.009523	12.21032	5.5	1	1	1	1	1	1	1	1	1	1	1	1	1	1	1	1	1	1	1	1	1	1	1	1	1	1	1	1	1	1	1	1	1
100007657|F|0-20:G>T-20:G>T	100007657	TGCAGACTAGCCCTCTTCTATGGCTTTCATCCACAGATGAAAGCATAGGCTAATTACCATATCTTGGTT	TGCAGACTAGCCCTCTTCTATGGCTTTCATCCACAGATGAAAGCATAGGCTAATTACCATATCTTGGTT	20:G>T	20	1	1	0.009615	0.990385	0	0.009615	0	0.019046	0.009523	12.21032	5.5	1	0	0	0	0	0	0	0	0	0	0	0	0	0	0	0	0	0	0	0	0	0	0	0	0	0	0	0	0	0	0	0	0
100007666|F|0--12:A>T	100007666	TGCAGACTATAGAGTGTCCCATTGCCACAGCACTCTTCATTATATCCAGCTGATTCTGATATAACGCTC	TGCAGACTATAGAGTGTCCCATTGCCACAGCACTCTTCATTATATCCAGCTGATTCTGATATAACGCTC		12	1	1	0.25	0.75	0	0.25	0	0.375	0.1875	23.17857	12.68852	1	1	1	1	1	1	1	1	1	1	1	1	1	1	1	1	1	1	1	1	1	1	1	1	1	1	1	1	1	1	1	1	1
100007666|F|0-12:A>T-12:A>T	100007666	TGCAGACTATAGTGTCCCCCATTGCCACAGCACTCTTCATTATATCCAGCTGATTCTGATATAACGCTC	TGCAGACTATAGTGTCCCCCATTGCCACAGCACTCTTCATTATATCCAGCTGATTCTGATATAACGCTC	12:A>T	12	1	1	0.25	0.75	0	0.25	0	0.375	0.1875	23.17857	12.68852	1	0	0	0	0	0	0	0	0	0	0	1	1	0	0	0	0	1	0	1	0	1	1	0	0	0	0	1	0	0	1	0	0
100007669|F|0--68:G>A	100007669	TGCAGACTATAGTCTTCTGTCGTGTTATAACACCCATCAATATACAGCTGATCCTGATATAAGGCTGGG	TGCAGACTATAGTCTTCTGTCGTGTTATAACACCCATCAATATACAGCTGATCCTGATATAAGGCTGGG		68	0.697115	0.993103	0.013793	0.986207	0.006897	0.006897	0.013698	0.027206	0.020452	8.1954	7	1	-	1	1	1	1	1	-	1	1	-	1	1	1	1	1	1	-	-	-	-	1	-	1	1	1	-	1	-	1	1	1	1
100007669|F|0-68:G>A-68:G>A	100007669	TGCAGACTATAGTCTTCTGTCGTGTTATAACACCCATCAATATACAGCTGATCCTGATATAAGGCTGGA	TGCAGACTATAGTCTTCTGTCGTGTTATAACACCCATCAATATACAGCTGATCCTGATATAAGGCTGGA	68:G>A	68	0.697115	0.993103	0.013793	0.986207	0.006897	0.006897	0.013698	0.027206	0.020452	8.1954	7	1	-	0	0	0	0	0	-	0	0	-	0	0	0	0	0	0	-	-	-	-	0	-	0	0	0	-	0	-	0	0	0	0
100007680|F|0--53:C>A	100007680	TGCAGACTCACATGACCCAGAGTCTGAAGACTCTGGCGGTGTGAGCCTCCAGACCTCGGATCTCCCACT	TGCAGACTCACATGACCCAGAGTCTGAAGACTCTGGCGGTGTGAGCCTCCAGACCTCGGATCTCCCACT		53	0.951923	1	0.005051	0.994949	0	0.005051	0	0.01005	0.005025	3.32773	3	1	1	1	1	1	1	1	-	-	1	1	1	1	1	1	1	1	1	1	1	1	1	1	1	1	1	1	1	1	1	-	1	1
100007680|F|0-53:C>A-53:C>A	100007680	TGCAGACTCACATGACCCAGAGTCTGAAGACTCTGGCGGTGTGAGCCTCCAGAACTCGGATCTCCCACT	TGCAGACTCACATGACCCAGAGTCTGAAGACTCTGGCGGTGTGAGCCTCCAGAACTCGGATCTCCCACT	53:C>A	53	0.951923	1	0.005051	0.994949	0	0.005051	0	0.01005	0.005025	3.32773	3	1	0	0	0	0	0	0	-	-	0	0	0	0	0	0	0	0	0	0	0	0	0	0	0	0	0	0	0	0	0	-	0	0
100007683|F|0--59:A>C	100007683	TGCAGACTCCAGAACACATCCGGGTATCTCTGTCTATCACTGTCTTGTCTCCTCCAATGAGCGGCAAAT	TGCAGACTCCAGAACACATCCGGGTATCTCTGTCTATCACTGTCTTGTCTCCTCCAATGAGCGGCAAAT		59	1	1	0.004808	0.995192	0	0.004808	0	0.009569	0.004785	42.43651	25	1	1	1	1	1	1	1	1	1	1	1	1	1	1	1	1	1	1	1	1	1	1	1	1	1	1	1	1	1	1	1	1	1
100007683|F|0-59:A>C-59:A>C	100007683	TGCAGACTCCAGAACACATCCGGGTATCTCTGTCTATCACTGTCTTGTCTCCTCCAATGCGCGGCAAAT	TGCAGACTCCAGAACACATCCGGGTATCTCTGTCTATCACTGTCTTGTCTCCTCCAATGCGCGGCAAAT	59:A>C	59	1	1	0.004808	0.995192	0	0.004808	0	0.009569	0.004785	42.43651	25	1	0	0	0	0	0	0	0	0	0	0	0	0	0	0	0	0	0	0	0	0	0	0	0	1	0	0	0	0	0	0	0	0
100007685|F|0--10:G>A	100007685	TGCAGACTCCGTGTTTGCAAATTTGTTCAGTATTCGATATATGGAAACTTCTCAACAAGACGCATATGG	TGCAGACTCCGTGTTTGCAAATTTGTTCAGTATTCGATATATGGAAACTTCTCAACAAGACGCATATGG		10	1	0.951923	0.466346	0.533654	0.048077	0.418269	0.091531	0.497735	0.294633	11.10331	7.3964	0.97561	1	1	1	1	1	1	1	1	1	1	1	1	1	1	1	0	0	1	1	1	1	1	1	1	1	1	1	1	0	1	1	1
100007685|F|0-10:G>A-10:G>A	100007685	TGCAGACTCCATGTTTGCAAATTTGTTCAGTATTCGATATATGGAAACTTCTCAACAAGACGCATATGG	TGCAGACTCCATGTTTGCAAATTTGTTCAGTATTCGATATATGGAAACTTCTCAACAAGACGCATATGG	10:G>A	10	1	0.951923	0.466346	0.533654	0.048077	0.418269	0.091531	0.497735	0.294633	11.10331	7.3964	0.97561	0	0	1	0	1	0	1	1	1	1	1	0	0	0	0	1	1	1	1	0	0	0	0	1	1	0	0	1	1	0	1	0
100007689|F|0--23:C>T	100007689	TGCAGACTCTCAGCCTTCCACTTCCAAGTCAAAACAGCCGCAGTCCATGTCCTTCTACAAGTCTCGGTG	TGCAGACTCTCAGCCTTCCACTTCCAAGTCAAAACAGCCGCAGTCCATGTCCTTCTACAAGTCTCGGTG		23	1	1	0.019231	0.980769	0	0.019231	0	0.037722	0.018861	6.41434	2.75	1	1	1	1	1	1	1	1	1	1	1	1	1	1	1	1	1	1	1	1	1	1	1	1	1	1	1	1	1	1	1	1	1
100007689|F|0-23:C>T-23:C>T	100007689	TGCAGACTCTCAGCCTTCCACTTTCAAGTCAAAACAGCCGCAGTCCATGTCCTTCTACAAGTCTCGGTG	TGCAGACTCTCAGCCTTCCACTTTCAAGTCAAAACAGCCGCAGTCCATGTCCTTCTACAAGTCTCGGTG	23:C>T	23	1	1	0.019231	0.980769	0	0.019231	0	0.037722	0.018861	6.41434	2.75	1	0	0	0	0	0	0	0	0	0	0	0	0	0	0	0	0	0	0	0	0	0	0	0	0	0	0	0	0	0	0	0	0
100007691|F|0--40:G>A	100007691	TGCAGACTCTGTCGTACAACAAAGCTCGGTTTGCAAACGGGTCACACATGACCCGTTTGCAAACCAAGC	TGCAGACTCTGTCGTACAACAAAGCTCGGTTTGCAAACGGGTCACACATGACCCGTTTGCAAACCAAGC		40	0.980769	0.960784	0.20098	0.79902	0.039216	0.161765	0.075356	0.321175	0.198265	3.7906	3.05882	0.935897	1	1	1	1	1	-	1	1	1	1	1	1	1	1	1	1	1	1	1	1	1	1	1	1	1	1	1	1	1	1	1	1
100007691|F|0-40:G>A-40:G>A	100007691	TGCAGACTCTGTCGTACAACAAAGCTCGGTTTGCAAACGGATCACACATGACCCGTTTGCAAACCAAGC	TGCAGACTCTGTCGTACAACAAAGCTCGGTTTGCAAACGGATCACACATGACCCGTTTGCAAACCAAGC	40:G>A	40	0.980769	0.960784	0.20098	0.79902	0.039216	0.161765	0.075356	0.321175	0.198265	3.7906	3.05882	0.935897	0	0	1	0	0	-	1	0	1	0	0	0	1	1	1	0	0	0	0	0	0	0	0	0	1	1	0	1	1	1	0	0
100007697|F|0--64:T>C	100007697	TGCAGACTGACATCAGCTCCCCGGACCTATGCAAAAATCGTGGCTGCTCCGGTGGCCGCAGCTTTCAAG	TGCAGACTGACATCAGCTCCCCGGACCTATGCAAAAATCGTGGCTGCTCCGGTGGCCGCAGCTTTCAAG		64	0.990385	0.665049	0.718447	0.281553	0.334951	0.383495	0.445518	0.404562	0.42504	3.64596	3.36667	0.925	1	0	1	1	1	1	1	0	0	0	1	0	1	1	1	1	1	1	0	1	-	0	1	0	1	1	0	1	1	1	0	1
100007697|F|0-64:T>C-64:T>C	100007697	TGCAGACTGACATCAGCTCCCCGGACCTATGCAAAAATCGTGGCTGCTCCGGTGGCCGCAGCTTCCAAG	TGCAGACTGACATCAGCTCCCCGGACCTATGCAAAAATCGTGGCTGCTCCGGTGGCCGCAGCTTCCAAG	64:T>C	64	0.990385	0.665049	0.718447	0.281553	0.334951	0.383495	0.445518	0.404562	0.42504	3.64596	3.36667	0.925	0	1	1	1	1	0	0	1	1	1	1	1	0	1	1	0	1	1	1	1	-	1	1	1	0	1	1	0	1	0	1	1
100007699|F|0--54:T>G	100007699	TGCAGACTGAGAGTGCACTTGGTCATCTATGGGGAGCGTAAACACTCCGCATCTTCAACTGTAGACTGA	TGCAGACTGAGAGTGCACTTGGTCATCTATGGGGAGCGTAAACACTCCGCATCTTCAACTGTAGACTGA		54	0.980769	1	0.009804	0.990196	0	0.009804	0	0.019416	0.009708	4.78138	3	1	1	1	1	1	1	1	1	1	1	1	1	1	1	1	1	1	1	1	1	1	1	1	-	1	1	1	1	1	1	1	1	1
100007699|F|0-54:T>G-54:T>G	100007699	TGCAGACTGAGAGTGCACTTGGTCATCTATGGGGAGCGTAAACACTCCGCATCTGCAACTGTAGACTGA	TGCAGACTGAGAGTGCACTTGGTCATCTATGGGGAGCGTAAACACTCCGCATCTGCAACTGTAGACTGA	54:T>G	54	0.980769	1	0.009804	0.990196	0	0.009804	0	0.019416	0.009708	4.78138	3	1	0	0	0	0	0	0	0	0	0	0	0	0	0	0	0	0	0	0	0	0	0	0	-	0	0	0	0	0	0	0	0	0
100007703|F|0--15:A>C	100007703	TGCAGACTGATGCAGACTGAAGATTAATTTGCAAACAGACCCTGTATATCACATTTGCAAAGTAACAGT	TGCAGACTGATGCAGACTGAAGATTAATTTGCAAACAGACCCTGTATATCACATTTGCAAAGTAACAGT		15	1	0.971154	0.4375	0.5625	0.028846	0.408654	0.056028	0.492188	0.274108	5.56148	4.01869	0.97561	1	1	1	1	1	1	1	1	1	1	1	1	1	1	1	1	1	1	1	1	1	0	1	1	1	1	1	1	1	1	1	1
100007703|F|0-15:A>C-15:A>C	100007703	TGCAGACTGATGCAGCATGAAGATTAATTTGCAAACAGACCCTGTATATCACATTTGCAAAGTAACAGT	TGCAGACTGATGCAGCATGAAGATTAATTTGCAAACAGACCCTGTATATCACATTTGCAAAGTAACAGT	15:A>C	15	1	0.971154	0.4375	0.5625	0.028846	0.408654	0.056028	0.492188	0.274108	5.56148	4.01869	0.97561	1	0	1	1	0	0	0	0	0	1	0	1	1	1	0	0	1	1	0	1	1	1	0	0	0	0	1	1	0	1	0	0
100007708|F|0--45:T>C	100007708	TGCAGACTGCGTCCCCAACGTTCATCGGGGGATGATTTGGGCTTGTAGTTTGTTCCAACAATGCCATTA	TGCAGACTGCGTCCCCAACGTTCATCGGGGGATGATTTGGGCTTGTAGTTTGTTCCAACAATGCCATTA		45	0.923077	1	0.005208	0.994792	0	0.005208	0	0.010362	0.005181	3.82018	3	1	1	1	1	1	1	1	1	1	1	1	1	1	1	1	1	1	1	1	1	1	1	-	1	1	1	1	1	1	1	1	1	1
100007708|F|0-45:T>C-45:T>C	100007708	TGCAGACTGCGTCCCCAACGTTCATCGGGGGATGATTTGGGCTTGCAGTTTGTTCCAACAATGCCATTA	TGCAGACTGCGTCCCCAACGTTCATCGGGGGATGATTTGGGCTTGCAGTTTGTTCCAACAATGCCATTA	45:T>C	45	0.923077	1	0.005208	0.994792	0	0.005208	0	0.010362	0.005181	3.82018	3	1	0	0	0	0	0	0	0	0	0	0	0	0	0	0	0	0	0	0	0	0	0	-	0	0	0	0	0	0	0	0	0	0
100007709|F|0--37:G>A	100007709	TGCAGACTGCTAACAGAACTTAAATCTTTGAATCACTGACGAATTATACTTCAAAGTTCCACAGAAAAG	TGCAGACTGCTAACAGAACTTAAATCTTTGAATCACTGACGAATTATACTTCAAAGTTCCACAGAAAAG		37	1	1	0.004808	0.995192	0	0.004808	0	0.009569	0.004785	10.51793	9	1	1	1	1	1	1	1	1	1	1	1	1	1	1	1	1	1	1	1	1	1	1	1	1	1	1	1	1	1	1	1	1	1
100007709|F|0-37:G>A-37:G>A	100007709	TGCAGACTGCTAACAGAACTTAAATCTTTGAATCACTAACGAATTATACTTCAAAGTTCCACAGAAAAG	TGCAGACTGCTAACAGAACTTAAATCTTTGAATCACTAACGAATTATACTTCAAAGTTCCACAGAAAAG	37:G>A	37	1	1	0.004808	0.995192	0	0.004808	0	0.009569	0.004785	10.51793	9	1	0	0	0	0	0	0	0	0	0	0	0	0	0	0	0	0	0	0	0	0	0	0	0	0	0	0	0	0	0	0	0	0
100007710|F|0--15:G>T	100007710	TGCAGACTGCTCAATGTATTGTGTACGAAAAGAGATGTGCCTCGTTCTCACATTATCAAGCACGTACTG	TGCAGACTGCTCAATGTATTGTGTACGAAAAGAGATGTGCCTCGTTCTCACATTATCAAGCACGTACTG		15	1	1	0.038462	0.961538	0	0.038462	0	0.073964	0.036982	47.19841	23.8	1	1	1	1	1	1	1	1	1	1	1	1	1	1	1	1	1	1	1	1	1	1	1	1	1	1	1	1	1	1	1	1	1
100007710|F|0-15:G>T-15:G>T	100007710	TGCAGACTGCTCAATTTATTGTGTACGAAAAGAGATGTGCCTCGTTCTCACATTATCAAGCACGTACTG	TGCAGACTGCTCAATTTATTGTGTACGAAAAGAGATGTGCCTCGTTCTCACATTATCAAGCACGTACTG	15:G>T	15	1	1	0.038462	0.961538	0	0.038462	0	0.073964	0.036982	47.19841	23.8	1	0	0	0	0	0	0	0	0	0	0	0	0	0	0	0	0	0	0	0	0	0	0	0	1	0	0	0	0	0	0	0	0
100007711|F|0--24:G>A	100007711	TGCAGACTGCTGACTTCAGAACATGCACTTCAGTTAGGTGTGTTCCAGGTGTGCCGTGGCACTATCATT	TGCAGACTGCTGACTTCAGAACATGCACTTCAGTTAGGTGTGTTCCAGGTGTGCCGTGGCACTATCATT		24	1	1	0.067308	0.932692	0	0.067308	0	0.125555	0.062777	25.40476	8.72222	0.987805	1	1	1	1	1	1	1	1	1	1	1	1	1	1	1	1	1	1	1	1	1	1	1	1	1	1	1	1	1	1	1	1
100007711|F|0-24:G>A-24:G>A	100007711	TGCAGACTGCTGACTTCAGAACATACACTTCAGTTAGGTGTGTTCCAGGTGTGCCGTGGCACTATCATT	TGCAGACTGCTGACTTCAGAACATACACTTCAGTTAGGTGTGTTCCAGGTGTGCCGTGGCACTATCATT	24:G>A	24	1	1	0.067308	0.932692	0	0.067308	0	0.125555	0.062777	25.40476	8.72222	0.987805	1	0	0	0	0	0	0	0	0	0	0	0	0	0	0	0	0	0	0	0	0	0	0	1	0	0	0	0	0	0	0	0
100007715|F|0--62:G>T	100007715	TGCAGACTGGGTAAGACAATCCCAGCCAACATCAGCTGACCATTGAATGACCCAAGGCTATGGCTGATT	TGCAGACTGGGTAAGACAATCCCAGCCAACATCAGCTGACCATTGAATGACCCAAGGCTATGGCTGATT		62	1	0.947115	0.331731	0.668269	0.052885	0.278846	0.100176	0.443371	0.271773	35.26891	20.60241	0.987805	0	1	1	1	0	1	1	1	1	1	1	1	1	1	1	1	1	1	1	1	1	1	1	1	1	1	1	1	1	1	1	1
100007715|F|0-62:G>T-62:G>T	100007715	TGCAGACTGGGTAAGACAATCCCAGCCAACATCAGCTGACCATTGAATGACCCAAGGCTATGTCTGATT	TGCAGACTGGGTAAGACAATCCCAGCCAACATCAGCTGACCATTGAATGACCCAAGGCTATGTCTGATT	62:G>T	62	1	0.947115	0.331731	0.668269	0.052885	0.278846	0.100176	0.443371	0.271773	35.26891	20.60241	0.987805	1	1	0	1	1	0	0	0	0	0	0	0	0	1	1	0	0	1	0	0	0	0	0	0	1	0	0	0	0	0	0	0
100007725|F|0--22:C>T	100007725	TGCAGACTTAAACAGCTTGTATCTCGAAGATTGCATGGAAATGATTGTCTTGGACCTATTTCCAATGCA	TGCAGACTTAAACAGCTTGTATCTCGAAGATTGCATGGAAATGATTGTCTTGGACCTATTTCCAATGCA		22	1	1	0.009615	0.990385	0	0.009615	0	0.019046	0.009523	7.73413	4	1	1	1	1	1	1	1	1	1	1	1	1	1	1	1	1	1	1	1	1	1	1	1	1	1	1	1	1	1	1	1	1	1
100007725|F|0-22:C>T-22:C>T	100007725	TGCAGACTTAAACAGCTTGTATTTCGAAGATTGCATGGAAATGATTGTCTTGGACCTATTTCCAATGCA	TGCAGACTTAAACAGCTTGTATTTCGAAGATTGCATGGAAATGATTGTCTTGGACCTATTTCCAATGCA	22:C>T	22	1	1	0.009615	0.990385	0	0.009615	0	0.019046	0.009523	7.73413	4	1	0	0	0	0	0	0	0	0	0	0	0	0	0	0	0	0	0	0	0	0	0	0	0	0	0	0	0	0	0	0	0	0
100007728|F|0--59:G>A	100007728	TGCAGACTTACAAAGCTTGTAGCATGAACTTCACTTGGAAACGGGTCCATTACAGACCCGTTTCCAGTG	TGCAGACTTACAAAGCTTGTAGCATGAACTTCACTTGGAAACGGGTCCATTACAGACCCGTTTCCAGTG		59	0.975962	1	0.024631	0.975369	0	0.024631	0	0.048048	0.024024	4.79184	3.2	1	1	1	1	1	1	1	1	1	1	1	1	1	1	1	1	1	1	1	1	1	1	-	1	1	1	1	1	1	1	1	1	1
100007728|F|0-59:G>A-59:G>A	100007728	TGCAGACTTACAAAGCTTGTAGCATGAACTTCACTTGGAAACGGGTCCATTACAGACCCATTTCCAGTG	TGCAGACTTACAAAGCTTGTAGCATGAACTTCACTTGGAAACGGGTCCATTACAGACCCATTTCCAGTG	59:G>A	59	0.975962	1	0.024631	0.975369	0	0.024631	0	0.048048	0.024024	4.79184	3.2	1	0	0	0	0	0	0	0	0	0	0	0	0	0	0	0	0	0	0	0	0	0	-	0	0	0	0	0	0	0	0	0	0
100007729|F|0--33:G>A	100007729	TGCAGACTTACACAGCTTGTAGTAGTCAAGTTCGCTTGGTCCATTACAGATCCATTTCCAATGTGGGCT	TGCAGACTTACACAGCTTGTAGTAGTCAAGTTCGCTTGGTCCATTACAGATCCATTTCCAATGTGGGCT		33	1	1	0.038462	0.961538	0	0.038462	0	0.073964	0.036982	45.62698	26.11111	1	1	1	1	1	1	1	1	1	1	1	1	1	1	1	1	1	1	1	1	1	1	1	1	1	1	1	1	1	1	1	1	1
100007729|F|0-33:G>A-33:G>A	100007729	TGCAGACTTACACAGCTTGTAGTAGTCAAGTTCACTTGGTCCATTACAGATCCATTTCCAATGTGGGCT	TGCAGACTTACACAGCTTGTAGTAGTCAAGTTCACTTGGTCCATTACAGATCCATTTCCAATGTGGGCT	33:G>A	33	1	1	0.038462	0.961538	0	0.038462	0	0.073964	0.036982	45.62698	26.11111	1	0	0	0	0	0	1	0	0	0	0	0	0	0	0	0	0	0	0	0	0	0	0	0	0	0	0	0	1	0	0	0	0
100007730|F|0--24:C>T	100007730	TGCAGACTTACACGGACCCGTTTCCAAGCGTACTTCACGCTACCAGCGGCGGAAGCCGATGATAAGTTT	TGCAGACTTACACGGACCCGTTTCCAAGCGTACTTCACGCTACCAGCGGCGGAAGCCGATGATAAGTTT		24	1	0.822115	0.673077	0.326923	0.177885	0.495192	0.292483	0.440089	0.366286	5.76923	4.92814	0.9625	1	1	1	1	1	1	1	1	1	1	1	1	1	0	1	1	1	1	0	0	1	1	1	1	1	1	1	1	1	0	1	0
100007730|F|0-24:C>T-24:C>T	100007730	TGCAGACTTACACGGACCCGTTTCTAAGCGTACTTCACGCTACCAGCGGCGGAAGCCGATGATAAGTTT	TGCAGACTTACACGGACCCGTTTCTAAGCGTACTTCACGCTACCAGCGGCGGAAGCCGATGATAAGTTT	24:C>T	24	1	0.822115	0.673077	0.326923	0.177885	0.495192	0.292483	0.440089	0.366286	5.76923	4.92814	0.9625	1	0	0	0	0	0	0	1	0	0	0	1	1	1	1	1	1	1	1	1	0	1	1	1	0	0	1	1	1	1	0	1
100007731|F|0--25:G>C	100007731	TGCAGACTTACAGAGATTGTCCGTCGGGCCCCGTTTCCAAAGCGATCTTCTCGCTACGACCCCCGTAAA	TGCAGACTTACAGAGATTGTCCGTCGGGCCCCGTTTCCAAAGCGATCTTCTCGCTACGACCCCCGTAAA		25	0.403846	0.952381	0.059524	0.940476	0.047619	0.011905	0.090703	0.111961	0.101332	12.78351	8.8	1	1	1	-	-	1	1	-	1	-	-	-	1	-	1	1	-	-	-	-	1	1	1	1	-	-	1	1	1	-	-	1	1
100007731|F|0-25:G>C-25:G>C	100007731	TGCAGACTTACAGAGATTGTCCGTCCGGCCCCGTTTCCAAAGCGATCTTCTCGCTACGACCCCCGTAAA	TGCAGACTTACAGAGATTGTCCGTCCGGCCCCGTTTCCAAAGCGATCTTCTCGCTACGACCCCCGTAAA	25:G>C	25	0.403846	0.952381	0.059524	0.940476	0.047619	0.011905	0.090703	0.111961	0.101332	12.78351	8.8	1	0	0	-	-	0	0	-	0	-	-	-	0	-	0	0	-	-	-	-	0	0	0	0	-	-	0	0	0	-	-	0	0
100007734|F|0--37:G>T	100007734	TGCAGACTTACATAGCTTGTTGCGTGAAGGTCGCTCGGAAACGGGTCCGTGACGGACCCGTTTCCAATG	TGCAGACTTACATAGCTTGTTGCGTGAAGGTCGCTCGGAAACGGGTCCGTGACGGACCCGTTTCCAATG		37	0.947115	0.994924	0.010152	0.989848	0.005076	0.005076	0.010101	0.020098	0.0151	3.39056	2.5	1	1	1	1	1	1	1	1	1	1	1	1	1	1	1	1	1	1	1	1	1	1	-	1	1	1	1	1	1	1	1	1	1
100007734|F|0-37:G>T-37:G>T	100007734	TGCAGACTTACATAGCTTGTTGCGTGAAGGTCGCTCGTAAACGGGTCCGTGACGGACCCGTTTCCAATG	TGCAGACTTACATAGCTTGTTGCGTGAAGGTCGCTCGTAAACGGGTCCGTGACGGACCCGTTTCCAATG	37:G>T	37	0.947115	0.994924	0.010152	0.989848	0.005076	0.005076	0.010101	0.020098	0.0151	3.39056	2.5	1	0	0	0	0	0	0	0	0	0	0	0	0	0	0	0	0	0	0	0	0	0	-	0	0	0	0	0	0	0	0	0	0
100007736|F|0--32:G>T	100007736	TGCAGACTTAGGAATATTCTAGCACGAAGATCGTTTTCACGAAGTGTCTTTGCACTATGACTGTCACAA	TGCAGACTTAGGAATATTCTAGCACGAAGATCGTTTTCACGAAGTGTCTTTGCACTATGACTGTCACAA		32	1	1	0.009615	0.990385	0	0.009615	0	0.019046	0.009523	59.03571	33	1	1	1	1	1	1	1	1	1	1	1	1	1	1	1	1	1	1	1	1	1	1	1	1	1	1	1	1	1	1	1	1	1
100007736|F|0-32:G>T-32:G>T	100007736	TGCAGACTTAGGAATATTCTAGCACGAAGATCTTTTTTACGAAGTGTCTTTGCACTATGACTGTCACAA	TGCAGACTTAGGAATATTCTAGCACGAAGATCTTTTTTACGAAGTGTCTTTGCACTATGACTGTCACAA	32:G>T	32	1	1	0.009615	0.990385	0	0.009615	0	0.019046	0.009523	59.03571	33	1	0	0	0	0	1	0	0	0	0	0	0	0	0	0	0	0	0	0	0	0	0	0	0	0	0	0	0	0	0	0	0	0
100007740|F|0--49:G>T	100007740	TGCAGACTTATTAAATGTGCACTATATAATTTAATTTTCATTTCAAAGAGTAACAAAAAATTTGAAATA	TGCAGACTTATTAAATGTGCACTATATAATTTAATTTTCATTTCAAAGAGTAACAAAAAATTTGAAATA		49	0.956731	0.984925	0.020101	0.979899	0.015075	0.005025	0.029696	0.039393	0.034545	3.375	3	1	1	1	1	1	1	1	1	1	1	1	1	1	1	-	1	1	1	1	1	1	1	1	1	1	1	1	-	1	1	1	1	1
100007740|F|0-49:G>T-49:G>T	100007740	TGCAGACTTATTAAATGTGCACTATATAATTTAATTTTCATTTCAAAGATTAACAAAAAATTTGAAATA	TGCAGACTTATTAAATGTGCACTATATAATTTAATTTTCATTTCAAAGATTAACAAAAAATTTGAAATA	49:G>T	49	0.956731	0.984925	0.020101	0.979899	0.015075	0.005025	0.029696	0.039393	0.034545	3.375	3	1	0	0	0	0	0	0	0	0	0	0	0	0	0	-	0	0	0	0	0	0	0	0	0	0	0	0	-	0	0	0	0	0
100007743|F|0--45:C>T	100007743	TGCAGACTTCACTAACATTGCAGAAATGGGAATGAAATTTGTTCACAAAGTGATGGTCTCATTAGAATT	TGCAGACTTCACTAACATTGCAGAAATGGGAATGAAATTTGTTCACAAAGTGATGGTCTCATTAGAATT		45	0.980769	0.985294	0.068627	0.931373	0.014706	0.053922	0.028979	0.127835	0.078407	6.56967	3.2	0.975	1	1	1	1	1	1	1	1	1	1	1	1	1	1	1	1	1	1	1	1	1	1	1	1	1	1	1	1	1	-	1	1
100007743|F|0-45:C>T-45:C>T	100007743	TGCAGACTTCACTAACATTGCAGAAATGGGAATGAAATTTGTTCATAATGTGATGGTCTCATTAGAATT	TGCAGACTTCACTAACATTGCAGAAATGGGAATGAAATTTGTTCATAATGTGATGGTCTCATTAGAATT	45:C>T	45	0.980769	0.985294	0.068627	0.931373	0.014706	0.053922	0.028979	0.127835	0.078407	6.56967	3.2	0.975	0	0	0	1	0	0	0	0	1	0	0	0	0	0	0	0	0	0	0	0	0	0	0	0	0	0	0	0	0	-	0	0
100007745|F|0--55:C>T	100007745	TGCAGACTTCAGAGTTGGCAAGGCAATGACCCAGGAGATCCGACTCATCATGAATCGGTACGAAGGCAG	TGCAGACTTCAGAGTTGGCAAGGCAATGACCCAGGAGATCCGACTCATCATGAATCGGTACGAAGGCAG		55	1	1	0.009615	0.990385	0	0.009615	0	0.019046	0.009523	5.17131	4.66667	1	1	1	1	1	1	1	1	1	1	1	1	1	1	1	1	1	1	1	1	1	1	1	1	1	1	1	1	1	1	1	1	1
100007745|F|0-55:C>T-55:C>T	100007745	TGCAGACTTCAGAGTTGGCAAGGCAATGACCCAGGAGATCCGACTCATCATGAATTGGTACGAAGGCAG	TGCAGACTTCAGAGTTGGCAAGGCAATGACCCAGGAGATCCGACTCATCATGAATTGGTACGAAGGCAG	55:C>T	55	1	1	0.009615	0.990385	0	0.009615	0	0.019046	0.009523	5.17131	4.66667	1	0	0	0	0	0	0	0	0	0	0	0	0	0	0	0	0	0	0	0	0	0	0	0	0	0	0	0	0	0	0	0	0
100007748|F|0--61:G>C	100007748	TGCAGACTTCATACAAACTTTCAGTTATGTAGTTTTGGAAGATTTCAGACCCTAGTCAGTAGGTTGTAC	TGCAGACTTCATACAAACTTTCAGTTATGTAGTTTTGGAAGATTTCAGACCCTAGTCAGTAGGTTGTAC		61	1	0.980769	0.288462	0.711538	0.019231	0.269231	0.037722	0.410503	0.224112	8.22672	5.15714	1	1	1	1	1	1	1	1	1	1	1	1	1	1	1	1	1	1	1	1	1	1	1	1	1	1	1	1	1	1	1	1	1
100007748|F|0-61:G>C-61:G>C	100007748	TGCAGACTTCATACAAACTTTCAGTTATGTAGTTTTGGAAGATTTCAGACCCTAGTCAGTACGTTGTAC	TGCAGACTTCATACAAACTTTCAGTTATGTAGTTTTGGAAGATTTCAGACCCTAGTCAGTACGTTGTAC	61:G>C	61	1	0.980769	0.288462	0.711538	0.019231	0.269231	0.037722	0.410503	0.224112	8.22672	5.15714	1	1	0	0	1	0	1	0	1	0	0	0	0	0	0	0	1	0	1	1	1	1	0	0	0	0	0	0	0	0	0	0	0
100007749|F|0--25:G>A	100007749	TGCAGACTTCATACAGACTTTCAGAGATTTGGAAGATTTGCCTCGAAACATAAAGAGATTCACCTAACG	TGCAGACTTCATACAGACTTTCAGAGATTTGGAAGATTTGCCTCGAAACATAAAGAGATTCACCTAACG		25	1	1	0.014423	0.985577	0	0.014423	0	0.02843	0.014215	8.59127	4	1	1	1	1	1	1	1	1	1	1	1	1	1	1	1	1	1	1	1	1	1	1	1	1	1	1	1	1	1	1	1	1	1
100007749|F|0-25:G>A-25:G>A	100007749	TGCAGACTTCATACAGACTTTCAGAAATTTGGAAGATTTGCCTCGAAACATAAAGAGATTCACCTAACG	TGCAGACTTCATACAGACTTTCAGAAATTTGGAAGATTTGCCTCGAAACATAAAGAGATTCACCTAACG	25:G>A	25	1	1	0.014423	0.985577	0	0.014423	0	0.02843	0.014215	8.59127	4	1	0	0	0	0	0	0	0	0	0	0	0	0	0	0	0	0	0	0	0	0	0	0	0	0	0	0	0	0	0	0	0	0
100007759|F|0--65:G>A	100007759	TGCAGACTTGACAAATCCCAGCTTTCCTCCACTCTTTGCAAGCTCCTCCTGGATTACTAAACTCCGGAA	TGCAGACTTGACAAATCCCAGCTTTCCTCCACTCTTTGCAAGCTCCTCCTGGATTACTAAACTCCGGAA		65	1	1	0.004808	0.995192	0	0.004808	0	0.009569	0.004785	6.2988	4	1	1	1	1	1	1	1	1	1	1	1	1	1	1	1	1	1	1	1	1	1	1	1	1	1	1	1	1	1	1	1	1	1
100007759|F|0-65:G>A-65:G>A	100007759	TGCAGACTTGACAAATCCCAGCTTTCCTCCACTCTTTGCAAGCTCCTCCTGGATTACTAAACTCCAGAA	TGCAGACTTGACAAATCCCAGCTTTCCTCCACTCTTTGCAAGCTCCTCCTGGATTACTAAACTCCAGAA	65:G>A	65	1	1	0.004808	0.995192	0	0.004808	0	0.009569	0.004785	6.2988	4	1	0	0	0	0	0	0	0	0	0	0	0	0	0	0	0	0	0	0	0	0	0	0	0	0	0	0	0	0	0	0	0	0
100007764|F|0--29:T>C	100007764	TGCAGACTTGGTAATGTCTTTTGCGGAATTCTGCTGACAAGATATCCACAAACGACGGCGATCTTTTCT	TGCAGACTTGGTAATGTCTTTTGCGGAATTCTGCTGACAAGATATCCACAAACGACGGCGATCTTTTCT		29	0.336538	0.557143	0.571429	0.428571	0.442857	0.128571	0.493469	0.489796	0.491633	18.18367	14.58696	1	-	-	1	-	0	-	1	-	-	-	-	-	-	-	1	-	1	-	-	-	-	-	-	0	-	-	-	-	1	-	1	-
100007764|F|0-29:T>C-29:T>C	100007764	TGCAGACTTGGTAATGTCTTTTGCGGAATCCTGCTGACAAGATATCCACAAACGACGGCGATCTTTTCT	TGCAGACTTGGTAATGTCTTTTGCGGAATCCTGCTGACAAGATATCCACAAACGACGGCGATCTTTTCT	29:T>C	29	0.336538	0.557143	0.571429	0.428571	0.442857	0.128571	0.493469	0.489796	0.491633	18.18367	14.58696	1	-	-	0	-	1	-	1	-	-	-	-	-	-	-	0	-	0	-	-	-	-	-	-	1	-	-	-	-	0	-	1	-
100007767|F|0--53:C>T	100007767	TGCAGACTTGGTGCCTCCTAATCTGTCGATATACGCAACCACTGTAGCACTGTCTGTCGCAATCATAAC	TGCAGACTTGGTGCCTCCTAATCTGTCGATATACGCAACCACTGTAGCACTGTCTGTCGCAATCATAAC		53	1	0.971154	0.298077	0.701923	0.028846	0.269231	0.056028	0.418454	0.237241	6.97131	3.85333	0.963415	1	1	1	1	1	1	1	1	1	1	1	1	1	1	1	1	1	1	1	1	1	1	1	1	1	0	1	1	0	1	0	1
100007767|F|0-53:C>T-53:C>T	100007767	TGCAGACTTGGTGCCTCCTAATCTGTCGATATACGCAACCACTGTAGCACTGTTTGTCGCAATCATAAC	TGCAGACTTGGTGCCTCCTAATCTGTCGATATACGCAACCACTGTAGCACTGTTTGTCGCAATCATAAC	53:C>T	53	1	0.971154	0.298077	0.701923	0.028846	0.269231	0.056028	0.418454	0.237241	6.97131	3.85333	0.963415	1	0	1	0	1	1	1	0	0	0	0	0	1	0	1	1	0	0	0	0	0	0	0	0	0	1	0	0	1	0	1	0
100007769|F|0--19:A>G	100007769	TGCAGACTTGTGTTCATTTAATATAAACATTGACTGTTAGAGTTTCCACTAGTGTTGGGGAGTATTTTT	TGCAGACTTGTGTTCATTTAATATAAACATTGACTGTTAGAGTTTCCACTAGTGTTGGGGAGTATTTTT		19	1	0.951923	0.413462	0.586538	0.048077	0.365385	0.091531	0.485022	0.288277	14.12448	9.43564	0.95122	1	1	1	0	1	1	1	1	1	1	1	1	1	1	1	1	1	1	1	1	1	1	1	1	1	1	1	1	1	1	1	1
100007769|F|0-19:A>G-19:A>G	100007769	TGCAGACTTGTGTTCATTTGATATAAACATTGACTGTTAGAGTTTCCACTAGTGTTGGGGAGTATTTTT	TGCAGACTTGTGTTCATTTGATATAAACATTGACTGTTAGAGTTTCCACTAGTGTTGGGGAGTATTTTT	19:A>G	19	1	0.951923	0.413462	0.586538	0.048077	0.365385	0.091531	0.485022	0.288277	14.12448	9.43564	0.95122	1	1	0	1	0	0	0	0	0	0	0	1	0	1	0	1	0	1	1	0	0	1	1	0	0	0	0	0	0	0	1	0
100007773|F|0--58:G>T	100007773	TGCAGACTTTCGACAGAGCCCCAGAGACCATACACGGCAGGGGTCGTACGCAGTGAAGGTTATCAGAGA	TGCAGACTTTCGACAGAGCCCCAGAGACCATACACGGCAGGGGTCGTACGCAGTGAAGGTTATCAGAGA		58	0.4375	0.010989	0.989011	0.010989	0.989011	0	0.021737	0.021737	0.021737	34.5	22.60377	1	1	-	-	-	-	0	-	-	0	-	-	-	-	0	0	0	-	-	0	-	-	-	-	0	-	-	-	-	-	0	0	-
100007773|F|0-58:G>T-58:G>T	100007773	TGCAGACTTTCGACAGAGCCCCAGAGACCATACACGGCAGGGGTCGTACGCAGTGAAGTTCATCAGAGA	TGCAGACTTTCGACAGAGCCCCAGAGACCATACACGGCAGGGGTCGTACGCAGTGAAGTTCATCAGAGA	58:G>T	58	0.4375	0.010989	0.989011	0.010989	0.989011	0	0.021737	0.021737	0.021737	34.5	22.60377	1	0	-	-	-	-	1	-	-	1	-	-	-	-	1	1	1	-	-	1	-	-	-	-	1	-	-	-	-	-	1	1	-
100007775|F|0--32:A>T	100007775	TGCAGACTTTCGACAGTCTTCTTACCGACCCCAGAGGCCATACAGAAGAGTCCAGCCCTCCGGCAGGGA	TGCAGACTTTCGACAGTCTTCTTACCGACCCCAGAGGCCATACAGAAGAGTCCAGCCCTCCGGCAGGGA		32	0.206731	0.953488	0.046512	0.953488	0.046512	0	0.088697	0.088697	0.088697	16.32692	7.5	1	-	-	1	-	-	-	1	-	-	-	-	-	-	-	-	1	-	1	-	-	1	-	1	-	-	1	1	-	-	-	1	-
100007775|F|0-32:A>T-32:A>T	100007775	TGCAGACTTTCGACAGTCTTCTTACCGACCCCTGAGGCCATACAGAAGAGTCCAGCCCTCCGGCAGGGA	TGCAGACTTTCGACAGTCTTCTTACCGACCCCTGAGGCCATACAGAAGAGTCCAGCCCTCCGGCAGGGA	32:A>T	32	0.206731	0.953488	0.046512	0.953488	0.046512	0	0.088697	0.088697	0.088697	16.32692	7.5	1	-	-	0	-	-	-	0	-	-	-	-	-	-	-	-	0	-	0	-	-	0	-	0	-	-	0	0	-	-	-	0	-
100007779|F|0--60:C>A	100007779	TGCAGACTTTCTGAATAGCCTGAAAACGAAAAAACATCATGTAAATTTGAAGATGGATATCATGTCTGC	TGCAGACTTTCTGAATAGCCTGAAAACGAAAAAACATCATGTAAATTTGAAGATGGATATCATGTCTGC		60	0.980769	1	0.004902	0.995098	0	0.004902	0	0.009756	0.004878	12.64372	7	1	1	1	1	1	1	1	1	1	1	1	1	1	1	1	1	1	1	1	1	1	1	1	1	1	1	1	1	1	1	1	1	1
100007779|F|0-60:C>A-60:C>A	100007779	TGCAGACTTTCTGAATAGCCTGAAAACGAAAAAACATCATGTAAATTTGAAGATGGATATAATGTCTGC	TGCAGACTTTCTGAATAGCCTGAAAACGAAAAAACATCATGTAAATTTGAAGATGGATATAATGTCTGC	60:C>A	60	0.980769	1	0.004902	0.995098	0	0.004902	0	0.009756	0.004878	12.64372	7	1	0	0	0	0	0	0	0	0	0	0	0	0	0	0	0	0	0	0	0	0	0	0	0	0	0	0	0	0	0	0	0	0
100007782|F|0--65:A>T	100007782	TGCAGACTTTTACATTTGGATATTTAATAAATTTCTTTTACATTTCTTTTTTTCTATCTTCATTGAGTA	TGCAGACTTTTACATTTGGATATTTAATAAATTTCTTTTACATTTCTTTTTTTCTATCTTCATTGAGTA		65	1	1	0.004808	0.995192	0	0.004808	0	0.009569	0.004785	9.01992	3	1	1	1	1	1	1	1	1	1	1	1	1	1	1	1	1	1	1	1	1	1	1	1	1	1	1	1	1	1	1	1	1	1
100007782|F|0-65:A>T-65:A>T	100007782	TGCAGACTTTTACATTTGGATATTTAATAAATTTCTTTTACATTTCTTTTTTTCTATCTTCATTGTGTA	TGCAGACTTTTACATTTGGATATTTAATAAATTTCTTTTACATTTCTTTTTTTCTATCTTCATTGTGTA	65:A>T	65	1	1	0.004808	0.995192	0	0.004808	0	0.009569	0.004785	9.01992	3	1	0	0	0	0	0	0	0	0	0	0	0	0	0	0	0	0	0	0	0	0	0	0	0	0	0	0	0	0	0	0	0	0
100007786|F|0--28:G>A	100007786	TGCAGACTTTTGGATCTTCACACTTTCGGCTGTACCATGATACAATAAATTCATATGAGAACAAAGTAA	TGCAGACTTTTGGATCTTCACACTTTCGGCTGTACCATGATACAATAAATTCATATGAGAACAAAGTAA		28	1	0.985577	0.307692	0.692308	0.014423	0.293269	0.02843	0.426036	0.227233	19.6506	9.04054	0.987805	1	1	1	1	1	1	1	1	1	1	1	1	1	1	1	1	1	1	1	1	1	1	0	1	1	1	1	1	1	1	1	1
100007786|F|0-28:G>A-28:G>A	100007786	TGCAGACTTTTGGATCTTCACACTTTCGACTGTACCATGATACAATAAATTCATATGAGAACAAAGTAA	TGCAGACTTTTGGATCTTCACACTTTCGACTGTACCATGATACAATAAATTCATATGAGAACAAAGTAA	28:G>A	28	1	0.985577	0.307692	0.692308	0.014423	0.293269	0.02843	0.426036	0.227233	19.6506	9.04054	0.987805	0	1	0	0	0	1	0	0	1	0	0	0	0	1	0	0	0	0	1	0	0	0	1	0	0	1	1	0	0	1	0	0
100007789|F|0--45:T>C	100007789	TGCAGAGAAAAGACCGCTTTGGAAACGAGTCCAAAGGGACCGGTTTCCAATGCGATCTTTTCTCTACAA	TGCAGAGAAAAGACCGCTTTGGAAACGAGTCCAAAGGGACCGGTTTCCAATGCGATCTTTTCTCTACAA		45	1	1	0.019231	0.980769	0	0.019231	0	0.037722	0.018861	11.53968	4.8	1	1	1	1	1	1	1	1	1	1	1	1	1	1	1	1	1	1	1	1	1	1	1	1	1	1	1	1	1	1	1	1	1
100007789|F|0-45:T>C-45:T>C	100007789	TGCAGAGAAAAGACCGCTTTGGAAACGAGTCCAAAGGGACCGGTTCCCAATGCGATCTTTTCTCTACAA	TGCAGAGAAAAGACCGCTTTGGAAACGAGTCCAAAGGGACCGGTTCCCAATGCGATCTTTTCTCTACAA	45:T>C	45	1	1	0.019231	0.980769	0	0.019231	0	0.037722	0.018861	11.53968	4.8	1	0	0	0	0	0	0	0	0	0	0	0	0	0	0	0	0	0	0	0	0	0	0	0	0	0	0	0	0	0	0	0	0
100007792|F|0--11:G>T	100007792	TGCAGAGAAAAGGGTCTTGCCCCTTTTCTCTCTTCATACTTAGTGTTTTCAGCTCATTACATCAGTGTA	TGCAGAGAAAAGGGTCTTGCCCCTTTTCTCTCTTCATACTTAGTGTTTTCAGCTCATTACATCAGTGTA		11	0.995192	0.971014	0.193237	0.806763	0.028986	0.164251	0.056291	0.311793	0.184042	4.86066	2.78723	0.963415	1	1	1	1	1	1	1	1	1	1	1	1	1	1	1	1	1	1	1	1	1	1	1	1	1	1	1	1	1	1	1	1
100007792|F|0-11:G>T-11:G>T	100007792	TGCAGAGAAAATGGTCTTGCCCCTTTTCTCTCTTCATACTTAGTGTTTTCAGCTCATTACATCAGTGTA	TGCAGAGAAAATGGTCTTGCCCCTTTTCTCTCTTCATACTTAGTGTTTTCAGCTCATTACATCAGTGTA	11:G>T	11	0.995192	0.971014	0.193237	0.806763	0.028986	0.164251	0.056291	0.311793	0.184042	4.86066	2.78723	0.963415	0	0	0	0	1	1	0	0	0	0	0	0	0	0	0	0	0	0	0	1	0	1	1	0	1	0	0	0	0	0	0	0
100007795|F|0--51:T>C	100007795	TGCAGAGAAAGACAGAAAAAACTAAAAGAAATGGAAAATTTACATTAAACATTTTTTCCAGGACAGAAT	TGCAGAGAAAGACAGAAAAAACTAAAAGAAATGGAAAATTTACATTAAACATTTTTTCCAGGACAGAAT		51	0.538462	0.428571	0.660714	0.339286	0.571429	0.089286	0.489796	0.448342	0.469069	5.37705	5.14286	0.98	1	1	-	-	-	0	1	1	-	0	1	-	0	0	-	0	0	-	1	-	1	-	0	1	0	0	1	0	-	-	1	1
100007795|F|0-51:T>C-51:T>C	100007795	TGCAGAGAAAGACAGAAAAAACTAAAAGAAATGGAAAATTTACATTAAACACTTTTTCCAGGACAGAAT	TGCAGAGAAAGACAGAAAAAACTAAAAGAAATGGAAAATTTACATTAAACACTTTTTCCAGGACAGAAT	51:T>C	51	0.538462	0.428571	0.660714	0.339286	0.571429	0.089286	0.489796	0.448342	0.469069	5.37705	5.14286	0.98	0	0	-	-	-	1	0	0	-	1	0	-	1	1	-	1	1	-	0	-	0	-	1	0	1	1	0	1	-	-	0	0
100007798|F|0--34:C>G	100007798	TGCAGAGAAAGTGCAGGTCTGACAGCAACATAATCTGCCCACATGTAGCGCAATTCTTAGTTGCAATCA	TGCAGAGAAAGTGCAGGTCTGACAGCAACATAATCTGCCCACATGTAGCGCAATTCTTAGTTGCAATCA		34	1	1	0.009615	0.990385	0	0.009615	0	0.019046	0.009523	20.7619	8	1	1	1	1	1	1	1	1	1	1	1	1	1	1	1	1	1	1	1	1	1	1	1	1	1	1	1	1	1	1	1	1	1
100007798|F|0-34:C>G-34:C>G	100007798	TGCAGAGAAAGTGCAGGTCTGACAGCAACATAATGTGCCCACATGTAGCGCAATTCTTAGTTGCAATCA	TGCAGAGAAAGTGCAGGTCTGACAGCAACATAATGTGCCCACATGTAGCGCAATTCTTAGTTGCAATCA	34:C>G	34	1	1	0.009615	0.990385	0	0.009615	0	0.019046	0.009523	20.7619	8	1	0	0	0	0	0	0	0	0	0	0	0	0	0	0	0	0	0	0	0	0	0	0	0	1	0	0	0	0	0	0	0	0
100007800|F|0--62:T>G	100007800	TGCAGAGAAATCTATAAATATTTAACATTCTAACCCCGTCCACTGCATAGAAACTCATCCACTATGTTA	TGCAGAGAAATCTATAAATATTTAACATTCTAACCCCGTCCACTGCATAGAAACTCATCCACTATGTTA		62	0.995192	1	0.014493	0.985507	0	0.014493	0	0.028565	0.014283	7.38	2.75	1	1	1	1	1	1	1	1	1	1	1	1	1	1	1	1	1	1	1	1	1	1	1	1	1	1	1	1	1	1	1	1	1
100007800|F|0-62:T>G-62:T>G	100007800	TGCAGAGAAATCTATAAATATTTAACATTCTAACCCCGTCCACTGCATAGAAACTCATCCACGATGTTA	TGCAGAGAAATCTATAAATATTTAACATTCTAACCCCGTCCACTGCATAGAAACTCATCCACGATGTTA	62:T>G	62	0.995192	1	0.014493	0.985507	0	0.014493	0	0.028565	0.014283	7.38	2.75	1	0	0	0	0	0	0	0	0	0	0	0	0	0	0	1	0	0	0	0	0	0	0	0	0	0	0	0	0	0	0	0	0
100007801|F|0--11:G>A	100007801	TGCAGAGAAATGCATCCAAATAATGATGGATTGTAGAATTCGCAAAATCATGACGCTAAGATAGTTTTG	TGCAGAGAAATGCATCCAAATAATGATGGATTGTAGAATTCGCAAAATCATGACGCTAAGATAGTTTTG		11	1	0.995192	0.0625	0.9375	0.004808	0.057692	0.009569	0.117188	0.063378	21.62151	8.8	0.987805	1	1	1	1	1	1	1	1	1	1	1	1	1	1	1	1	1	1	1	1	1	1	1	1	1	1	1	1	1	1	1	1
100007801|F|0-11:G>A-11:G>A	100007801	TGCAGAGAAATACATCCAAATAATGATGGATTGTAGAATTCGCAATATCATGACGCTAAGATAGTTTTG	TGCAGAGAAATACATCCAAATAATGATGGATTGTAGAATTCGCAATATCATGACGCTAAGATAGTTTTG	11:G>A	11	1	0.995192	0.0625	0.9375	0.004808	0.057692	0.009569	0.117188	0.063378	21.62151	8.8	0.987805	0	0	0	0	0	1	0	0	0	0	0	0	0	0	0	0	0	0	0	0	0	0	0	0	0	0	0	0	0	0	0	0
100007806|F|0--9:C>A	100007806	TGCAGAGAACTGTCACTTCGGTTTCGCAGACGCCGAGAGTGTTTTGTAAAACATTATCATCATTCTAAA	TGCAGAGAACTGTCACTTCGGTTTCGCAGACGCCGAGAGTGTTTTGTAAAACATTATCATCATTCTAAA		9	0.985577	1	0.009756	0.990244	0	0.009756	0	0.019322	0.009661	25.96386	9.5	1	1	1	1	1	1	1	1	1	1	1	1	1	1	1	1	1	1	1	1	1	1	1	1	1	1	1	1	1	1	1	1	1
100007806|F|0-9:C>A-9:C>A	100007806	TGCAGAGAAATGTCACTTCGGTTTCGCAGACGCCGAGAGTGTTTTGTAAAACATTATCATCATTCTAAA	TGCAGAGAAATGTCACTTCGGTTTCGCAGACGCCGAGAGTGTTTTGTAAAACATTATCATCATTCTAAA	9:C>A	9	0.985577	1	0.009756	0.990244	0	0.009756	0	0.019322	0.009661	25.96386	9.5	1	0	0	0	0	0	0	0	0	0	0	0	0	0	0	0	0	0	0	0	0	0	0	0	0	0	0	0	0	0	0	0	0
100007808|F|0--59:A>G	100007808	TGCAGAGAAGACGGACCAGCATTATACATGATGTTCTAAGGTCAGAGGTCAAATTCAAAATATGGCAAA	TGCAGAGAAGACGGACCAGCATTATACATGATGTTCTAAGGTCAGAGGTCAAATTCAAAATATGGCAAA		59	1	1	0.096154	0.903846	0	0.096154	0	0.173817	0.086908	15.81349	6.41667	0.987805	1	1	1	1	1	1	1	1	1	1	1	1	1	1	1	1	1	1	1	1	1	1	1	1	1	1	1	1	1	1	1	1
100007808|F|0-59:A>G-59:A>G	100007808	TGCAGAGAAGACGGACCAGCATTATACATGATGTTCTAAGGTCAGAGGTCAAATTCAAAGTATGGCAAA	TGCAGAGAAGACGGACCAGCATTATACATGATGTTCTAAGGTCAGAGGTCAAATTCAAAGTATGGCAAA	59:A>G	59	1	1	0.096154	0.903846	0	0.096154	0	0.173817	0.086908	15.81349	6.41667	0.987805	0	1	0	0	0	0	0	0	0	0	0	0	1	0	0	0	1	1	0	0	0	0	0	0	0	0	1	0	0	0	0	0
100007809|F|0--66:C>T	100007809	TGCAGAGAAGACTGGTCAGTAACTAACCAAAGAAGACTGTCTTGCCTTTCTGCTGGCAGAATCTTCCTC	TGCAGAGAAGACTGGTCAGTAACTAACCAAAGAAGACTGTCTTGCCTTTCTGCTGGCAGAATCTTCCTC		66	1	1	0.086538	0.913462	0	0.086538	0	0.158099	0.07905	11.92857	5.5	0.97561	1	1	1	1	1	1	1	1	1	1	1	1	1	1	1	1	1	1	1	1	1	1	1	1	1	1	1	1	1	1	1	1
100007809|F|0-66:C>T-66:C>T	100007809	TGCAGAGAAGACTGGTCAGTAACTAACCAAAGAAGACTGTCTTGCCTTTCTGCTGGCAGAATCTTCTTC	TGCAGAGAAGACTGGTCAGTAACTAACCAAAGAAGACTGTCTTGCCTTTCTGCTGGCAGAATCTTCTTC	66:C>T	66	1	1	0.086538	0.913462	0	0.086538	0	0.158099	0.07905	11.92857	5.5	0.97561	0	0	0	1	0	0	0	0	0	0	0	0	0	0	0	0	0	0	0	0	0	0	0	0	0	0	0	0	1	0	0	0
100007811|F|0--7:A>T	100007811	TGCAGAGAAGCAGATCAGTAAGATACGTGCGAAACAAAATCAGCTAACAGAAGAACTCGCTCAGAAAAA	TGCAGAGAAGCAGATCAGTAAGATACGTGCGAAACAAAATCAGCTAACAGAAGAACTCGCTCAGAAAAA		7	1	1	0.134615	0.865385	0	0.134615	0	0.232988	0.116494	20.48413	8.38889	0.97561	1	1	1	1	1	1	1	1	1	1	1	1	1	1	1	1	1	1	1	1	1	1	1	1	1	1	1	1	1	1	1	1
100007811|F|0-7:A>T-7:A>T	100007811	TGCAGAGTAGCAGATCAGTAAGATACGTGCGAAACAAAATCAGCTAACAGAAGAACTCGCTCAGAAAAA	TGCAGAGTAGCAGATCAGTAAGATACGTGCGAAACAAAATCAGCTAACAGAAGAACTCGCTCAGAAAAA	7:A>T	7	1	1	0.134615	0.865385	0	0.134615	0	0.232988	0.116494	20.48413	8.38889	0.97561	0	0	0	0	1	0	0	0	0	0	0	0	0	1	1	0	0	0	0	0	1	0	0	0	0	0	0	0	0	1	0	0
100007816|F|0--65:G>T	100007816	TGCAGAGAATAGTCTCAATAACTGGGGTCCTCTTTCACGAAGCAGTTGTTGCATCCATAACATTAGGAT	TGCAGAGAATAGTCTCAATAACTGGGGTCCTCTTTCACGAAGCAGTTGTTGCATCCATAACATTAGGAT		65	1	0.985577	0.225962	0.774038	0.014423	0.211538	0.02843	0.349806	0.189118	9.21687	5	0.987805	1	1	1	1	1	1	1	1	1	1	1	1	1	1	1	1	1	1	1	1	1	1	1	1	1	1	1	1	1	1	1	1
100007816|F|0-65:G>T-65:G>T	100007816	TGCAGAGAATAGTCTCAATAACTGGGGTCCTCTTTCACGAAGCAGTTGTTGCATCCATAACATTATGAT	TGCAGAGAATAGTCTCAATAACTGGGGTCCTCTTTCACGAAGCAGTTGTTGCATCCATAACATTATGAT	65:G>T	65	1	0.985577	0.225962	0.774038	0.014423	0.211538	0.02843	0.349806	0.189118	9.21687	5	0.987805	0	0	0	0	0	1	1	1	0	1	1	0	0	0	1	0	0	1	0	0	0	0	0	0	0	0	0	0	0	1	0	1
100007818|F|0--20:C>T	100007818	TGCAGAGAATGAGTTACATGCTGTTTATACATAAGGAACGTGACATTAACTAGATGTATCGTATTTCAA	TGCAGAGAATGAGTTACATGCTGTTTATACATAAGGAACGTGACATTAACTAGATGTATCGTATTTCAA		20	1	0.947115	0.543269	0.456731	0.052885	0.490385	0.100176	0.496256	0.298216	13.81513	9.85	0.987805	1	1	1	1	1	1	1	1	1	1	1	1	1	1	1	1	1	1	1	1	1	1	1	1	0	1	1	1	1	1	1	1
100007818|F|0-20:C>T-20:C>T	100007818	TGCAGAGAATGAGTTACATGTTGTTTATACATAAGGAACGTGACATTAACTAGATGTATCGTATTTCAA	TGCAGAGAATGAGTTACATGTTGTTTATACATAAGGAACGTGACATTAACTAGATGTATCGTATTTCAA	20:C>T	20	1	0.947115	0.543269	0.456731	0.052885	0.490385	0.100176	0.496256	0.298216	13.81513	9.85	0.987805	1	0	1	0	0	0	0	1	1	1	1	0	1	0	0	0	1	1	0	1	0	1	0	0	1	1	0	1	1	1	0	1
100007819|F|0--13:T>G	100007819	TGCAGAGAATGCATCCATTGAACGAGGAGCGAGACCAGATCTTTGGACGAACAGGTAAGGGGAGATAAT	TGCAGAGAATGCATCCATTGAACGAGGAGCGAGACCAGATCTTTGGACGAACAGGTAAGGGGAGATAAT		13	0.899038	0.005348	0.994652	0.005348	0.994652	0	0.010638	0.010638	0.010638	3	2.66507	1	0	0	0	0	0	0	0	0	0	0	0	0	0	0	-	0	0	0	0	0	0	-	0	0	0	0	0	0	0	0	0	0
100007819|F|0-13:T>G-13:T>G	100007819	TGCAGAGAATGCAGCCATTGAACGAGGAGCGAGACCAGATCTTTGGACGAACAGGTAAGGGGAGATAAT	TGCAGAGAATGCAGCCATTGAACGAGGAGCGAGACCAGATCTTTGGACGAACAGGTAAGGGGAGATAAT	13:T>G	13	0.899038	0.005348	0.994652	0.005348	0.994652	0	0.010638	0.010638	0.010638	3	2.66507	1	1	1	1	1	1	1	1	1	1	1	1	1	1	1	-	1	1	1	1	1	1	-	1	1	1	1	1	1	1	1	1	1
100007820|F|0--24:A>G	100007820	TGCAGAGAATGCATAAGTAGTAATATAGGATAAGTTAAAAAATCTGACCTTATGGGTGAAATTTCTGTT	TGCAGAGAATGCATAAGTAGTAATATAGGATAAGTTAAAAAATCTGACCTTATGGGTGAAATTTCTGTT		24	0.384615	0.9875	0.025	0.975	0.0125	0.0125	0.024687	0.04875	0.036719	11.04348	3.5	1	-	1	-	-	1	-	-	1	1	1	1	1	-	-	1	1	-	-	-	-	-	1	1	-	1	-	-	1	1	1	-	-
100007820|F|0-24:A>G-24:A>G	100007820	TGCAGAGAATGCATAAGTAGTAATGTAGGATAAGTTAAAAAATCTGACCTTATGGGTGAAATTTCTGTT	TGCAGAGAATGCATAAGTAGTAATGTAGGATAAGTTAAAAAATCTGACCTTATGGGTGAAATTTCTGTT	24:A>G	24	0.384615	0.9875	0.025	0.975	0.0125	0.0125	0.024687	0.04875	0.036719	11.04348	3.5	1	-	0	-	-	0	-	-	0	0	0	0	0	-	-	1	0	-	-	-	-	-	0	0	-	0	-	-	0	0	0	-	-
100007826|F|0--29:C>G	100007826	TGCAGAGAATGTGATGTAACCATCTAACGCTTAACATTGTATACTCCCGGTGTCGATGACCACGGTAGG	TGCAGAGAATGTGATGTAACCATCTAACGCTTAACATTGTATACTCCCGGTGTCGATGACCACGGTAGG		29	0.798077	0.993976	0.018072	0.981928	0.006024	0.012048	0.011976	0.035491	0.023733	46.48223	38.5	1	1	1	-	1	1	-	1	1	1	1	1	1	1	1	-	-	-	-	1	1	-	1	1	-	1	-	1	1	1	-	1	1
100007826|F|0-29:C>G-29:C>G	100007826	TGCAGAGAATGTGATGTAACCATCTAACGGTTAACATTGTATACTCCCGGTGTCGATGACCACGGTAGG	TGCAGAGAATGTGATGTAACCATCTAACGGTTAACATTGTATACTCCCGGTGTCGATGACCACGGTAGG	29:C>G	29	0.798077	0.993976	0.018072	0.981928	0.006024	0.012048	0.011976	0.035491	0.023733	46.48223	38.5	1	0	0	-	0	0	-	0	0	0	0	0	0	0	0	-	-	-	-	0	0	-	0	0	-	0	-	0	0	0	-	0	0
100007829|F|0--23:G>A	100007829	TGCAGAGAATGTGCGGGTCTGACGGCAACATTATCTGCCCTCATGTCACACAAATCTTAGCAGCAGTCG	TGCAGAGAATGTGCGGGTCTGACGGCAACATTATCTGCCCTCATGTCACACAAATCTTAGCAGCAGTCG		23	1	0.913462	0.5625	0.4375	0.086538	0.475962	0.158099	0.492188	0.325143	7.55794	5.78832	0.939024	1	1	1	1	1	1	1	1	1	1	1	1	1	1	1	1	1	1	1	1	1	1	1	0	1	1	1	1	1	1	1	1
100007829|F|0-23:G>A-23:G>A	100007829	TGCAGAGAATGTGCGGGTCTGACAGCAACATTATCTGCCCTCATGTCACACAAATCTTAGCAGCAGTCG	TGCAGAGAATGTGCGGGTCTGACAGCAACATTATCTGCCCTCATGTCACACAAATCTTAGCAGCAGTCG	23:G>A	23	1	0.913462	0.5625	0.4375	0.086538	0.475962	0.158099	0.492188	0.325143	7.55794	5.78832	0.939024	0	0	0	1	0	0	1	0	0	0	0	0	0	1	1	1	0	1	1	0	1	0	0	1	0	1	0	0	0	1	1	0
100007835|F|0--46:A>G	100007835	TGCAGAGAATTCCCATTTTGCAAATCTGTTGTAGTCTTACGCTGACATAGTGATTTCTGAAAACAGTCA	TGCAGAGAATTCCCATTTTGCAAATCTGTTGTAGTCTTACGCTGACATAGTGATTTCTGAAAACAGTCA		46	1	0.990385	0.25	0.75	0.009615	0.240385	0.019046	0.375	0.197023	53.216	30.83607	0.97561	1	1	1	1	1	1	1	1	1	1	1	1	1	1	0	1	1	1	1	1	1	1	1	1	1	1	1	1	1	1	1	1
100007835|F|0-46:A>G-46:A>G	100007835	TGCAGAGAATTCCCATTTTGCAAATCTGTTGTAGTCTTACGCTGACGTAGTGATTTCTGAAAACAGTCA	TGCAGAGAATTCCCATTTTGCAAATCTGTTGTAGTCTTACGCTGACGTAGTGATTTCTGAAAACAGTCA	46:A>G	46	1	0.990385	0.25	0.75	0.009615	0.240385	0.019046	0.375	0.197023	53.216	30.83607	0.97561	0	0	1	0	1	0	1	1	1	0	0	1	1	1	1	0	0	0	0	0	0	0	1	0	0	0	0	0	0	0	0	0
100007837|F|0--46:T>C	100007837	TGCAGAGAATTTTTTAAGGTTGAAATAGTCTATTAGAAAATCCCAGTGTGAATGATTTTGATGTTCGGT	TGCAGAGAATTTTTTAAGGTTGAAATAGTCTATTAGAAAATCCCAGTGTGAATGATTTTGATGTTCGGT		46	1	1	0.004808	0.995192	0	0.004808	0	0.009569	0.004785	8.38095	6	1	1	1	1	1	1	1	1	1	1	1	1	1	1	1	1	1	1	1	1	1	1	1	1	1	1	1	1	1	1	1	1	1
100007837|F|0-46:T>C-46:T>C	100007837	TGCAGAGAATTTTTTAAGGTTGAAATAGTCTATTAGAAAATCCCAGCGTGAATGATTTTGATGTTCGGT	TGCAGAGAATTTTTTAAGGTTGAAATAGTCTATTAGAAAATCCCAGCGTGAATGATTTTGATGTTCGGT	46:T>C	46	1	1	0.004808	0.995192	0	0.004808	0	0.009569	0.004785	8.38095	6	1	0	0	0	0	0	0	0	0	0	0	0	0	0	0	0	0	0	0	0	0	0	0	0	0	0	0	0	0	0	0	0	0
100007840|F|0--42:C>A	100007840	TGCAGAGACAAGACAATACCAAAATAAAAATCAAATAAAACACAAAAACATTTATACAAACGTATGCAT	TGCAGAGACAAGACAATACCAAAATAAAAATCAAATAAAACACAAAAACATTTATACAAACGTATGCAT		42	1	1	0.004808	0.995192	0	0.004808	0	0.009569	0.004785	42.99603	20	1	1	1	1	1	1	1	1	1	1	1	1	1	1	1	1	1	1	1	1	1	1	1	1	1	1	1	1	1	1	1	1	1
100007840|F|0-42:C>A-42:C>A	100007840	TGCAGAGACAAGACAATACCAAAATAAAAATCAAATAAAACAAAAAAACATTTATACAAACGTATGCAT	TGCAGAGACAAGACAATACCAAAATAAAAATCAAATAAAACAAAAAAACATTTATACAAACGTATGCAT	42:C>A	42	1	1	0.004808	0.995192	0	0.004808	0	0.009569	0.004785	42.99603	20	1	0	0	0	0	0	0	0	0	0	0	0	0	0	0	0	0	0	0	0	0	0	0	0	0	0	0	0	0	0	0	0	0
100007846|F|0--7:G>A	100007846	TGCAGAGGCCGATCCACTGGCAGGGTGAGCAGATCCAGAAACCAAGCCTCGTGTGCCAACCTGGAGTCA	TGCAGAGGCCGATCCACTGGCAGGGTGAGCAGATCCAGAAACCAAGCCTCGTGTGCCAACCTGGAGTCA		7	0.985577	0.839024	0.478049	0.521951	0.160976	0.317073	0.270125	0.499036	0.384581	3.54762	2.85047	0.918919	1	1	1	1	0	0	1	1	1	1	1	1	1	1	1	1	0	1	1	1	1	1	1	1	1	0	1	1	1	1	1	1
100007846|F|0-7:G>A-7:G>A	100007846	TGCAGAGACCGATCCACTGGCAGGGTGAGCAGATCCAGAAACCAAGCCTCGTGTGCCAACCTGGAGTCA	TGCAGAGACCGATCCACTGGCAGGGTGAGCAGATCCAGAAACCAAGCCTCGTGTGCCAACCTGGAGTCA	7:G>A	7	0.985577	0.839024	0.478049	0.521951	0.160976	0.317073	0.270125	0.499036	0.384581	3.54762	2.85047	0.918919	1	0	1	0	1	1	0	1	0	1	1	0	0	0	1	0	1	1	0	0	1	1	0	0	0	1	0	0	0	0	1	1
100007848|F|0--40:G>A	100007848	TGCAGAGACGGTGTAATACTAATATAGCATTGTAAAACCAGTGATGAATAGTATTTAGTCACACCTGTA	TGCAGAGACGGTGTAATACTAATATAGCATTGTAAAACCAGTGATGAATAGTATTTAGTCACACCTGTA		40	1	0.9375	0.384615	0.615385	0.0625	0.322115	0.117188	0.473373	0.29528	8.09746	5.95556	0.9625	0	1	1	1	1	1	1	0	1	0	1	1	1	1	1	1	1	0	1	1	1	1	1	1	1	1	1	1	1	1	1	1
100007848|F|0-40:G>A-40:G>A	100007848	TGCAGAGACGGTGTAATACTAATATAGCATTGTAAAACCAATGATGAATAGTATTTAGTCACACCTGTA	TGCAGAGACGGTGTAATACTAATATAGCATTGTAAAACCAATGATGAATAGTATTTAGTCACACCTGTA	40:G>A	40	1	0.9375	0.384615	0.615385	0.0625	0.322115	0.117188	0.473373	0.29528	8.09746	5.95556	0.9625	1	0	1	1	0	0	0	1	1	1	0	1	1	1	0	0	1	1	1	1	0	0	0	1	0	1	1	0	0	0	0	1
100007849|F|0--45:G>T	100007849	TGCAGAGACGTGAACACTTTCGGTGAGGTATGTGTTTTATTTGTGGATAAGCGTCCCCATTCTACTTTG	TGCAGAGACGTGAACACTTTCGGTGAGGTATGTGTTTTATTTGTGGATAAGCGTCCCCATTCTACTTTG		45	1	1	0.004808	0.995192	0	0.004808	0	0.009569	0.004785	41.94444	23	1	1	1	1	1	1	1	1	1	1	1	1	1	1	1	1	1	1	1	1	1	1	1	1	1	1	1	1	1	1	1	1	1
100007849|F|0-45:G>T-45:G>T	100007849	TGCAGAGACGTGAACACTTTCGGTGAGGTATGTGTTTTATTTGTGTATAAGCGTCCCCATTCTACTTTG	TGCAGAGACGTGAACACTTTCGGTGAGGTATGTGTTTTATTTGTGTATAAGCGTCCCCATTCTACTTTG	45:G>T	45	1	1	0.004808	0.995192	0	0.004808	0	0.009569	0.004785	41.94444	23	1	0	0	0	0	0	0	0	0	0	0	0	0	0	0	0	0	0	0	0	0	0	0	0	0	0	0	0	0	0	0	0	0
100007855|F|0--30:A>G	100007855	TGCAGAGACTTTCGTCAACAAAATAGAATGAACTTTGAATATGTCAACGCTCGTCAAGTAACATGAAAA	TGCAGAGACTTTCGTCAACAAAATAGAATGAACTTTGAATATGTCAACGCTCGTCAAGTAACATGAAAA		30	1	1	0.115385	0.884615	0	0.115385	0	0.204142	0.102071	31.51587	8.33333	0.963415	1	1	1	1	1	1	1	1	1	1	1	1	1	1	1	1	1	1	1	1	1	1	1	1	1	1	1	1	1	1	1	1
100007855|F|0-30:A>G-30:A>G	100007855	TGCAGAGACTTTCGTCAACAAAATAGAATGGACTTTGAATATGTCAACGCTCGTCAAGTAACATGAAAA	TGCAGAGACTTTCGTCAACAAAATAGAATGGACTTTGAATATGTCAACGCTCGTCAAGTAACATGAAAA	30:A>G	30	1	1	0.115385	0.884615	0	0.115385	0	0.204142	0.102071	31.51587	8.33333	0.963415	0	0	0	0	0	0	0	0	0	0	0	0	0	0	0	0	0	0	0	0	1	0	0	0	1	1	0	1	0	0	1	0
100007857|F|0--42:G>T	100007857	TGCAGAGAGAAAAGCAACAAAAAGTTACTTAATTCGTCACTGGTTTTTTTTCCACCGCGAATGTAAGAA	TGCAGAGAGAAAAGCAACAAAAAGTTACTTAATTCGTCACTGGTTTTTTTTCCACCGCGAATGTAAGAA		42	0.860577	0.849162	0.318436	0.681564	0.150838	0.167598	0.256172	0.434069	0.34512	3.8306	3.15493	0.972973	-	1	1	-	-	1	0	-	0	1	1	1	1	0	1	0	1	-	1	1	1	1	-	1	1	1	0	1	1	1	1	-
100007857|F|0-42:G>T-42:G>T	100007857	TGCAGAGAGAAAAGCAACAAAAAGTTACTTAATTCGTCACTGTTGTTTTTTCCACCGCGAATGTAAGAA	TGCAGAGAGAAAAGCAACAAAAAGTTACTTAATTCGTCACTGTTGTTTTTTCCACCGCGAATGTAAGAA	42:G>T	42	0.860577	0.849162	0.318436	0.681564	0.150838	0.167598	0.256172	0.434069	0.34512	3.8306	3.15493	0.972973	-	0	0	-	-	1	1	-	1	0	1	1	1	1	0	1	1	-	1	0	0	0	-	0	0	0	1	0	1	0	0	-
100007860|F|0--17:T>C	100007860	TGCAGAGAGAGGCATGATGTTATACACTTGGTCCTCAGCTTTGAGCGCCATGTTGGAATTTGGGTAAAG	TGCAGAGAGAGGCATGATGTTATACACTTGGTCCTCAGCTTTGAGCGCCATGTTGGAATTTGGGTAAAG		17	0.956731	0.984925	0.110553	0.889447	0.015075	0.095477	0.029696	0.196662	0.113179	33.58824	20.33333	1	1	1	1	1	-	1	1	1	0	1	1	1	1	1	1	1	1	1	1	1	1	-	1	1	1	1	1	1	1	1	1	1
100007860|F|0-17:T>C-17:T>C	100007860	TGCAGAGAGAGGCATGACGTTATACACTTGGTCCTCAGCTTTGAGCGCCATGTTGGAATTTGGGTAAAG	TGCAGAGAGAGGCATGACGTTATACACTTGGTCCTCAGCTTTGAGCGCCATGTTGGAATTTGGGTAAAG	17:T>C	17	0.956731	0.984925	0.110553	0.889447	0.015075	0.095477	0.029696	0.196662	0.113179	33.58824	20.33333	1	0	0	0	0	-	0	0	0	1	0	0	0	0	0	1	0	0	0	0	0	1	-	0	0	1	0	0	0	1	0	0	1
100007864|F|0--39:A>G	100007864	TGCAGAGAGCACAGAAATTGTTAATATTACGAGATATCAATGTTGGCTGAATGTAAAATCCCCACTGAC	TGCAGAGAGCACAGAAATTGTTAATATTACGAGATATCAATGTTGGCTGAATGTAAAATCCCCACTGAC		39	1	1	0.019231	0.980769	0	0.019231	0	0.037722	0.018861	56.76587	25.5	1	1	1	1	1	1	1	1	1	1	1	1	1	1	1	1	1	1	1	1	1	1	1	1	1	1	1	1	1	1	1	1	1
100007864|F|0-39:A>G-39:A>G	100007864	TGCAGAGAGCACAGAAATTGTTAATATTACGAGATATCAGTGTTGGCTGAATGTAAAATCCCCACTGAC	TGCAGAGAGCACAGAAATTGTTAATATTACGAGATATCAGTGTTGGCTGAATGTAAAATCCCCACTGAC	39:A>G	39	1	1	0.019231	0.980769	0	0.019231	0	0.037722	0.018861	56.76587	25.5	1	0	0	0	0	0	0	0	0	0	0	0	0	0	0	0	0	0	0	0	0	1	0	0	0	0	0	0	0	0	0	0	0
100007867|F|0--38:C>G	100007867	TGCAGAGAGCATAGATGTCTGTAGTTTTCAAGGAAAATCAACAAATGGAGTCATTTATCTCCATTCCCC	TGCAGAGAGCATAGATGTCTGTAGTTTTCAAGGAAAATCAACAAATGGAGTCATTTATCTCCATTCCCC		38	1	1	0.004808	0.995192	0	0.004808	0	0.009569	0.004785	6.9127	3.5	1	1	1	1	1	1	1	1	1	1	1	1	1	1	1	1	1	1	1	1	1	1	1	1	1	1	1	1	1	1	1	1	1
100007867|F|0-38:C>G-38:C>G	100007867	TGCAGAGAGCATAGATGTCTGTAGTTTTCAAGGAAAATGAACAAATGGAGTCATTTATCTCCATTCCCC	TGCAGAGAGCATAGATGTCTGTAGTTTTCAAGGAAAATGAACAAATGGAGTCATTTATCTCCATTCCCC	38:C>G	38	1	1	0.004808	0.995192	0	0.004808	0	0.009569	0.004785	6.9127	3.5	1	0	0	0	0	0	0	0	0	0	0	0	0	0	0	0	0	0	0	0	0	0	0	0	0	0	0	0	0	0	0	0	0
100007868|F|0--15:T>C	100007868	TGCAGAGAGCGGTAATGTTGTCAGTAATACAGCTACTCCATTTGCATGATGAAGCTGACACAACAGTAG	TGCAGAGAGCGGTAATGTTGTCAGTAATACAGCTACTCCATTTGCATGATGAAGCTGACACAACAGTAG		15	0.735577	0.973856	0.071895	0.928105	0.026144	0.045752	0.050921	0.133453	0.092187	15.41667	8.26667	0.96875	1	1	1	-	-	1	1	1	1	-	1	1	1	-	-	1	1	-	1	1	1	-	1	1	1	1	1	1	1	1	1	1
100007868|F|0-15:T>C-15:T>C	100007868	TGCAGAGAGCGGTAACGTTGTCAGTAATACAGCTACTCCATTTGCATGATGAAGCTGACACAACAGTAG	TGCAGAGAGCGGTAACGTTGTCAGTAATACAGCTACTCCATTTGCATGATGAAGCTGACACAACAGTAG	15:T>C	15	0.735577	0.973856	0.071895	0.928105	0.026144	0.045752	0.050921	0.133453	0.092187	15.41667	8.26667	0.96875	0	0	0	-	-	0	0	0	0	-	0	0	0	-	-	1	0	-	0	0	0	-	0	0	0	0	0	0	0	0	0	0
100007869|F|0--55:C>A	100007869	TGCAGAGAGCGGTAGTACTGATAGTGTTCGAGTACTTCTAGATAAGGGGGCTGATCCATGTATGCAAGA	TGCAGAGAGCGGTAGTACTGATAGTGTTCGAGTACTTCTAGATAAGGGGGCTGATCCATGTATGCAAGA		55	1	1	0.019231	0.980769	0	0.019231	0	0.037722	0.018861	49.89286	21.5	1	1	1	1	1	1	1	1	1	1	1	1	1	1	1	1	1	1	1	1	1	1	1	1	1	1	1	1	1	1	1	1	1
100007869|F|0-55:C>A-55:C>A	100007869	TGCAGAGAGCGGTAGTACTGATAGTGTTCGAGTACTTCTAGATAAGGGGGCTGATACATGTATGCAAGA	TGCAGAGAGCGGTAGTACTGATAGTGTTCGAGTACTTCTAGATAAGGGGGCTGATACATGTATGCAAGA	55:C>A	55	1	1	0.019231	0.980769	0	0.019231	0	0.037722	0.018861	49.89286	21.5	1	0	0	0	0	0	0	0	0	0	0	0	0	0	0	0	0	0	0	0	0	0	0	0	0	0	0	0	0	0	0	0	0
100007871|F|0--34:G>A	100007871	TGCAGAGAGGTATGCCTACTGTTGGATGCTGTTTGACTGAGTGTCATTTATACTACATGAGAAAATATA	TGCAGAGAGGTATGCCTACTGTTGGATGCTGTTTGACTGAGTGTCATTTATACTACATGAGAAAATATA		34	1	0.966346	0.355769	0.644231	0.033654	0.322115	0.065043	0.458395	0.261719	42.88889	26.67742	0.987805	1	0	1	1	0	1	1	1	1	0	1	1	1	1	1	1	1	1	1	1	1	1	1	1	1	1	1	1	1	1	1	1
100007871|F|0-34:G>A-34:G>A	100007871	TGCAGAGAGGTATGCCTACTGTTGGATGCTGTTTAACTGAGTGTCATTTATACTACATGAGAAAATATA	TGCAGAGAGGTATGCCTACTGTTGGATGCTGTTTAACTGAGTGTCATTTATACTACATGAGAAAATATA	34:G>A	34	1	0.966346	0.355769	0.644231	0.033654	0.322115	0.065043	0.458395	0.261719	42.88889	26.67742	0.987805	0	1	1	1	1	1	1	0	1	1	1	0	1	0	0	0	1	0	0	0	0	0	0	0	1	0	0	0	0	0	0	0
100007874|F|0--24:G>C	100007874	TGCAGAGAGTACATTATTTGATGAGCTTATGCAACACTGATTTATTGAATCTAAGTTTGATGAATTCTT	TGCAGAGAGTACATTATTTGATGAGCTTATGCAACACTGATTTATTGAATCTAAGTTTGATGAATTCTT		24	1	0.995192	0.134615	0.865385	0.004808	0.129808	0.009569	0.232988	0.121279	17.636	8.83784	1	1	1	1	1	1	1	1	1	1	1	1	1	1	1	1	1	1	1	1	1	1	1	1	1	1	1	1	1	1	1	1	1
100007874|F|0-24:G>C-24:G>C	100007874	TGCAGAGAGTACATTATTTGATGACCTTATGCAACACTGATTTATTGAATCTAAGTTTGATGAATTCTT	TGCAGAGAGTACATTATTTGATGACCTTATGCAACACTGATTTATTGAATCTAAGTTTGATGAATTCTT	24:G>C	24	1	0.995192	0.134615	0.865385	0.004808	0.129808	0.009569	0.232988	0.121279	17.636	8.83784	1	0	0	0	0	0	1	1	0	0	0	0	0	0	0	0	0	0	0	0	0	0	0	0	0	0	0	1	1	0	1	0	0
100007877|F|0--19:C>T	100007877	TGCAGAGAGTGGGAGGAGGCCTGGAACTCTCTGTGAGGTTTGCCCATCAAGAAGATCGGGAGAAAGTCG	TGCAGAGAGTGGGAGGAGGCCTGGAACTCTCTGTGAGGTTTGCCCATCAAGAAGATCGGGAGAAAGTCG		19	1	0.985577	0.278846	0.721154	0.014423	0.264423	0.02843	0.402182	0.215306	58.40562	30.46479	0.97561	1	1	1	1	1	1	1	1	1	1	1	1	1	1	1	1	1	0	1	1	1	1	1	1	1	1	1	1	1	1	1	1
100007877|F|0-19:C>T-19:C>T	100007877	TGCAGAGAGTGGGAGGAGGTCTGGAACTCTCTGTGAGGTTTGCCCATCAAGAAGATCGGGAGAAAGTCG	TGCAGAGAGTGGGAGGAGGTCTGGAACTCTCTGTGAGGTTTGCCCATCAAGAAGATCGGGAGAAAGTCG	19:C>T	19	1	0.985577	0.278846	0.721154	0.014423	0.264423	0.02843	0.402182	0.215306	58.40562	30.46479	0.97561	1	0	0	0	0	1	1	0	0	1	0	0	0	0	0	0	0	1	0	1	0	0	0	1	0	0	0	0	0	0	0	0
100007886|F|0--44:T>A	100007886	TGCAGAGATCATACGATAATTAAAATTTGCACATGCATGATAAATGCATTGCTTGTTGTCTGTAGATTA	TGCAGAGATCATACGATAATTAAAATTTGCACATGCATGATAAATGCATTGCTTGTTGTCTGTAGATTA		44	0.995192	0.995169	0.115942	0.884058	0.004831	0.111111	0.009615	0.204999	0.107307	6.676	3.52	0.963415	1	1	1	1	1	1	1	1	1	1	1	1	1	1	1	1	1	1	1	1	1	1	1	1	1	1	1	1	1	1	1	1
100007886|F|0-44:T>A-44:T>A	100007886	TGCAGAGATCATACGATAATTAAAATTTGCACATGCATGATAAAAGCATTGCTTGTTGTCTGTAGATTA	TGCAGAGATCATACGATAATTAAAATTTGCACATGCATGATAAAAGCATTGCTTGTTGTCTGTAGATTA	44:T>A	44	0.995192	0.995169	0.115942	0.884058	0.004831	0.111111	0.009615	0.204999	0.107307	6.676	3.52	0.963415	0	0	0	0	0	0	0	0	0	0	0	0	1	1	1	0	0	0	0	0	1	0	0	0	0	0	0	0	0	0	0	0
100007890|F|0--15:C>T	100007890	TGCAGAGATCTTTTGCTCTATTAGCTTGCTGATGTTTGCCGAATGTAAAATCTTCAGATTTTTCCAGAA	TGCAGAGATCTTTTGCTCTATTAGCTTGCTGATGTTTGCCGAATGTAAAATCTTCAGATTTTTCCAGAA		15	0.966346	0.99005	0.039801	0.960199	0.00995	0.029851	0.019702	0.076434	0.048068	5.87395	3.4	1	1	1	1	1	1	1	1	1	1	1	1	1	1	1	1	1	1	1	1	1	1	1	1	1	1	1	1	1	1	1	1	1
100007890|F|0-15:C>T-15:C>T	100007890	TGCAGAGATCTTTTGTTCTATTAGCTTGCTGATGTTTGCCGAATGTAAAATCTTCAGATTTTTCCAGAA	TGCAGAGATCTTTTGTTCTATTAGCTTGCTGATGTTTGCCGAATGTAAAATCTTCAGATTTTTCCAGAA	15:C>T	15	0.966346	0.99005	0.039801	0.960199	0.00995	0.029851	0.019702	0.076434	0.048068	5.87395	3.4	1	0	0	0	0	0	0	0	0	0	0	0	0	0	0	0	0	0	0	0	0	0	0	0	0	0	0	1	0	0	0	0	0
100007891|F|0--55:C>T	100007891	TGCAGAGATGACAGCTCTCTGAGTAGGGACATTCATTGTTGTAGTGAATGATTACCGTGTCTGAAGGCT	TGCAGAGATGACAGCTCTCTGAGTAGGGACATTCATTGTTGTAGTGAATGATTACCGTGTCTGAAGGCT		55	0.951923	1	0.005051	0.994949	0	0.005051	0	0.01005	0.005025	4.1097	3	1	1	1	1	1	1	1	1	1	1	1	1	1	1	1	1	1	1	1	1	1	1	1	1	-	1	1	1	1	1	1	1	1
100007891|F|0-55:C>T-55:C>T	100007891	TGCAGAGATGACAGCTCTCTGAGTAGGGACATTCATTGTTGTAGTGAATGATTACTGTGTCTGAAGGCT	TGCAGAGATGACAGCTCTCTGAGTAGGGACATTCATTGTTGTAGTGAATGATTACTGTGTCTGAAGGCT	55:C>T	55	0.951923	1	0.005051	0.994949	0	0.005051	0	0.01005	0.005025	4.1097	3	1	0	0	0	0	0	0	0	0	0	0	0	0	0	0	0	0	0	0	0	0	0	0	0	-	0	0	0	0	0	0	0	0
100007894|F|0--18:C>A	100007894	TGCAGAGATGGCTCGAACCAGGGTCAATGCTGAGTGAGTACTTAGAAGTTGGACTGTTAATGTGGTCAG	TGCAGAGATGGCTCGAACCAGGGTCAATGCTGAGTGAGTACTTAGAAGTTGGACTGTTAATGTGGTCAG		18	0.995192	0.821256	0.594203	0.405797	0.178744	0.415459	0.293589	0.482252	0.38792	20.21053	16.5274	1	1	1	1	1	1	1	1	1	0	1	1	0	1	1	1	1	1	1	1	0	1	0	0	1	1	1	1	1	1	0	1	1
100007894|F|0-18:C>A-18:C>A	100007894	TGCAGAGATGGCTCGAACAAGGGTCAATGCTGAGTGAGTACTTAGAAGTTGGACTGTTAATGTGGTCAG	TGCAGAGATGGCTCGAACAAGGGTCAATGCTGAGTGAGTACTTAGAAGTTGGACTGTTAATGTGGTCAG	18:C>A	18	0.995192	0.821256	0.594203	0.405797	0.178744	0.415459	0.293589	0.482252	0.38792	20.21053	16.5274	1	0	1	0	1	0	1	0	1	1	1	1	1	1	0	0	1	1	0	0	1	0	1	1	0	1	0	0	1	1	1	0	1
100007895|F|0--15:C>T	100007895	TGCAGAGATGGGGAGCGACTATTTAAATTTCAAGGGGAGAGAAGACATTTTTCCCAATCAATCCTGGAT	TGCAGAGATGGGGAGCGACTATTTAAATTTCAAGGGGAGAGAAGACATTTTTCCCAATCAATCCTGGAT		15	1	0.9375	0.418269	0.581731	0.0625	0.355769	0.117188	0.48664	0.301914	4.79237	3.38144	0.9625	1	1	1	1	1	1	0	0	1	1	1	1	1	1	0	0	1	0	1	1	1	1	1	1	1	1	1	1	1	1	1	1
100007895|F|0-15:C>T-15:C>T	100007895	TGCAGAGATGGGGAGTGACTATTTAAATTTCAAGGGGAGAGAAGACATTTTTCCCAATCAATCCTGGAT	TGCAGAGATGGGGAGTGACTATTTAAATTTCAAGGGGAGAGAAGACATTTTTCCCAATCAATCCTGGAT	15:C>T	15	1	0.9375	0.418269	0.581731	0.0625	0.355769	0.117188	0.48664	0.301914	4.79237	3.38144	0.9625	0	0	0	0	0	1	1	1	1	0	0	1	0	1	1	1	1	1	1	1	0	1	1	0	0	1	0	1	0	0	0	1
100007897|F|0--30:A>G	100007897	TGCAGAGATGGTGTTACAGTCAATGACTTAAAGTATGCCAGGGAATAAAACCTCTAAGTCATGTCCAAC	TGCAGAGATGGTGTTACAGTCAATGACTTAAAGTATGCCAGGGAATAAAACCTCTAAGTCATGTCCAAC		30	0.966346	0.930348	0.273632	0.726368	0.069652	0.20398	0.129601	0.397515	0.263558	3.5	2.5	0.921053	1	1	1	0	1	1	1	1	1	1	1	1	1	1	1	1	1	1	1	1	1	1	1	1	1	1	1	1	1	1	1	1
100007897|F|0-30:A>G-30:A>G	100007897	TGCAGAGATGGTGTTACAGTCAATGACTTAGAGTATGCCAGGGAATAAAACCTCTAAGTCATGTCCAAC	TGCAGAGATGGTGTTACAGTCAATGACTTAGAGTATGCCAGGGAATAAAACCTCTAAGTCATGTCCAAC	30:A>G	30	0.966346	0.930348	0.273632	0.726368	0.069652	0.20398	0.129601	0.397515	0.263558	3.5	2.5	0.921053	0	0	0	1	0	0	0	1	0	1	0	1	0	0	0	0	1	0	1	0	0	0	0	0	0	0	1	1	0	0	1	0
100007898|F|0--62:T>C	100007898	TGCAGAGATGTGACATGTGCCTAGACCAGCAAGAGTAGCCTCCCCTTCAAGATGATTATTGCTGTTTCA	TGCAGAGATGTGACATGTGCCTAGACCAGCAAGAGTAGCCTCCCCTTCAAGATGATTATTGCTGTTTCA		62	1	0.971154	0.375	0.625	0.028846	0.346154	0.056028	0.46875	0.262389	33.49187	21.54545	1	1	1	1	1	1	1	1	1	1	1	1	1	1	1	1	1	1	1	1	1	1	1	1	1	1	1	1	1	1	1	1	1
100007898|F|0-62:T>C-62:T>C	100007898	TGCAGAGATGTGACATGTGCCTAGACCAGCAAGAGTAGCCTCCCCTTCAAGATGATTATTGCCGTTTCA	TGCAGAGATGTGACATGTGCCTAGACCAGCAAGAGTAGCCTCCCCTTCAAGATGATTATTGCCGTTTCA	62:T>C	62	1	0.971154	0.375	0.625	0.028846	0.346154	0.056028	0.46875	0.262389	33.49187	21.54545	1	0	1	1	0	1	0	1	0	1	0	0	0	0	0	0	0	0	1	0	1	0	0	0	0	0	1	0	0	0	0	0	1
100007899|F|0--36:T>G	100007899	TGCAGAGATGTTTATTATCACAGGCTTACGTAGATCTTAGCGTGAAGATCACTTTGGAAACGGGTCCAG	TGCAGAGATGTTTATTATCACAGGCTTACGTAGATCTTAGCGTGAAGATCACTTTGGAAACGGGTCCAG		36	0.653846	0.007353	0.992647	0.007353	0.992647	0	0.014598	0.014598	0.014598	5	2.76471	1	-	0	0	0	0	-	-	-	0	0	0	0	0	0	0	0	-	0	0	0	0	0	-	0	0	0	-	0	-	0	-	0
100007899|F|0-36:T>G-36:T>G	100007899	TGCAGAGATGTTTATTATCACAGGCTTACGTAGATCGTAGCGTGAAGATCACTTTGGAAACGGGTCCAG	TGCAGAGATGTTTATTATCACAGGCTTACGTAGATCGTAGCGTGAAGATCACTTTGGAAACGGGTCCAG	36:T>G	36	0.653846	0.007353	0.992647	0.007353	0.992647	0	0.014598	0.014598	0.014598	5	2.76471	1	-	1	1	1	1	-	-	-	1	1	1	1	1	1	1	1	-	1	1	1	1	1	-	1	1	1	-	1	-	1	-	1
100007900|F|0--11:T>G	100007900	TGCAGAGATGTTTCTTATCAAAAGTCGTAGCATAAAGATTGCTCAAATAATGTCCAATAAGGACCTGTT	TGCAGAGATGTTTCTTATCAAAAGTCGTAGCATAAAGATTGCTCAAATAATGTCCAATAAGGACCTGTT		11	0.961538	0.98	0.04	0.96	0.02	0.02	0.0392	0.0768	0.058	3.18103	2.55556	0.984848	1	1	1	-	1	1	1	1	1	0	1	1	1	1	1	1	1	1	1	1	1	1	1	1	1	1	1	1	1	1	1	1
100007900|F|0-11:T>G-11:T>G	100007900	TGCAGAGATGTGTCTTATCAAAAGTCGTAGCATAAAGATTGCTCAAATAATGTCCAATAAGGACCTGTT	TGCAGAGATGTGTCTTATCAAAAGTCGTAGCATAAAGATTGCTCAAATAATGTCCAATAAGGACCTGTT	11:T>G	11	0.961538	0.98	0.04	0.96	0.02	0.02	0.0392	0.0768	0.058	3.18103	2.55556	0.984848	0	0	0	-	0	0	0	0	0	1	0	0	0	0	0	0	0	0	0	0	0	0	0	0	0	0	0	0	0	0	0	0
100007901|F|0--65:A>C	100007901	TGCAGAGATGTTTTATGGTTCCAAAAACCTTTCCTTATTTCAGGTAACAGCAACTTCTAGCAGTAAGTG	TGCAGAGATGTTTTATGGTTCCAAAAACCTTTCCTTATTTCAGGTAACAGCAACTTCTAGCAGTAAGTG		65	1	1	0.014423	0.985577	0	0.014423	0	0.02843	0.014215	8.37302	3.66667	1	1	1	1	1	1	1	1	1	1	1	1	1	1	1	1	1	1	1	1	1	1	1	1	1	1	1	1	1	1	1	1	1
100007901|F|0-65:A>C-65:A>C	100007901	TGCAGAGATGTTTTATGGTTCCAAAAACCTTTCCTTATTTCAGGTAACAGCAACTTCTAGCAGTACGTG	TGCAGAGATGTTTTATGGTTCCAAAAACCTTTCCTTATTTCAGGTAACAGCAACTTCTAGCAGTACGTG	65:A>C	65	1	1	0.014423	0.985577	0	0.014423	0	0.02843	0.014215	8.37302	3.66667	1	0	0	0	0	0	0	0	0	0	0	0	0	0	0	0	0	0	0	0	0	0	0	0	0	0	0	0	0	0	0	0	0
100007902|F|0--36:G>A	100007902	TGCAGAGATTAGACACAGTATGTAAGCCCACTAAGCGCAAGTTACCACCAGCTGAATGGCAAGATGAGA	TGCAGAGATTAGACACAGTATGTAAGCCCACTAAGCGCAAGTTACCACCAGCTGAATGGCAAGATGAGA		36	1	1	0.139423	0.860577	0	0.139423	0	0.239969	0.119984	65.99603	33.44444	0.987805	1	1	1	1	1	1	1	1	1	1	1	1	1	1	1	1	1	1	1	1	1	1	1	1	1	1	1	1	1	1	1	1
100007902|F|0-36:G>A-36:G>A	100007902	TGCAGAGATTAGACACAGTATGTAAGCCCACTAAGCACAAGTTACCACCAGCTGAATGGCAAGATGAGA	TGCAGAGATTAGACACAGTATGTAAGCCCACTAAGCACAAGTTACCACCAGCTGAATGGCAAGATGAGA	36:G>A	36	1	1	0.139423	0.860577	0	0.139423	0	0.239969	0.119984	65.99603	33.44444	0.987805	1	0	0	0	0	0	0	0	0	0	0	0	0	0	1	0	0	1	0	0	0	0	0	0	0	0	0	0	1	0	0	0
100007903|F|0--14:A>T	100007903	TGCAGAGATTATTTATTCAATAAACATTGGTATTATAAGATTGACAAAATTTATCATGGCACCCATAAG	TGCAGAGATTATTTATTCAATAAACATTGGTATTATAAGATTGACAAAATTTATCATGGCACCCATAAG		14	1	1	0.009615	0.990385	0	0.009615	0	0.019046	0.009523	23.14286	17	1	1	1	1	1	1	1	1	1	1	1	1	1	1	1	1	1	1	1	1	1	1	1	1	1	1	1	1	1	1	1	1	1
100007903|F|0-14:A>T-14:A>T	100007903	TGCAGAGATTATTTTTTCAATAAACATTGGTATTATAAGATTGACAAAATTTATCATGGCACCCATAAG	TGCAGAGATTATTTTTTCAATAAACATTGGTATTATAAGATTGACAAAATTTATCATGGCACCCATAAG	14:A>T	14	1	1	0.009615	0.990385	0	0.009615	0	0.019046	0.009523	23.14286	17	1	0	0	1	0	0	0	0	0	0	0	0	0	0	0	0	0	0	0	0	0	0	0	0	0	0	0	0	0	0	0	0	0
100007907|F|0--9:T>A	100007907	TGCAGAGATTCTTCGGAACGACTTGCACATGCAGGTTCTCCCATTGCACTAAACCCTGTCGTCATGAGA	TGCAGAGATTCTTCGGAACGACTTGCACATGCAGGTTCTCCCATTGCACTAAACCCTGTCGTCATGAGA		9	1	1	0.019231	0.980769	0	0.019231	0	0.037722	0.018861	51.42857	19.5	1	1	1	1	1	1	1	1	1	1	1	1	1	1	1	1	1	1	1	1	1	1	1	1	1	1	1	1	1	1	1	1	1
100007907|F|0-9:T>A-9:T>A	100007907	TGCAGAGATACTTCGGAACGACTTGCACATGCAGGTTCTCCCATTGCACTAAACCCTGTCGTCATGAGA	TGCAGAGATACTTCGGAACGACTTGCACATGCAGGTTCTCCCATTGCACTAAACCCTGTCGTCATGAGA	9:T>A	9	1	1	0.019231	0.980769	0	0.019231	0	0.037722	0.018861	51.42857	19.5	1	0	0	0	0	0	0	0	0	0	0	0	0	0	0	0	0	0	0	0	0	0	0	0	0	0	0	0	1	0	0	0	0
100007911|F|0--40:G>T	100007911	TGCAGAGATTGGATTTACAGTATGACTCCTGTCCATGTTTGGGGGGAAATTTTCTTATTTTCCTTTTTA	TGCAGAGATTGGATTTACAGTATGACTCCTGTCCATGTTTGGGGGGAAATTTTCTTATTTTCCTTTTTA		40	0.975962	0.985222	0.108374	0.891626	0.014778	0.093596	0.02912	0.193259	0.111189	4.64583	3.16667	0.974359	1	1	1	1	1	1	1	1	1	1	1	1	1	1	1	1	1	1	1	1	1	1	1	1	1	1	1	1	1	0	1	1
100007911|F|0-40:G>T-40:G>T	100007911	TGCAGAGATTGGATTTACAGTATGACTCCTGTCCATGTTTTGGGGGAAATTTTCTTATTTTCCTTTTTA	TGCAGAGATTGGATTTACAGTATGACTCCTGTCCATGTTTTGGGGGAAATTTTCTTATTTTCCTTTTTA	40:G>T	40	0.975962	0.985222	0.108374	0.891626	0.014778	0.093596	0.02912	0.193259	0.111189	4.64583	3.16667	0.974359	0	0	0	1	0	0	0	1	0	0	0	0	0	0	1	1	0	1	0	0	0	1	0	0	0	0	0	0	0	1	0	0
100007912|F|0--51:G>C	100007912	TGCAGAGATTGTGAACCATGCTAATTTCCACAATTCATATGCCATTGGGATGATTTCACTAGTTAAACT	TGCAGAGATTGTGAACCATGCTAATTTCCACAATTCATATGCCATTGGGATGATTTCACTAGTTAAACT		51	1	1	0.009615	0.990385	0	0.009615	0	0.019046	0.009523	36.86508	15.66667	1	1	1	1	1	1	1	1	1	1	1	1	1	1	1	1	1	1	1	1	1	1	1	1	1	1	1	1	1	1	1	1	1
100007912|F|0-51:G>C-51:G>C	100007912	TGCAGAGATTGTGAACCATGCTAATTTCCACAATTCATATGCCATTGGGATCATTTCACTAGTTAAACT	TGCAGAGATTGTGAACCATGCTAATTTCCACAATTCATATGCCATTGGGATCATTTCACTAGTTAAACT	51:G>C	51	1	1	0.009615	0.990385	0	0.009615	0	0.019046	0.009523	36.86508	15.66667	1	0	0	0	0	0	0	0	0	0	0	0	0	0	0	0	0	0	0	0	0	0	0	0	0	0	0	0	0	0	0	0	0
100007918|F|0--65:C>T	100007918	TGCAGAGATTTCATGTAATCTAACCTACTTAGATTCAACATTTAAATGTTTTGAGACATTAAACACTAA	TGCAGAGATTTCATGTAATCTAACCTACTTAGATTCAACATTTAAATGTTTTGAGACATTAAACACTAA		65	0.985577	1	0.004878	0.995122	0	0.004878	0	0.009709	0.004854	5.13306	2.5	1	1	-	1	1	1	1	1	1	1	1	1	1	1	1	1	1	1	1	1	1	1	1	1	1	1	1	1	1	1	1	1	1
100007918|F|0-65:C>T-65:C>T	100007918	TGCAGAGATTTCATGTAATCTAACCTACTTAGATTCAACATTTAAATGTTTTGAGACATTAAACATTAA	TGCAGAGATTTCATGTAATCTAACCTACTTAGATTCAACATTTAAATGTTTTGAGACATTAAACATTAA	65:C>T	65	0.985577	1	0.004878	0.995122	0	0.004878	0	0.009709	0.004854	5.13306	2.5	1	0	-	0	0	0	0	0	0	0	0	0	0	0	0	0	0	0	0	0	0	0	0	0	0	0	0	0	0	0	0	0	0
100007919|F|0--58:T>C	100007919	TGCAGAGATTTCCCGTAATGCTTTTAGTATTGTGGTTAAGGTCTACCATAAATCTGGCTTACCAGCAAG	TGCAGAGATTTCCCGTAATGCTTTTAGTATTGTGGTTAAGGTCTACCATAAATCTGGCTTACCAGCAAG		58	1	0.802885	0.663462	0.336538	0.197115	0.466346	0.316522	0.446561	0.381541	7.18317	6.31977	0.987805	1	1	0	1	1	0	1	1	1	1	1	1	1	1	1	1	1	1	1	1	0	1	1	1	1	1	1	1	1	0	0	1
100007919|F|0-58:T>C-58:T>C	100007919	TGCAGAGATTTCCCGTAATGCTTTTAGTATTGTGGTTAAGGTCTACCATAAATCTGGCCTACCAGCAAG	TGCAGAGATTTCCCGTAATGCTTTTAGTATTGTGGTTAAGGTCTACCATAAATCTGGCCTACCAGCAAG	58:T>C	58	1	0.802885	0.663462	0.336538	0.197115	0.466346	0.316522	0.446561	0.381541	7.18317	6.31977	0.987805	1	1	1	0	1	1	1	0	1	1	1	1	0	0	0	0	1	1	1	0	1	0	0	0	1	0	1	0	1	1	1	0
100007922|F|0--26:G>T	100007922	TGCAGAGATTTCCGGTTTTGCTCGGCGTGACCTTAAAAATGACGTGATACACGGGAAATCTCGAAAGAT	TGCAGAGATTTCCGGTTTTGCTCGGCGTGACCTTAAAAATGACGTGATACACGGGAAATCTCGAAAGAT		26	0.961538	0.995	0.025	0.975	0.005	0.02	0.00995	0.04875	0.02935	34.42324	22.66667	1	1	1	1	1	1	-	1	1	1	1	1	1	1	1	1	1	1	1	1	1	1	1	1	1	1	1	1	1	1	1	1	1
100007922|F|0-26:G>T-26:G>T	100007922	TGCAGAGATTTCCGGTTTTGCTCGGCTTGACCTTAAAAATGACGTGATACACGGGAAATCTCGAAAGAT	TGCAGAGATTTCCGGTTTTGCTCGGCTTGACCTTAAAAATGACGTGATACACGGGAAATCTCGAAAGAT	26:G>T	26	0.961538	0.995	0.025	0.975	0.005	0.02	0.00995	0.04875	0.02935	34.42324	22.66667	1	0	0	0	0	0	-	0	0	0	0	0	0	1	0	0	0	0	0	0	0	0	0	0	0	0	0	0	0	0	0	0	0
100007929|F|0--32:T>A	100007929	TGCAGAGATTTTTCGTAAACATTCAGTTATTTTAAGCTTGGCAAACTTACGTGTGACACGTGGAATTGT	TGCAGAGATTTTTCGTAAACATTCAGTTATTTTAAGCTTGGCAAACTTACGTGTGACACGTGGAATTGT		32	0.875	1	0.005495	0.994505	0	0.005495	0	0.010929	0.005464	30.63636	25	1	1	1	1	1	1	1	1	1	1	-	1	1	1	1	1	1	1	1	1	1	1	1	1	1	1	1	1	1	1	1	1	1
100007929|F|0-32:T>A-32:T>A	100007929	TGCAGAGATTTTTCGTAAACATTCAGTTATTTAAAGCTTGGCAAACTTACGTGTGACACGTGGAATTGT	TGCAGAGATTTTTCGTAAACATTCAGTTATTTAAAGCTTGGCAAACTTACGTGTGACACGTGGAATTGT	32:T>A	32	0.875	1	0.005495	0.994505	0	0.005495	0	0.010929	0.005464	30.63636	25	1	0	0	0	0	0	0	0	0	0	-	0	0	0	0	0	0	0	0	0	0	0	0	0	0	0	0	0	0	0	0	0	0
100007931|F|0--56:T>G	100007931	TGCAGAGATTTTTTTATATCTGACAAATATTGGTATAATATACTGAAAGAAAAAATTAAAGGATCACCT	TGCAGAGATTTTTTTATATCTGACAAATATTGGTATAATATACTGAAAGAAAAAATTAAAGGATCACCT		56	0.995192	1	0.009662	0.990338	0	0.009662	0	0.019137	0.009568	6.66534	3	1	1	1	1	1	1	1	1	1	1	1	1	1	1	1	1	1	1	1	1	1	1	1	1	1	1	1	1	1	1	1	1	1
100007931|F|0-56:T>G-56:T>G	100007931	TGCAGAGATTTTTTTATATCTGACAAATATTGGTATAATATACTGAAAGAAAAAATGAAAGGATCACCT	TGCAGAGATTTTTTTATATCTGACAAATATTGGTATAATATACTGAAAGAAAAAATGAAAGGATCACCT	56:T>G	56	0.995192	1	0.009662	0.990338	0	0.009662	0	0.019137	0.009568	6.66534	3	1	0	0	0	0	0	0	0	0	0	0	0	0	0	0	0	0	0	0	0	0	0	0	0	0	0	0	0	0	0	0	0	0
100007932|F|0--26:T>G	100007932	TGCAGAGCAAGGATAAACCCATGTGGTTTTTTTTGTGAATATGTGCAGATCAACAGTATTACAAACTTT	TGCAGAGCAAGGATAAACCCATGTGGTTTTTTTTGTGAATATGTGCAGATCAACAGTATTACAAACTTT		26	0.956731	0.98995	0.090452	0.909548	0.01005	0.080402	0.019898	0.164541	0.09222	4.62605	2.57143	0.987179	1	1	1	1	1	1	1	1	-	1	1	1	1	1	1	1	-	1	1	1	1	1	1	1	1	1	1	1	1	1	1	1
100007932|F|0-26:T>G-26:T>G	100007932	TGCAGAGCAAGGATAAACCCATGTGGGTTTTTTTGTGAATATGTGCAGATCAACAGTATTACAAACTTT	TGCAGAGCAAGGATAAACCCATGTGGGTTTTTTTGTGAATATGTGCAGATCAACAGTATTACAAACTTT	26:T>G	26	0.956731	0.98995	0.090452	0.909548	0.01005	0.080402	0.019898	0.164541	0.09222	4.62605	2.57143	0.987179	0	0	0	0	0	0	0	0	-	0	0	0	0	0	0	1	-	0	0	0	0	1	0	0	0	0	0	0	0	0	0	0
100007936|F|0--67:G>T	100007936	TGCAGAGCAATGTTTCAGAGGCTACATACATCTTAACACTATGATTCCTTTGTGAAATGGCATTCTGGC	TGCAGAGCAATGTTTCAGAGGCTACATACATCTTAACACTATGATTCCTTTGTGAAATGGCATTCTGGC		67	1	1	0.009615	0.990385	0	0.009615	0	0.019046	0.009523	13.80159	5.33333	1	1	1	1	1	1	1	1	1	1	1	1	1	1	1	1	1	1	1	1	1	1	1	1	1	1	1	1	1	1	1	1	1
100007936|F|0-67:G>T-67:G>T	100007936	TGCAGAGCAATGTTTCAGAGGCTACATACATCTTAACACTATGATTCCTTTGTGAAATGGCATTCTGTC	TGCAGAGCAATGTTTCAGAGGCTACATACATCTTAACACTATGATTCCTTTGTGAAATGGCATTCTGTC	67:G>T	67	1	1	0.009615	0.990385	0	0.009615	0	0.019046	0.009523	13.80159	5.33333	1	0	0	0	0	0	0	0	0	0	0	0	0	0	0	0	0	0	0	0	0	0	0	0	0	0	0	0	0	0	0	0	0
100007937|F|0--18:C>G	100007937	TGCAGAGCACTACAGGCGCAAGGTTTGCATTGTGCAAGATTTATACCTTCAACAACATGATATAGTACG	TGCAGAGCACTACAGGCGCAAGGTTTGCATTGTGCAAGATTTATACCTTCAACAACATGATATAGTACG		18	1	1	0.004808	0.995192	0	0.004808	0	0.009569	0.004785	38.85714	15	1	1	1	1	1	1	1	1	1	1	1	1	1	1	1	1	1	1	1	1	1	1	1	1	1	1	1	1	1	1	1	1	1
100007937|F|0-18:C>G-18:C>G	100007937	TGCAGAGCACTACAGGCGGAAGGTTTGCATTGTGCAAGATTTATACCTTCAACAACATGATATAGTACG	TGCAGAGCACTACAGGCGGAAGGTTTGCATTGTGCAAGATTTATACCTTCAACAACATGATATAGTACG	18:C>G	18	1	1	0.004808	0.995192	0	0.004808	0	0.009569	0.004785	38.85714	15	1	0	0	0	0	0	0	0	0	0	0	0	0	0	0	0	0	0	0	0	0	0	0	0	0	0	0	0	0	0	0	0	0
100007938|F|0--41:C>A	100007938	TGCAGAGCACTGCAATTAATGACAGTTTTAGACCCCTAAGACAATTTCATTTTACAGTGATAGGAATGT	TGCAGAGCACTGCAATTAATGACAGTTTTAGACCCCTAAGACAATTTCATTTTACAGTGATAGGAATGT		41	0.995192	1	0.009662	0.990338	0	0.009662	0	0.019137	0.009568	6.276	3.5	1	1	1	1	1	1	1	1	1	1	1	1	1	1	1	1	1	1	1	1	1	1	1	1	1	1	1	1	1	1	1	1	1
100007938|F|0-41:C>A-41:C>A	100007938	TGCAGAGCACTGCAATTAATGACAGTTTTAGACCCCTAAGAAAATTTCATTTTACAGTGATAGGAATGT	TGCAGAGCACTGCAATTAATGACAGTTTTAGACCCCTAAGAAAATTTCATTTTACAGTGATAGGAATGT	41:C>A	41	0.995192	1	0.009662	0.990338	0	0.009662	0	0.019137	0.009568	6.276	3.5	1	0	0	0	0	0	0	0	0	0	0	0	0	0	0	0	0	0	0	0	0	0	0	0	0	0	0	0	0	0	0	0	0
100007939|F|0--29:G>A	100007939	TGCAGAGCACTGTCCCCACGAGCATCCTTGACATCCACACTTGCATCCCACTTGAGCAACAGTTTGGCA	TGCAGAGCACTGTCCCCACGAGCATCCTTGACATCCACACTTGCATCCCACTTGAGCAACAGTTTGGCA		29	1	0.995192	0.091346	0.908654	0.004808	0.086538	0.009569	0.166004	0.087787	66.71713	32.95238	0.987805	1	1	1	1	1	1	1	1	1	1	1	1	1	1	1	1	1	1	1	1	1	1	1	1	1	1	1	1	1	1	1	1
100007939|F|0-29:G>A-29:G>A	100007939	TGCAGAGCACTGTCCCCACGAGCATCCTTAACATCCACACTTGCATCCCACTTGAGCAACAGTTTGGCA	TGCAGAGCACTGTCCCCACGAGCATCCTTAACATCCACACTTGCATCCCACTTGAGCAACAGTTTGGCA	29:G>A	29	1	0.995192	0.091346	0.908654	0.004808	0.086538	0.009569	0.166004	0.087787	66.71713	32.95238	0.987805	0	0	0	0	1	1	0	1	0	0	0	0	1	0	0	0	0	1	0	1	1	0	0	0	0	0	0	0	0	0	0	0
100007941|F|0--68:A>T	100007941	TGCAGAGCAGCACCAGAAATCTCCGAAGATTTTACCGAAAATGTCCGAAGATGTTACATTCAGCAAACA	TGCAGAGCAGCACCAGAAATCTCCGAAGATTTTACCGAAAATGTCCGAAGATGTTACATTCAGCAAACA		68	0.759615	1	0.006329	0.993671	0	0.006329	0	0.012578	0.006289	4.39378	2.5	1	1	1	1	1	1	1	-	1	1	1	1	-	-	1	1	1	-	1	1	1	1	-	1	1	1	1	-	1	1	-	1	1
100007941|F|0-68:A>T-68:A>T	100007941	TGCAGAGCAGCACCAGAAATCTCCGAAGATTTTACCGAAAATGTCCGAAGATGTTACATTCAGCAAACT	TGCAGAGCAGCACCAGAAATCTCCGAAGATTTTACCGAAAATGTCCGAAGATGTTACATTCAGCAAACT	68:A>T	68	0.759615	1	0.006329	0.993671	0	0.006329	0	0.012578	0.006289	4.39378	2.5	1	1	0	0	0	0	0	-	0	0	0	0	-	-	0	0	0	-	0	0	0	0	-	0	0	0	0	-	0	0	-	0	0
100007943|F|0--65:A>T	100007943	TGCAGAGCAGCATCAGAAATCTCCGACGATTGTCCATTTCCCGAAGTGAAATCTCTGAAAATTTTATAT	TGCAGAGCAGCATCAGAAATCTCCGACGATTGTCCATTTCCCGAAGTGAAATCTCTGAAAATTTTATAT		65	1	0.995192	0.115385	0.884615	0.004808	0.110577	0.009569	0.204142	0.106856	8.57371	5.78571	1	1	1	1	1	1	1	1	1	1	1	1	1	1	1	1	1	1	1	1	1	1	1	1	1	1	1	1	1	1	1	1	1
100007943|F|0-65:A>T-65:A>T	100007943	TGCAGAGCAGCATCAGAAATCTCCGACGATTGTCCATTTCCCGAAGTGAAATCTCTGAAAATTTTTCGT	TGCAGAGCAGCATCAGAAATCTCCGACGATTGTCCATTTCCCGAAGTGAAATCTCTGAAAATTTTTCGT	65:A>T	65	1	0.995192	0.115385	0.884615	0.004808	0.110577	0.009569	0.204142	0.106856	8.57371	5.78571	1	1	0	0	0	0	0	0	0	0	1	0	0	0	0	0	0	1	0	0	0	0	0	0	0	0	0	0	1	0	0	0	0
100007949|F|0--7:C>T	100007949	TGCAGAGCATCACGCCATGGCGTGATGCTCCGCAGCCTCAGCAATTTCAGAAGATTTTACATTTGCCGA	TGCAGAGCATCACGCCATGGCGTGATGCTCCGCAGCCTCAGCAATTTCAGAAGATTTTACATTTGCCGA		7	0.423077	0.988636	0.056818	0.943182	0.011364	0.045455	0.022469	0.10718	0.064824	7.46364	4.4	0.97619	-	-	-	1	-	1	-	-	-	-	-	1	1	1	-	-	-	-	-	1	-	-	-	1	-	-	1	-	-	1	-	1
100007949|F|0-7:C>T-7:C>T	100007949	TGCAGAGTATCACGCCATGGCGTGATGCTCCGCAGCCTCAGCAATTTCAGAAGATTTTACATTTGCCGA	TGCAGAGTATCACGCCATGGCGTGATGCTCCGCAGCCTCAGCAATTTCAGAAGATTTTACATTTGCCGA	7:C>T	7	0.423077	0.988636	0.056818	0.943182	0.011364	0.045455	0.022469	0.10718	0.064824	7.46364	4.4	0.97619	-	-	-	0	-	0	-	-	-	-	-	0	0	0	-	-	-	-	-	0	-	-	-	0	-	-	0	-	-	0	-	0
100007951|F|0--14:G>A	100007951	TGCAGAGCATCGGAGCACTAAGATCATGTCTAAAAATAAGGTGTTTCTAACACGTGTGAAATGCATGAG	TGCAGAGCATCGGAGCACTAAGATCATGTCTAAAAATAAGGTGTTTCTAACACGTGTGAAATGCATGAG		14	0.581731	0.066116	0.942149	0.057851	0.933884	0.008264	0.123489	0.109009	0.116249	39.2	29.63636	1	-	1	-	0	0	0	0	0	0	0	-	0	0	-	-	-	0	-	0	0	-	0	0	-	-	1	-	0	0	0	-	-
100007951|F|0-14:G>A-14:G>A	100007951	TGCAGAGCATCGGAACACTAAGATCATGTCTAAAAATAAGGTGTTTCTAACACGTGTGAAATGCATGAG	TGCAGAGCATCGGAACACTAAGATCATGTCTAAAAATAAGGTGTTTCTAACACGTGTGAAATGCATGAG	14:G>A	14	0.581731	0.066116	0.942149	0.057851	0.933884	0.008264	0.123489	0.109009	0.116249	39.2	29.63636	1	-	0	-	1	1	1	1	1	1	1	-	1	1	-	-	-	1	-	1	1	-	1	1	-	-	0	-	1	1	1	-	-
100007956|F|0--8:C>T	100007956	TGCAGAGCCAATAAAATATTTTCAGTTCACGTTAAAAAATTAAAATACTTATTTATGTGATGACATTTT	TGCAGAGCCAATAAAATATTTTCAGTTCACGTTAAAAAATTAAAATACTTATTTATGTGATGACATTTT		8	1	1	0.033654	0.966346	0	0.033654	0	0.065043	0.032521	5.54183	3.25	1	1	1	1	1	1	1	1	1	1	1	1	1	1	1	1	1	1	1	1	1	1	1	1	1	1	1	1	1	1	1	1	1
100007956|F|0-8:C>T-8:C>T	100007956	TGCAGAGCTAATAAAATATTTTCAGTTCACGTTAAAAAATTAAAATACTTATTTATGTGATGACATTTT	TGCAGAGCTAATAAAATATTTTCAGTTCACGTTAAAAAATTAAAATACTTATTTATGTGATGACATTTT	8:C>T	8	1	1	0.033654	0.966346	0	0.033654	0	0.065043	0.032521	5.54183	3.25	1	0	0	0	0	0	0	0	0	0	0	0	0	0	0	0	0	0	0	0	0	0	0	1	0	0	0	0	0	0	0	0	0
100007958|F|0--60:T>G	100007958	TGCAGAGCCAGAAAGAAAAGGAACTGTATGAACTTGCACCTGGAAAATCATGGTAGTTTTTACTCATTC	TGCAGAGCCAGAAAGAAAAGGAACTGTATGAACTTGCACCTGGAAAATCATGGTAGTTTTTACTCATTC		60	0.966346	0.995025	0.00995	0.99005	0.004975	0.004975	0.009901	0.019702	0.014802	3.62185	3.33333	1	1	1	1	1	1	1	1	1	1	1	1	1	1	1	1	1	1	1	1	1	1	1	1	1	1	1	1	1	1	1	1	1
100007958|F|0-60:T>G-60:T>G	100007958	TGCAGAGCCAGAAAGAAAAGGAACTGTATGAACTTGCACCTGGAAAATCATGGTAGTTTTGACTCATTC	TGCAGAGCCAGAAAGAAAAGGAACTGTATGAACTTGCACCTGGAAAATCATGGTAGTTTTGACTCATTC	60:T>G	60	0.966346	0.995025	0.00995	0.99005	0.004975	0.004975	0.009901	0.019702	0.014802	3.62185	3.33333	1	0	0	0	0	0	0	0	0	0	0	0	0	0	0	0	0	0	0	0	0	0	0	0	0	0	0	0	0	0	0	0	0
100007964|F|0--54:C>T	100007964	TGCAGAGCCGTAGTATATTCTGAGAAGCCTTGCTCATCAAGTTGCTTGCAATGGCGGCAACGCTTATCG	TGCAGAGCCGTAGTATATTCTGAGAAGCCTTGCTCATCAAGTTGCTTGCAATGGCGGCAACGCTTATCG		54	0.961538	1	0.005	0.995	0	0.005	0	0.00995	0.004975	4.54772	4	1	1	-	1	1	1	1	1	1	1	1	1	1	1	1	1	1	-	1	1	1	1	1	1	1	1	1	1	1	1	-	1	1
100007964|F|0-54:C>T-54:C>T	100007964	TGCAGAGCCGTAGTATATTCTGAGAAGCCTTGCTCATCAAGTTGCTTGCAATGGTGGCAACGCTTATCG	TGCAGAGCCGTAGTATATTCTGAGAAGCCTTGCTCATCAAGTTGCTTGCAATGGTGGCAACGCTTATCG	54:C>T	54	0.961538	1	0.005	0.995	0	0.005	0	0.00995	0.004975	4.54772	4	1	1	-	0	0	0	0	0	0	0	0	0	0	0	0	0	0	-	0	0	0	0	0	0	0	0	0	0	0	0	-	0	0
100007966|F|0--25:G>A	100007966	TGCAGAGCCTACAACCTCCGCCGGTGGTCCGGAGACCATGGCGGAGGCCGCAGAAACAACAGGAACTGC	TGCAGAGCCTACAACCTCCGCCGGTGGTCCGGAGACCATGGCGGAGGCCGCAGAAACAACAGGAACTGC		25	0.442308	0.967391	0.054348	0.945652	0.032609	0.021739	0.063091	0.102788	0.08294	17.30189	15	1	-	-	1	-	-	1	-	-	-	1	-	1	-	-	-	1	1	-	-	1	-	1	-	0	1	-	-	-	1	1	-	-
100007966|F|0-25:G>A-25:G>A	100007966	TGCAGAGCCTACAACCTCCGCCGGTAGTCCGGAGACCATGGCGGAGGCCGCAGAAACAACAGGAACTGC	TGCAGAGCCTACAACCTCCGCCGGTAGTCCGGAGACCATGGCGGAGGCCGCAGAAACAACAGGAACTGC	25:G>A	25	0.442308	0.967391	0.054348	0.945652	0.032609	0.021739	0.063091	0.102788	0.08294	17.30189	15	1	-	-	0	-	-	0	-	-	-	0	-	0	-	-	-	0	0	-	-	0	-	0	-	1	0	-	-	-	0	0	-	-
100007967|F|0--64:C>G	100007967	TGCAGAGCCTAGTTTAAGAAAGACATGACATGCTGACATCAACAATGGCGTGAGTCTGACTTATCCATT	TGCAGAGCCTAGTTTAAGAAAGACATGACATGCTGACATCAACAATGGCGTGAGTCTGACTTATCCATT		64	1	1	0.004808	0.995192	0	0.004808	0	0.009569	0.004785	8.36905	5	1	1	1	1	1	1	1	1	1	1	1	1	1	1	1	1	1	1	1	1	1	1	1	1	1	1	1	1	1	1	1	1	1
100007967|F|0-64:C>G-64:C>G	100007967	TGCAGAGCCTAGTTTAAGAAAGACATGACATGCTGACATCAACAATGGCGTGAGTCTGACTTATGCAAC	TGCAGAGCCTAGTTTAAGAAAGACATGACATGCTGACATCAACAATGGCGTGAGTCTGACTTATGCAAC	64:C>G	64	1	1	0.004808	0.995192	0	0.004808	0	0.009569	0.004785	8.36905	5	1	0	0	0	0	0	0	0	0	0	0	0	0	0	0	0	0	0	0	0	0	0	0	0	0	0	0	0	0	0	0	0	0
100007970|F|0--19:T>A	100007970	TGCAGAGCGAAGATTGCATTTGTCAAATTGCGTAGAGATCTTTGCGCTACAAAGGACTTAAATCCTCCA	TGCAGAGCGAAGATTGCATTTGTCAAATTGCGTAGAGATCTTTGCGCTACAAAGGACTTAAATCCTCCA		19	1	1	0.004808	0.995192	0	0.004808	0	0.009569	0.004785	18.75794	7	1	1	1	1	1	1	1	1	1	1	1	1	1	1	1	1	1	1	1	1	1	1	1	1	1	1	1	1	1	1	1	1	1
100007970|F|0-19:T>A-19:T>A	100007970	TGCAGAGCGAAGATTGCATATGTCAAATTGCGTAGAGATCTTTGCGCTACAAAGGACTTAAATCCTCCA	TGCAGAGCGAAGATTGCATATGTCAAATTGCGTAGAGATCTTTGCGCTACAAAGGACTTAAATCCTCCA	19:T>A	19	1	1	0.004808	0.995192	0	0.004808	0	0.009569	0.004785	18.75794	7	1	0	0	0	0	0	0	0	0	0	0	0	0	0	0	0	0	0	0	0	0	0	0	0	0	0	0	0	0	0	0	0	0
100007974|F|0--8:G>A	100007974	TGCAGAGCGCCACCTACATTGCCCTTCCAGATCTCCAGCTGTATTGCATACTCCATGTTGTCATTGTTC	TGCAGAGCGCCACCTACATTGCCCTTCCAGATCTCCAGCTGTATTGCATACTCCATGTTGTCATTGTTC		8	1	1	0.004808	0.995192	0	0.004808	0	0.009569	0.004785	7.15139	5	1	1	1	1	1	1	1	1	1	1	1	1	1	1	1	1	1	1	1	1	1	1	1	1	1	1	1	1	1	1	1	1	1
100007974|F|0-8:G>A-8:G>A	100007974	TGCAGAGCACCACCTACATTGCCCTTCCAGATCTCCAGCTGTATTGCATACTCCATGTTGTCATTGTTC	TGCAGAGCACCACCTACATTGCCCTTCCAGATCTCCAGCTGTATTGCATACTCCATGTTGTCATTGTTC	8:G>A	8	1	1	0.004808	0.995192	0	0.004808	0	0.009569	0.004785	7.15139	5	1	0	0	0	0	0	0	0	0	0	0	0	0	0	0	0	0	0	0	0	0	0	0	0	0	0	0	0	0	0	0	0	0
100007976|F|0--37:T>C	100007976	TGCAGAGCGTTACCGAATTGTGAAGTTGTTCCACACATTTATGGTTGGCAAGAGTTCTTGTCTCTAGAT	TGCAGAGCGTTACCGAATTGTGAAGTTGTTCCACACATTTATGGTTGGCAAGAGTTCTTGTCTCTAGAT		37	0.975962	0.004926	1	0	0.995074	0.004926	0.009804	0	0.004902	4	3.53252	1	0	0	0	0	0	0	0	0	0	0	0	0	0	0	0	0	0	0	0	0	0	0	0	0	0	0	0	0	0	0	0	0
100007976|F|0-37:T>C-37:T>C	100007976	TGCAGAGCGTTACCGAATTGTGAAGTTGTTCCACACACTTATGGTTGGCAAGAGTTCTTGTCTCTAGAT	TGCAGAGCGTTACCGAATTGTGAAGTTGTTCCACACACTTATGGTTGGCAAGAGTTCTTGTCTCTAGAT	37:T>C	37	0.975962	0.004926	1	0	0.995074	0.004926	0.009804	0	0.004902	4	3.53252	1	1	1	1	1	1	1	1	1	1	1	1	1	1	1	1	1	1	1	1	1	1	1	1	1	1	1	1	1	1	1	1	1
100007979|F|0--64:C>A	100007979	TGCAGAGCTCCCCACCTGTTTCAACCAGTGACAGCCAGCATGAGTATTGTATCACATTGCAGCGCTCGC	TGCAGAGCTCCCCACCTGTTTCAACCAGTGACAGCCAGCATGAGTATTGTATCACATTGCAGCGCTCGC		64	1	1	0.009615	0.990385	0	0.009615	0	0.019046	0.009523	20.35317	8.5	1	1	1	1	1	1	1	1	1	1	1	1	1	1	1	1	1	1	1	1	1	1	1	1	1	1	1	1	1	1	1	1	1
100007979|F|0-64:C>A-64:C>A	100007979	TGCAGAGCTCCCCACCTGTTTCAACCAGTGACAGCCAGCATGAGTATTGTATCACATTGCAGCGATCGC	TGCAGAGCTCCCCACCTGTTTCAACCAGTGACAGCCAGCATGAGTATTGTATCACATTGCAGCGATCGC	64:C>A	64	1	1	0.009615	0.990385	0	0.009615	0	0.019046	0.009523	20.35317	8.5	1	0	0	0	0	0	0	0	0	0	0	0	0	0	0	0	0	0	0	0	0	0	0	0	0	0	0	0	0	0	0	0	0
100007983|F|0--27:T>C	100007983	TGCAGAGCTGCCTAGTTTTAAGGTTTTTTTGTGCATTTTGTATGTTTAAACTCGATAAAATAAGATTAT	TGCAGAGCTGCCTAGTTTTAAGGTTTTTTTGTGCATTTTGTATGTTTAAACTCGATAAAATAAGATTAT		27	0.990385	1	0.004854	0.995146	0	0.004854	0	0.009662	0.004831	6.84739	3	1	1	1	1	1	1	1	1	1	1	1	1	1	1	1	1	1	1	1	1	1	1	1	1	1	1	1	1	1	1	1	1	1
100007983|F|0-27:T>C-27:T>C	100007983	TGCAGAGCTGCCTAGTTTTAAGGTTTTCTTGTGCATTTTGTATGTTTAAACTCGATAAAATAAGATTAT	TGCAGAGCTGCCTAGTTTTAAGGTTTTCTTGTGCATTTTGTATGTTTAAACTCGATAAAATAAGATTAT	27:T>C	27	0.990385	1	0.004854	0.995146	0	0.004854	0	0.009662	0.004831	6.84739	3	1	0	0	0	0	0	0	0	0	0	0	0	0	0	0	0	0	0	0	0	0	0	0	0	0	0	0	0	0	0	0	0	0
100007989|F|0--32:G>T	100007989	TGCAGAGCTTATGTGACTTAATCAACTTCTGTGGTACTATTTTGACTTAATCATGTGCATGTCAAATAC	TGCAGAGCTTATGTGACTTAATCAACTTCTGTGGTACTATTTTGACTTAATCATGTGCATGTCAAATAC		32	1	1	0.009615	0.990385	0	0.009615	0	0.019046	0.009523	38.97619	22	1	1	1	1	1	1	1	1	1	1	1	1	1	1	1	1	1	1	1	1	1	1	1	1	1	1	1	1	1	1	1	1	1
100007989|F|0-32:G>T-32:G>T	100007989	TGCAGAGCTTATGTGACTTAATCAACTTCTGTTGTACTATTTTGACTTAATCATGTGCATGTCAAATAC	TGCAGAGCTTATGTGACTTAATCAACTTCTGTTGTACTATTTTGACTTAATCATGTGCATGTCAAATAC	32:G>T	32	1	1	0.009615	0.990385	0	0.009615	0	0.019046	0.009523	38.97619	22	1	0	0	0	0	0	0	0	0	0	0	0	0	0	0	0	0	0	0	0	0	0	0	0	0	0	0	0	0	0	0	0	0
100007994|F|0--60:T>G	100007994	TGCAGAGGAAAAAAGCTCCTGTGAGTCTGTGTTGGGAACTTGGATGTCACTGTCTGGTATTTGTTCATG	TGCAGAGGAAAAAAGCTCCTGTGAGTCTGTGTTGGGAACTTGGATGTCACTGTCTGGTATTTGTTCATG		60	0.990385	1	0.004854	0.995146	0	0.004854	0	0.009662	0.004831	6.52016	4	1	1	1	1	1	1	-	1	1	1	1	1	1	1	1	1	1	1	1	1	1	1	1	1	1	1	1	1	1	1	1	1	1
100007994|F|0-60:T>G-60:T>G	100007994	TGCAGAGGAAAAAAGCTCCTGTGAGTCTGTGTTGGGAACTTGGATGTCACTGTCTGGTATGTGTTCATG	TGCAGAGGAAAAAAGCTCCTGTGAGTCTGTGTTGGGAACTTGGATGTCACTGTCTGGTATGTGTTCATG	60:T>G	60	0.990385	1	0.004854	0.995146	0	0.004854	0	0.009662	0.004831	6.52016	4	1	0	0	0	0	0	-	0	0	0	0	0	0	0	0	0	0	0	1	0	0	0	0	0	0	0	0	0	0	0	0	0	0
100007997|F|0--33:C>G	100007997	TGCAGAGGAAACGTGTCGACTAAGGACCCGTTTCTAAACCAATCTTCGTACTACGATTGTCAGAAGTGT	TGCAGAGGAAACGTGTCGACTAAGGACCCGTTTCTAAACCAATCTTCGTACTACGATTGTCAGAAGTGT		33	0.533654	0.963964	0.054054	0.945946	0.036036	0.018018	0.069475	0.102264	0.08587	21.13386	15	0.975	-	-	1	-	-	1	-	1	1	1	-	1	-	-	-	-	1	1	-	1	-	1	-	-	1	-	-	-	-	-	-	1
100007997|F|0-33:C>G-33:C>G	100007997	TGCAGAGGAAACGTGTCGACTAAGGACCCGTTTGTAAACCAATCTTCGTACTACGATTGTCAGAAGTGT	TGCAGAGGAAACGTGTCGACTAAGGACCCGTTTGTAAACCAATCTTCGTACTACGATTGTCAGAAGTGT	33:C>G	33	0.533654	0.963964	0.054054	0.945946	0.036036	0.018018	0.069475	0.102264	0.08587	21.13386	15	0.975	-	-	0	-	-	0	-	0	0	0	-	0	-	-	-	-	0	0	-	0	-	0	-	-	0	-	-	-	-	-	-	0
100007999|F|0--12:A>G	100007999	TGCAGAGGAAATACTTAAATTTGCATCGGCAGAAAACTGGCACAGCAGTTTCTTGTTCTTTTAAACAGA	TGCAGAGGAAATACTTAAATTTGCATCGGCAGAAAACTGGCACAGCAGTTTCTTGTTCTTTTAAACAGA		12	0.990385	0.985437	0.106796	0.893204	0.014563	0.092233	0.028702	0.190781	0.109742	4.35223	2.86957	0.97561	1	1	1	1	1	1	1	1	1	1	1	1	1	1	1	1	1	1	1	1	1	-	1	1	1	1	1	1	1	1	1	1
100007999|F|0-12:A>G-12:A>G	100007999	TGCAGAGGAAATGCTTAAATTTGCATCGGCAGAAAACTGGCACAGCAGTTTCTTGTTCTTTTAAACAGA	TGCAGAGGAAATGCTTAAATTTGCATCGGCAGAAAACTGGCACAGCAGTTTCTTGTTCTTTTAAACAGA	12:A>G	12	0.990385	0.985437	0.106796	0.893204	0.014563	0.092233	0.028702	0.190781	0.109742	4.35223	2.86957	0.97561	0	0	0	0	0	0	0	0	0	0	0	0	0	0	0	0	0	0	0	0	0	-	0	0	0	0	0	0	0	0	0	0
100008003|F|0--36:G>A	100008003	TGCAGAGGAAGATGCTGCCAAGAAAGAAAAGGAAAAGCAGAACAAGCCAGAAGACAATGCACAAGCCGA	TGCAGAGGAAGATGCTGCCAAGAAAGAAAAGGAAAAGCAGAACAAGCCAGAAGACAATGCACAAGCCGA		36	1	0.947115	0.302885	0.697115	0.052885	0.25	0.100176	0.422291	0.261233	10.90254	7.04	0.97561	1	1	1	1	1	1	1	1	1	1	1	1	1	1	1	1	1	1	1	1	1	0	1	1	1	1	1	1	1	1	1	1
100008003|F|0-36:G>A-36:G>A	100008003	TGCAGAGGAAGATGCTGCCAAGAAAGAAAAGGAAAAACAGAACAAGCCAGAAGACAATGCACAAGCCGA	TGCAGAGGAAGATGCTGCCAAGAAAGAAAAGGAAAAACAGAACAAGCCAGAAGACAATGCACAAGCCGA	36:G>A	36	1	0.947115	0.302885	0.697115	0.052885	0.25	0.100176	0.422291	0.261233	10.90254	7.04	0.97561	0	0	0	0	0	0	0	0	1	0	0	0	0	0	0	0	0	0	0	0	0	1	0	0	0	0	0	1	0	1	0	0
100008008|F|0--59:G>T	100008008	TGCAGAGGACACAGTCAAGGTTGCAGTCATATCAAAGACAAAGTTGCAATCACATCACAGCACAGTTCA	TGCAGAGGACACAGTCAAGGTTGCAGTCATATCAAAGACAAAGTTGCAATCACATCACAGCACAGTTCA		59	1	1	0.004808	0.995192	0	0.004808	0	0.009569	0.004785	25.53571	13	1	1	1	1	1	1	1	1	1	1	1	1	1	1	1	1	1	1	1	1	1	1	1	1	1	1	1	1	1	1	1	1	1
100008008|F|0-59:G>T-59:G>T	100008008	TGCAGAGGACACAGTCAAGGTTGCAGTCATATCAAAGACAAAGTTGCAATCACATCACATCACAGTTCA	TGCAGAGGACACAGTCAAGGTTGCAGTCATATCAAAGACAAAGTTGCAATCACATCACATCACAGTTCA	59:G>T	59	1	1	0.004808	0.995192	0	0.004808	0	0.009569	0.004785	25.53571	13	1	0	0	0	0	0	0	0	0	0	0	0	0	0	0	0	0	0	0	0	0	0	0	0	0	0	0	0	0	0	0	0	0
100008012|F|0--67:C>G	100008012	TGCAGAGGACTTTCGTTCAAACAAGTAAAGAATGCATCCTTTATGTCCAGCAGGCCAAAGACTACATCC	TGCAGAGGACTTTCGTTCAAACAAGTAAAGAATGCATCCTTTATGTCCAGCAGGCCAAAGACTACATCC		67	1	1	0.043269	0.956731	0	0.043269	0	0.082794	0.041397	30.90873	16.5	1	1	1	1	1	1	1	1	1	1	1	1	1	1	1	1	1	1	1	1	1	1	1	1	1	1	1	1	1	1	1	1	1
100008012|F|0-67:C>G-67:C>G	100008012	TGCAGAGGACTTTCGTTCAAACAAGTAAAGAATGCATCCTTTATGTCCAGCAGGCCAAAGACTACATGC	TGCAGAGGACTTTCGTTCAAACAAGTAAAGAATGCATCCTTTATGTCCAGCAGGCCAAAGACTACATGC	67:C>G	67	1	1	0.043269	0.956731	0	0.043269	0	0.082794	0.041397	30.90873	16.5	1	0	0	0	0	0	0	0	0	0	0	0	0	0	0	0	0	0	0	0	0	0	0	0	0	0	0	0	0	0	0	0	0
100008015|F|0--31:T>A	100008015	TGCAGAGGAGGATCAAACTGCCTGAGAAGGATCTAAAGGTTGGGATCTATTGATGGAATTGAATTTAGG	TGCAGAGGAGGATCAAACTGCCTGAGAAGGATCTAAAGGTTGGGATCTATTGATGGAATTGAATTTAGG		31	1	1	0.004808	0.995192	0	0.004808	0	0.009569	0.004785	10.18725	6	1	1	1	1	1	1	1	1	1	1	1	1	1	1	1	1	1	1	1	1	1	1	1	1	1	1	1	1	1	1	1	1	1
100008015|F|0-31:T>A-31:T>A	100008015	TGCAGAGGAGGATCAAACTGCCTGAGAAGGAATTAAAGGTTGGGATCTATTGATGGAATTGAATTTAGG	TGCAGAGGAGGATCAAACTGCCTGAGAAGGAATTAAAGGTTGGGATCTATTGATGGAATTGAATTTAGG	31:T>A	31	1	1	0.004808	0.995192	0	0.004808	0	0.009569	0.004785	10.18725	6	1	0	0	0	0	0	0	0	0	0	0	0	0	0	0	0	0	0	0	0	0	0	0	0	0	0	0	0	0	0	0	0	0
100008017|F|0--68:C>A	100008017	TGCAGAGGAGGTTGATCAATAAGGTCCAGACGATAACCTACGGCGAGAATGACGGAGACATATTGATCC	TGCAGAGGAGGTTGATCAATAAGGTCCAGACGATAACCTACGGCGAGAATGACGGAGACATATTGATCC		68	1	1	0.009615	0.990385	0	0.009615	0	0.019046	0.009523	61.98413	19	1	1	1	1	1	1	1	1	1	1	1	1	1	1	1	1	1	1	1	1	1	1	1	1	1	1	1	1	1	1	1	1	1
100008017|F|0-68:C>A-68:C>A	100008017	TGCAGAGGAGGTTGATCAATAAGGTCCAGACGATAACCTACGGCGAGAATGACGGAGACATATTGATCA	TGCAGAGGAGGTTGATCAATAAGGTCCAGACGATAACCTACGGCGAGAATGACGGAGACATATTGATCA	68:C>A	68	1	1	0.009615	0.990385	0	0.009615	0	0.019046	0.009523	61.98413	19	1	0	0	0	0	0	0	0	0	0	0	0	0	0	0	0	0	0	0	0	0	0	0	0	0	0	0	0	0	0	0	0	0
100008019|F|0--57:T>A	100008019	TGCAGAGGAGTTCTTTTAAAGAGGTTGCGGTTTGATAGGTTCCTGGCATTAGTTGCGTTTGGCACTCTA	TGCAGAGGAGTTCTTTTAAAGAGGTTGCGGTTTGATAGGTTCCTGGCATTAGTTGCGTTTGGCACTCTA		57	0.889423	0.016216	0.994595	0.005405	0.983784	0.010811	0.031907	0.010752	0.021329	3	2.83721	1	0	0	0	0	0	0	0	0	0	0	0	0	0	-	0	0	0	-	0	0	0	0	0	0	0	0	0	0	0	0	0	0
100008019|F|0-57:T>A-57:T>A	100008019	TGCAGAGGAGTTCTTTTAAAGAGGTTGCGGTTTGATAGGTTCCTGGCATTAGTTGCGATTGGCACTCTA	TGCAGAGGAGTTCTTTTAAAGAGGTTGCGGTTTGATAGGTTCCTGGCATTAGTTGCGATTGGCACTCTA	57:T>A	57	0.889423	0.016216	0.994595	0.005405	0.983784	0.010811	0.031907	0.010752	0.021329	3	2.83721	1	1	1	1	1	1	1	1	1	1	1	1	1	1	-	1	1	1	-	1	1	1	1	1	1	1	1	1	1	1	1	1	1
100008025|F|0--7:G>T	100008025	TGCAGAGGATGAATGGAAGGTTTTTCACCAAATTGTCGTTCCACGTTTTTTTTGTGAACATGTTATCAG	TGCAGAGGATGAATGGAAGGTTTTTCACCAAATTGTCGTTCCACGTTTTTTTTGTGAACATGTTATCAG		7	1	1	0.004808	0.995192	0	0.004808	0	0.009569	0.004785	33.66667	14	1	1	1	1	1	1	1	1	1	1	1	1	1	1	1	1	1	1	1	1	1	1	1	1	1	1	1	1	1	1	1	1	1
100008025|F|0-7:G>T-7:G>T	100008025	TGCAGAGTATGAATGGAAGGTTTTTCACCAAATTGTCGTTCCACGTTTTTTTTGTGAACATGTTATCAG	TGCAGAGTATGAATGGAAGGTTTTTCACCAAATTGTCGTTCCACGTTTTTTTTGTGAACATGTTATCAG	7:G>T	7	1	1	0.004808	0.995192	0	0.004808	0	0.009569	0.004785	33.66667	14	1	0	0	0	0	0	0	0	0	0	0	0	0	0	0	0	0	0	0	0	0	0	0	0	0	0	0	0	0	0	0	0	0
100008029|F|0--51:C>G	100008029	TGCAGAGGCAACACAATGGACATCTCTCAGGGGCGAGTACATTTCATCCTGCCTGATATTTTAGGAATG	TGCAGAGGCAACACAATGGACATCTCTCAGGGGCGAGTACATTTCATCCTGCCTGATATTTTAGGAATG		51	0.966346	0.985075	0.059701	0.940299	0.014925	0.044776	0.029405	0.112274	0.07084	4.29237	3.38462	0.986486	1	-	1	1	1	1	1	0	1	1	1	1	1	1	1	1	1	1	1	1	1	-	1	1	1	1	1	1	1	1	1	1
100008029|F|0-51:C>G-51:C>G	100008029	TGCAGAGGCAACACAATGGACATCTCTCAGGGGCGAGTACATTTCATCCTGGCTGATATTTTAGGAATG	TGCAGAGGCAACACAATGGACATCTCTCAGGGGCGAGTACATTTCATCCTGGCTGATATTTTAGGAATG	51:C>G	51	0.966346	0.985075	0.059701	0.940299	0.014925	0.044776	0.029405	0.112274	0.07084	4.29237	3.38462	0.986486	0	-	0	0	0	0	0	1	0	0	0	0	0	0	0	0	0	0	0	0	0	-	0	0	0	0	0	0	0	0	0	0
100008032|F|0--43:G>A	100008032	TGCAGAGGCCTGTTTCATGAAACTCTCGTAGCGCTAAGGGATCGTAAATGGTGAAAACGACGTTCGGCT	TGCAGAGGCCTGTTTCATGAAACTCTCGTAGCGCTAAGGGATCGTAAATGGTGAAAACGACGTTCGGCT		43	0.990385	0.854369	0.470874	0.529126	0.145631	0.325243	0.248845	0.498303	0.373574	3.91429	3.31356	0.9375	0	1	1	1	1	1	1	1	0	1	1	0	1	0	1	-	1	1	1	1	0	1	1	1	0	0	1	1	1	0	1	1
100008032|F|0-43:G>A-43:G>A	100008032	TGCAGAGGCCTGTTTCATGAAACTCTCGTAGCGCTAAGGGATCATAAATGGTGAAAACGACGTTCGGCT	TGCAGAGGCCTGTTTCATGAAACTCTCGTAGCGCTAAGGGATCATAAATGGTGAAAACGACGTTCGGCT	43:G>A	43	0.990385	0.854369	0.470874	0.529126	0.145631	0.325243	0.248845	0.498303	0.373574	3.91429	3.31356	0.9375	1	0	0	1	0	0	0	1	1	0	1	1	0	1	0	-	0	0	0	0	1	0	0	0	1	1	0	1	0	1	1	0
100008033|F|0--43:C>G	100008033	TGCAGAGGCGGATACAGCTGTAAATATCAAACAAGTAATTTACCACTGTGTAAAGATGATATAAACTAT	TGCAGAGGCGGATACAGCTGTAAATATCAAACAAGTAATTTACCACTGTGTAAAGATGATATAAACTAT		43	0.956731	0.005025	0.994975	0.005025	0.994975	0	0.01	0.01	0.01	6	2.7839	1	0	0	0	0	0	0	0	0	0	0	0	0	0	0	0	-	0	0	0	0	0	0	0	0	0	0	0	0	0	0	0	0
100008033|F|0-43:C>G-43:C>G	100008033	TGCAGAGGCGGATACAGCTGTAAATATCAAACAAGTAATTTACGACTGTGTAAAGATGATATAAACTAT	TGCAGAGGCGGATACAGCTGTAAATATCAAACAAGTAATTTACGACTGTGTAAAGATGATATAAACTAT	43:C>G	43	0.956731	0.005025	0.994975	0.005025	0.994975	0	0.01	0.01	0.01	6	2.7839	1	1	1	1	1	1	1	1	1	1	1	1	1	1	1	1	-	1	1	1	1	1	1	1	1	1	1	1	1	1	1	1	1
100008038|F|0--29:G>C	100008038	TGCAGAGGCGGTGGTGACACAGCAGGGTAGCTAAGAAACATAGCTTGGTCCATTACACTGACGTTCTTG	TGCAGAGGCGGTGGTGACACAGCAGGGTAGCTAAGAAACATAGCTTGGTCCATTACACTGACGTTCTTG		29	1	1	0.004808	0.995192	0	0.004808	0	0.009569	0.004785	13.09524	12	1	1	1	1	1	1	1	1	1	1	1	1	1	1	1	1	1	1	1	1	1	1	1	1	1	1	1	1	1	1	1	1	1
100008038|F|0-29:G>C-29:G>C	100008038	TGCAGAGGCGGTGGTGACACAGCAGGGTACCTAAGAAACATAGCTTGGTCCATTACACTGACGTTCTTG	TGCAGAGGCGGTGGTGACACAGCAGGGTACCTAAGAAACATAGCTTGGTCCATTACACTGACGTTCTTG	29:G>C	29	1	1	0.004808	0.995192	0	0.004808	0	0.009569	0.004785	13.09524	12	1	0	0	0	0	0	0	0	0	0	0	0	0	0	0	0	0	0	0	0	0	0	0	0	0	0	0	0	0	0	0	0	0
100008039|F|0--12:C>T	100008039	TGCAGAGGCGTTCCGTTTCGGACCGAATGGACCCGTTTCCAAGCTGATCTTCACGCTAAGACCGCCGTT	TGCAGAGGCGTTCCGTTTCGGACCGAATGGACCCGTTTCCAAGCTGATCTTCACGCTAAGACCGCCGTT		12	0.995192	0.763285	0.719807	0.280193	0.236715	0.483092	0.361362	0.40337	0.382366	4.47619	4.18182	0.939024	1	0	1	1	1	0	1	1	1	0	0	1	1	1	0	1	1	1	1	1	1	0	1	0	1	0	1	1	1	1	1	0
100008039|F|0-12:C>T-12:C>T	100008039	TGCAGAGGCGTTTCGTTTCGGACCGAATGGACCCGTTTCCAAGCTGATCTTCACGCTAAGACCGCCGTT	TGCAGAGGCGTTTCGTTTCGGACCGAATGGACCCGTTTCCAAGCTGATCTTCACGCTAAGACCGCCGTT	12:C>T	12	0.995192	0.763285	0.719807	0.280193	0.236715	0.483092	0.361362	0.40337	0.382366	4.47619	4.18182	0.939024	0	1	0	0	1	1	1	1	0	1	1	1	1	1	1	1	1	0	1	0	0	1	0	1	1	1	0	1	1	1	0	1
100008042|F|0--33:C>T	100008042	TGCAGAGGCTGCTACCAATACGCTTACCCTTTTCGCGCACGCCTGATGTCATCACTGCTTTCAATGATT	TGCAGAGGCTGCTACCAATACGCTTACCCTTTTCGCGCACGCCTGATGTCATCACTGCTTTCAATGATT		33	1	1	0.028846	0.971154	0	0.028846	0	0.056028	0.028014	8.86111	4.66667	1	1	1	1	1	1	1	1	1	1	1	1	1	1	1	1	1	1	1	1	1	1	1	1	1	1	1	1	1	1	1	1	1
100008042|F|0-33:C>T-33:C>T	100008042	TGCAGAGGCTGCTACCAATACGCTTACCCTTTTTGCGCACGCCTGATGTCATCACTGCTTTCAATGATT	TGCAGAGGCTGCTACCAATACGCTTACCCTTTTTGCGCACGCCTGATGTCATCACTGCTTTCAATGATT	33:C>T	33	1	1	0.028846	0.971154	0	0.028846	0	0.056028	0.028014	8.86111	4.66667	1	0	0	0	0	0	0	0	0	0	0	0	0	0	0	0	0	0	0	0	0	0	0	0	0	0	0	0	0	0	0	0	0
100008043|F|0--12:C>T	100008043	TGCAGAGGCTTCCAGTCATATTATTTTGCTCAGCATTCCCTAAAAATGACATGACCAAGCATGAGCGGT	TGCAGAGGCTTCCAGTCATATTATTTTGCTCAGCATTCCCTAAAAATGACATGACCAAGCATGAGCGGT		12	1	0.908654	0.567308	0.432692	0.091346	0.475962	0.166004	0.490939	0.328472	54.37118	47.08219	0.97561	1	1	1	1	1	1	1	1	1	0	0	1	1	1	0	1	1	1	1	1	1	1	1	1	1	1	1	1	1	1	1	1
100008043|F|0-12:C>T-12:C>T	100008043	TGCAGAGGCTTCTAGTCATGTTATTTTGCTCAGCATTCCCTAAAAATGACATGACCAAGCATGAGCGGT	TGCAGAGGCTTCTAGTCATGTTATTTTGCTCAGCATTCCCTAAAAATGACATGACCAAGCATGAGCGGT	12:C>T	12	1	0.908654	0.567308	0.432692	0.091346	0.475962	0.166004	0.490939	0.328472	54.37118	47.08219	0.97561	0	0	0	1	0	0	0	0	1	1	1	1	0	0	1	0	1	1	0	0	0	0	0	1	0	1	0	0	1	0	0	1
100008047|F|0--57:T>G	100008047	TGCAGAGGGAGTGGTAGCCATCAAGGCTCTTGAGTTTTTTTCCAAGCCTCCGGCGACTCATGGATCTTA	TGCAGAGGGAGTGGTAGCCATCAAGGCTCTTGAGTTTTTTTCCAAGCCTCCGGCGACTCATGGATCTTA		57	1	1	0.009615	0.990385	0	0.009615	0	0.019046	0.009523	14.5	5.5	1	1	1	1	1	1	1	1	1	1	1	1	1	1	1	1	1	1	1	1	1	1	1	1	1	1	1	1	1	1	1	1	1
100008047|F|0-57:T>G-57:T>G	100008047	TGCAGAGGGAGTGGTAGCCATCAAGGCTCTTGAGTTTTTTTCCAAGCCTCCGGCGACGCATGGATCTTA	TGCAGAGGGAGTGGTAGCCATCAAGGCTCTTGAGTTTTTTTCCAAGCCTCCGGCGACGCATGGATCTTA	57:T>G	57	1	1	0.009615	0.990385	0	0.009615	0	0.019046	0.009523	14.5	5.5	1	0	0	0	0	0	0	0	0	0	0	0	0	0	0	0	0	0	0	0	0	0	0	0	0	0	0	0	0	0	0	0	0
100008049|F|0--23:C>T	100008049	TGCAGAGGGATTGGACAGCAATTCTCAGAGCCCCATAATACCCAATTTTAACGGACGTCCAGCAAAAAG	TGCAGAGGGATTGGACAGCAATTCTCAGAGCCCCATAATACCCAATTTTAACGGACGTCCAGCAAAAAG		23	1	0.985577	0.173077	0.826923	0.014423	0.158654	0.02843	0.286243	0.157336	39.80723	20.25	1	1	1	1	1	1	1	1	1	1	1	1	1	1	1	1	1	1	1	1	1	1	1	1	1	1	1	0	1	1	1	1	1
100008049|F|0-23:C>T-23:C>T	100008049	TGCAGAGGGATTGGACAGCAATTTTCAGAGCCCCATAATACCCAATTTTAACGGACGTCCAGCAAAAAG	TGCAGAGGGATTGGACAGCAATTTTCAGAGCCCCATAATACCCAATTTTAACGGACGTCCAGCAAAAAG	23:C>T	23	1	0.985577	0.173077	0.826923	0.014423	0.158654	0.02843	0.286243	0.157336	39.80723	20.25	1	0	1	0	0	0	0	0	0	0	0	0	0	0	0	0	1	0	1	1	0	0	0	0	0	0	1	1	0	0	0	0	0
100008052|F|0--26:C>T	100008052	TGCAGAGGGGAAGCTTATGTGTCCTCCAGGGGAAAACTTGTGGGAGAAAGGAAATTGCAGGATGTTAAC	TGCAGAGGGGAAGCTTATGTGTCCTCCAGGGGAAAACTTGTGGGAGAAAGGAAATTGCAGGATGTTAAC		26	0.995192	0.990338	0.067633	0.932367	0.009662	0.057971	0.019137	0.126117	0.072627	5.4065	3	0.9625	1	1	1	1	1	1	1	1	1	1	1	1	1	1	1	1	1	1	1	1	1	1	1	1	1	1	1	1	1	1	1	1
100008052|F|0-26:C>T-26:C>T	100008052	TGCAGAGGGGAAGCTTATGTGTCCTCTAGGGGAAAACTTGTAGGAGAAAGGAAATTGCAGGATGTTAAC	TGCAGAGGGGAAGCTTATGTGTCCTCTAGGGGAAAACTTGTAGGAGAAAGGAAATTGCAGGATGTTAAC	26:C>T	26	0.995192	0.990338	0.067633	0.932367	0.009662	0.057971	0.019137	0.126117	0.072627	5.4065	3	0.9625	0	1	0	0	0	0	0	0	0	0	0	0	0	0	0	1	0	0	0	0	0	0	0	0	0	0	0	0	0	0	1	0
100008059|F|0--54:C>A	100008059	TGCAGAGGTAACAGTGTCAGACATATCAAAATGCCTCCCAAGAATATTGTATTACTGTAAATTATTTAA	TGCAGAGGTAACAGTGTCAGACATATCAAAATGCCTCCCAAGAATATTGTATTACTGTAAATTATTTAA		54	1	1	0.004808	0.995192	0	0.004808	0	0.009569	0.004785	7.00398	4	1	1	1	1	1	1	1	1	1	1	1	1	1	1	1	1	1	1	1	1	1	1	1	1	1	1	1	1	1	1	1	1	1
100008059|F|0-54:C>A-54:C>A	100008059	TGCAGAGGTAACAGTGTCAGACATATCAAAATGCCTCCCAAGAATATTGTATTAATGTAAATTATTTAA	TGCAGAGGTAACAGTGTCAGACATATCAAAATGCCTCCCAAGAATATTGTATTAATGTAAATTATTTAA	54:C>A	54	1	1	0.004808	0.995192	0	0.004808	0	0.009569	0.004785	7.00398	4	1	0	0	0	0	0	0	0	0	0	0	0	0	0	0	0	0	0	0	0	0	0	0	0	1	0	0	0	0	0	0	0	0
100008060|F|0--56:C>T	100008060	TGCAGAGGTAATTAGAAAATTATTTAAAAATTTGTCAAGACATGATGAACGACAACCTTTGAAATTATG	TGCAGAGGTAATTAGAAAATTATTTAAAAATTTGTCAAGACATGATGAACGACAACCTTTGAAATTATG		56	1	1	0.019231	0.980769	0	0.019231	0	0.037722	0.018861	16.33333	9	1	1	1	1	1	1	1	1	1	1	1	1	1	1	1	1	1	1	1	1	1	1	1	1	1	1	1	1	1	1	1	1	1
100008060|F|0-56:C>T-56:C>T	100008060	TGCAGAGGTAATTAGAAAATTATTTAAAAATTTGTCAAGACATGATGAACGACAACTTTTGAAATTATG	TGCAGAGGTAATTAGAAAATTATTTAAAAATTTGTCAAGACATGATGAACGACAACTTTTGAAATTATG	56:C>T	56	1	1	0.019231	0.980769	0	0.019231	0	0.037722	0.018861	16.33333	9	1	0	0	0	0	0	0	0	0	0	0	0	0	0	0	0	0	1	0	0	0	0	0	0	0	0	0	0	0	0	0	0	0
100008066|F|0--49:A>C	100008066	TGCAGAGGTGAAATATTCAGACTTCCTGTTTATCCTGATTAACTAGTTCATGCCAGTGTTGGCTTTGTA	TGCAGAGGTGAAATATTCAGACTTCCTGTTTATCCTGATTAACTAGTTCATGCCAGTGTTGGCTTTGTA		49	1	1	0.014423	0.985577	0	0.014423	0	0.02843	0.014215	45.92063	23.33333	1	1	1	1	1	1	1	1	1	1	1	1	1	1	1	1	1	1	1	1	1	1	1	1	1	1	1	1	1	1	1	1	1
100008066|F|0-49:A>C-49:A>C	100008066	TGCAGAGGTGAAATATTCAGACTTCCTGTTTATCCTGATTAACTAGTTCCTGCCAGTGTTGGCTTTGTA	TGCAGAGGTGAAATATTCAGACTTCCTGTTTATCCTGATTAACTAGTTCCTGCCAGTGTTGGCTTTGTA	49:A>C	49	1	1	0.014423	0.985577	0	0.014423	0	0.02843	0.014215	45.92063	23.33333	1	0	0	0	0	0	0	0	0	0	0	0	0	0	0	0	0	0	0	0	0	0	0	0	0	0	0	0	0	0	0	0	0
100008069|F|0--64:C>G	100008069	TGCAGAGGTGGAGGGTGATCAAATGTCAACAAGTCATGTTTTGCTGTTACAACTGCCACCAACACCACC	TGCAGAGGTGGAGGGTGATCAAATGTCAACAAGTCATGTTTTGCTGTTACAACTGCCACCAACACCACC		64	1	1	0.004808	0.995192	0	0.004808	0	0.009569	0.004785	26.46429	14	1	1	1	1	1	1	1	1	1	1	1	1	1	1	1	1	1	1	1	1	1	1	1	1	1	1	1	1	1	1	1	1	1
100008069|F|0-64:C>G-64:C>G	100008069	TGCAGAGGTGGAGGGTGATCAAATGTCAACAAGTCATGTTTTGCTGTTACAACTGCCACCAACAGCACC	TGCAGAGGTGGAGGGTGATCAAATGTCAACAAGTCATGTTTTGCTGTTACAACTGCCACCAACAGCACC	64:C>G	64	1	1	0.004808	0.995192	0	0.004808	0	0.009569	0.004785	26.46429	14	1	0	0	0	0	0	0	0	0	0	0	0	0	0	0	0	0	0	0	0	0	0	0	0	1	0	0	0	0	0	0	0	0
100008071|F|0--25:C>T	100008071	TGCAGAGGTGGCCATATTGGATATCCGATTGGATGCCTCAAACAAATGCAGATGTCCTCATTGGTCAGA	TGCAGAGGTGGCCATATTGGATATCCGATTGGATGCCTCAAACAAATGCAGATGTCCTCATTGGTCAGA		25	0.990385	0.995146	0.014563	0.985437	0.004854	0.009709	0.009662	0.028702	0.019182	6.82661	2.66667	1	1	1	1	1	1	1	1	1	1	1	1	1	1	1	1	1	1	1	1	1	1	1	1	1	1	1	1	1	1	1	1	1
100008071|F|0-25:C>T-25:C>T	100008071	TGCAGAGGTGGCCATATTGGATATCTGATTGGATGCCTCAAACAAATGCAGATGTCCTCATTGGTCAGA	TGCAGAGGTGGCCATATTGGATATCTGATTGGATGCCTCAAACAAATGCAGATGTCCTCATTGGTCAGA	25:C>T	25	0.990385	0.995146	0.014563	0.985437	0.004854	0.009709	0.009662	0.028702	0.019182	6.82661	2.66667	1	0	0	0	0	0	0	0	0	0	0	0	0	0	0	0	0	0	0	0	0	0	0	0	0	0	0	0	0	0	0	0	0
100008072|F|0--10:T>A	100008072	TGCAGAGGTGTAAACCAGATTTGCACATAAAACATTATACAAACTATCACAATTTTCCCAATAAGAATA	TGCAGAGGTGTAAACCAGATTTGCACATAAAACATTATACAAACTATCACAATTTTCCCAATAAGAATA		10	0.918269	0.973822	0.099476	0.900524	0.026178	0.073298	0.050985	0.179162	0.115074	2.96698	2.86364	0.946429	1	1	1	1	1	1	1	-	1	1	1	1	1	1	1	1	1	1	1	1	1	-	1	1	1	1	1	1	1	1	-	1
100008072|F|0-10:T>A-10:T>A	100008072	TGCAGAGGTGAAAACCAGATTTGCACATAAAACATTATACAAACTATCACAATTTTCCCAATAAGAATA	TGCAGAGGTGAAAACCAGATTTGCACATAAAACATTATACAAACTATCACAATTTTCCCAATAAGAATA	10:T>A	10	0.918269	0.973822	0.099476	0.900524	0.026178	0.073298	0.050985	0.179162	0.115074	2.96698	2.86364	0.946429	0	0	0	0	0	0	0	-	0	0	0	0	0	0	0	0	0	0	0	0	0	-	0	0	0	0	0	0	1	0	-	1
100008074|F|0--65:A>G	100008074	TGCAGAGGTTAAGTATAAAATACACACTGTAAAATGAATGGTCTCATTTAATGTATATAGATGCTATAA	TGCAGAGGTTAAGTATAAAATACACACTGTAAAATGAATGGTCTCATTTAATGTATATAGATGCTATAA		65	0.980769	1	0.014706	0.985294	0	0.014706	0	0.028979	0.01449	3.74494	2.5	1	1	1	1	1	1	1	1	1	1	1	1	1	1	1	1	1	1	1	1	1	1	1	1	1	1	1	1	1	1	1	1	1
100008074|F|0-65:A>G-65:A>G	100008074	TGCAGAGGTTAAGTATAAAATACACACTGTAAAATGAATGGTCTCATTTAATGTATATAGATGCTGTAA	TGCAGAGGTTAAGTATAAAATACACACTGTAAAATGAATGGTCTCATTTAATGTATATAGATGCTGTAA	65:A>G	65	0.980769	1	0.014706	0.985294	0	0.014706	0	0.028979	0.01449	3.74494	2.5	1	0	0	0	0	0	0	0	0	0	0	0	0	0	0	0	0	0	0	0	0	0	1	0	0	0	0	0	0	0	0	0	0
100008076|F|0--20:C>G	100008076	TGCAGAGGTTGGTACAAATGCCTTCATGCTCAGTTGTTGCAGAGTGTCAATTTGTTCTAATTAAATGAG	TGCAGAGGTTGGTACAAATGCCTTCATGCTCAGTTGTTGCAGAGTGTCAATTTGTTCTAATTAAATGAG		20	1	1	0.004808	0.995192	0	0.004808	0	0.009569	0.004785	21.94048	11	1	1	1	1	1	1	1	1	1	1	1	1	1	1	1	1	1	1	1	1	1	1	1	1	1	1	1	1	1	1	1	1	1
100008076|F|0-20:C>G-20:C>G	100008076	TGCAGAGGTTGGTACAAATGGCTTCATGCTCAGTTGTTGCAGAGTGTCAATTTGTTCTAATTAAATGAG	TGCAGAGGTTGGTACAAATGGCTTCATGCTCAGTTGTTGCAGAGTGTCAATTTGTTCTAATTAAATGAG	20:C>G	20	1	1	0.004808	0.995192	0	0.004808	0	0.009569	0.004785	21.94048	11	1	0	0	0	0	0	0	0	0	0	0	0	0	0	0	0	0	0	0	0	0	0	0	0	0	0	0	0	0	0	0	0	0
100008077|F|0--11:T>G	100008077	TGCAGAGGTTTTGGGTGCTGTTTCACATTACTTCATTTAATGGCGTGATACTAAACAGCACCAGAAAAC	TGCAGAGGTTTTGGGTGCTGTTTCACATTACTTCATTTAATGGCGTGATACTAAACAGCACCAGAAAAC		11	0.990385	0.980583	0.174757	0.825243	0.019417	0.15534	0.038081	0.288434	0.163258	48.6626	26.23256	1	1	1	0	1	1	1	1	1	1	1	1	1	1	1	1	1	1	1	1	1	1	1	1	1	1	1	1	1	1	1	1	1
100008077|F|0-11:T>G-11:T>G	100008077	TGCAGAGGTTTGGGGTGCTGTTTCACATTACTTCATTTAATGGCGTGATACTAAACAGCACCAGAAAAC	TGCAGAGGTTTGGGGTGCTGTTTCACATTACTTCATTTAATGGCGTGATACTAAACAGCACCAGAAAAC	11:T>G	11	0.990385	0.980583	0.174757	0.825243	0.019417	0.15534	0.038081	0.288434	0.163258	48.6626	26.23256	1	0	0	1	0	0	0	0	1	0	0	0	0	1	1	0	0	0	0	0	1	0	0	0	0	0	0	1	1	0	0	0	0
100008078|F|0--8:T>C	100008078	TGCAGAGGTTTTACCGGAAAAGTCCAAGAGTTTTGCATTCGGTAAACGTCGTTATAATATTAACAATGA	TGCAGAGGTTTTACCGGAAAAGTCCAAGAGTTTTGCATTCGGTAAACGTCGTTATAATATTAACAATGA		8	0.961538	0.995	0.01	0.99	0.005	0.005	0.00995	0.0198	0.014875	4.55649	3	1	1	1	1	1	1	1	1	1	1	1	1	1	1	1	1	1	1	1	1	1	1	1	1	1	1	1	1	1	0	1	1	1
100008078|F|0-8:T>C-8:T>C	100008078	TGCAGAGGCTTTACCGGAAAAGTCCAAGAGTTTTGCATTCGGTAAACGTCGTTATAATATTAACAATGA	TGCAGAGGCTTTACCGGAAAAGTCCAAGAGTTTTGCATTCGGTAAACGTCGTTATAATATTAACAATGA	8:T>C	8	0.961538	0.995	0.01	0.99	0.005	0.005	0.00995	0.0198	0.014875	4.55649	3	1	0	0	0	0	0	0	0	0	0	0	0	0	0	0	0	0	0	0	0	0	0	0	0	0	0	0	0	0	1	0	0	0
100008079|F|0--30:G>T	100008079	TGCAGAGTAAAGCAAGTTATCAGCAGTTGTGGTCGTGGTTGTGGTCGTTGAGGCATCTGAGGCATCCCA	TGCAGAGTAAAGCAAGTTATCAGCAGTTGTGGTCGTGGTTGTGGTCGTTGAGGCATCTGAGGCATCCCA		30	1	1	0.004808	0.995192	0	0.004808	0	0.009569	0.004785	11.59524	9	1	1	1	1	1	1	1	1	1	1	1	1	1	1	1	1	1	1	1	1	1	1	1	1	1	1	1	1	1	1	1	1	1
100008079|F|0-30:G>T-30:G>T	100008079	TGCAGAGTAAAGCAAGTTATCAGCAGTTGTTGTCGTGGTTGTGGTCGTTGAGGCATCTGAGGCATCCCA	TGCAGAGTAAAGCAAGTTATCAGCAGTTGTTGTCGTGGTTGTGGTCGTTGAGGCATCTGAGGCATCCCA	30:G>T	30	1	1	0.004808	0.995192	0	0.004808	0	0.009569	0.004785	11.59524	9	1	0	0	0	0	0	0	0	0	0	0	0	0	0	0	0	0	0	0	0	0	0	0	0	0	0	0	0	0	0	0	0	0
100008081|F|0--34:G>C	100008081	TGCAGAGTACATAGAGAGAATTAAAATCAAGCAGGTCAATCTTTTTCTAAAATAAACGGACCAGGCCAC	TGCAGAGTACATAGAGAGAATTAAAATCAAGCAGGTCAATCTTTTTCTAAAATAAACGGACCAGGCCAC		34	1	1	0.004808	0.995192	0	0.004808	0	0.009569	0.004785	36.0754	22	1	1	1	1	1	1	1	1	1	1	1	1	1	1	1	1	1	1	1	1	1	1	1	1	1	1	1	1	1	1	1	1	1
100008081|F|0-34:G>C-34:G>C	100008081	TGCAGAGTACATAGAGAGAATTAAAATCAAGCAGCTCAATCTTTTTCTAAAATAAACGGACCAGGCCAC	TGCAGAGTACATAGAGAGAATTAAAATCAAGCAGCTCAATCTTTTTCTAAAATAAACGGACCAGGCCAC	34:G>C	34	1	1	0.004808	0.995192	0	0.004808	0	0.009569	0.004785	36.0754	22	1	0	0	0	0	0	0	0	0	0	0	0	0	0	0	0	0	0	0	0	0	0	0	0	0	0	0	0	0	0	0	0	0
100008083|F|0--40:A>G	100008083	TGCAGAGTACTAAAGATTTAAAAAGTGGAGGGGTTTTGGTATTGGGCATCATTTTGATGTGTTAGAAAA	TGCAGAGTACTAAAGATTTAAAAAGTGGAGGGGTTTTGGTATTGGGCATCATTTTGATGTGTTAGAAAA		40	1	0.975962	0.288462	0.711538	0.024038	0.264423	0.046921	0.410503	0.228712	9.76923	4.49275	0.97561	1	1	1	1	1	1	1	1	1	1	1	1	1	1	1	1	1	1	1	1	1	1	1	1	1	1	1	1	1	1	1	1
100008083|F|0-40:A>G-40:A>G	100008083	TGCAGAGTACTAAAGATTTAAAAAGTGGAGGGGTTTTGGTGTTGGGCATCATTTTGATGTGTTAGAAAA	TGCAGAGTACTAAAGATTTAAAAAGTGGAGGGGTTTTGGTGTTGGGCATCATTTTGATGTGTTAGAAAA	40:A>G	40	1	0.975962	0.288462	0.711538	0.024038	0.264423	0.046921	0.410503	0.228712	9.76923	4.49275	0.97561	0	0	0	1	0	0	0	0	0	0	0	1	0	1	1	0	0	0	0	1	0	0	0	0	0	0	1	1	0	1	1	0
100008087|F|0--33:G>A	100008087	TGCAGAGTATAGAATCTTCAGAGATTTTTTTGAGATGCTAAGGAGTTGTACGATGCCCAGTTGCATGGG	TGCAGAGTATAGAATCTTCAGAGATTTTTTTGAGATGCTAAGGAGTTGTACGATGCCCAGTTGCATGGG		33	1	0.980769	0.230769	0.769231	0.019231	0.211538	0.037722	0.35503	0.196376	47.88211	25.51786	0.963415	1	1	1	1	1	1	1	1	1	1	1	1	1	1	1	1	1	1	1	1	1	1	1	1	1	1	1	1	1	1	1	1
100008087|F|0-33:G>A-33:G>A	100008087	TGCAGAGTATAGAATCTTCAGAGATTTTTTTGAAATGCTAAGGAGTTGTACGATGCCCAGTTGCATGGG	TGCAGAGTATAGAATCTTCAGAGATTTTTTTGAAATGCTAAGGAGTTGTACGATGCCCAGTTGCATGGG	33:G>A	33	1	0.980769	0.230769	0.769231	0.019231	0.211538	0.037722	0.35503	0.196376	47.88211	25.51786	0.963415	1	0	0	0	0	0	0	0	0	1	0	1	0	0	1	0	0	0	0	0	0	0	1	0	0	1	0	0	0	1	0	0
100008089|F|0--60:G>A	100008089	TGCAGAGTATCATAATTCCTATACAGATCCTGGGACTGTGGTTAACATTTTTGGATCCCAGATTAGACA	TGCAGAGTATCATAATTCCTATACAGATCCTGGGACTGTGGTTAACATTTTTGGATCCCAGATTAGACA		60	1	0.985577	0.230769	0.769231	0.014423	0.216346	0.02843	0.35503	0.19173	14.23293	11.23333	1	1	1	1	0	1	1	1	1	1	1	1	1	1	0	1	1	1	1	1	1	1	1	1	1	1	1	1	1	1	1	1	1
100008089|F|0-60:G>A-60:G>A	100008089	TGCAGAGTATCATAATTCCTATACAGATCCTGGGACTGTGGTTAACATTTTTGGATCCCAAATTAGACA	TGCAGAGTATCATAATTCCTATACAGATCCTGGGACTGTGGTTAACATTTTTGGATCCCAAATTAGACA	60:G>A	60	1	0.985577	0.230769	0.769231	0.014423	0.216346	0.02843	0.35503	0.19173	14.23293	11.23333	1	1	1	0	1	0	0	0	0	0	0	0	0	0	1	0	0	0	1	0	0	0	0	0	0	0	0	1	1	0	1	1	0
100008096|F|0--24:C>T	100008096	TGCAGAGTATGCGTCTTTGTTACACGAACTGTTGGTTTTGTTAACTCAAGGTGTAATGGACAATCAGTC	TGCAGAGTATGCGTCTTTGTTACACGAACTGTTGGTTTTGTTAACTCAAGGTGTAATGGACAATCAGTC		24	1	0.990385	0.317308	0.682692	0.009615	0.307692	0.019046	0.433247	0.226146	9.836	5.80769	0.987805	1	1	1	1	1	1	1	1	1	1	1	1	1	1	1	1	1	1	1	1	1	1	1	1	1	1	1	1	1	1	1	1
100008096|F|0-24:C>T-24:C>T	100008096	TGCAGAGTATGCGTCTTTGTTACATGAACTGTTGGTTTTGTTAACTCAAGGTGTAATGGACAATCAGTC	TGCAGAGTATGCGTCTTTGTTACATGAACTGTTGGTTTTGTTAACTCAAGGTGTAATGGACAATCAGTC	24:C>T	24	1	0.990385	0.317308	0.682692	0.009615	0.307692	0.019046	0.433247	0.226146	9.836	5.80769	0.987805	1	0	1	1	0	1	0	0	0	0	1	0	0	1	1	0	0	0	0	0	0	1	1	0	0	0	1	0	0	0	0	0
100008098|F|0--49:G>T	100008098	TGCAGAGTATTCATCTTTGTTACATGTACTGTTGGACTCATTAGCTCAAGGTGTAAGGACAATCAGTCA	TGCAGAGTATTCATCTTTGTTACATGTACTGTTGGACTCATTAGCTCAAGGTGTAAGGACAATCAGTCA		49	1	1	0.004808	0.995192	0	0.004808	0	0.009569	0.004785	18.01587	11.5	1	1	1	1	1	1	1	1	1	1	1	1	1	1	1	1	1	1	1	1	1	1	1	1	1	1	1	1	1	1	1	1	1
100008098|F|0-49:G>T-49:G>T	100008098	TGCAGAGTATTCATCTTTGTTACATGTACTGTTGGACTCATTAGCTCAATGTGTAAGGACAATCAGTCA	TGCAGAGTATTCATCTTTGTTACATGTACTGTTGGACTCATTAGCTCAATGTGTAAGGACAATCAGTCA	49:G>T	49	1	1	0.004808	0.995192	0	0.004808	0	0.009569	0.004785	18.01587	11.5	1	0	0	0	0	0	0	0	0	0	0	0	0	0	0	0	0	0	0	0	0	0	0	0	0	0	0	0	0	0	0	0	0
100008099|F|0--39:C>A	100008099	TGCAGAGTATTGTAGTGCTACACCCGTGCACGGAGGGTACCGCAGAGTATCGTAGTGCTAGACCTGTGC	TGCAGAGTATTGTAGTGCTACACCCGTGCACGGAGGGTACCGCAGAGTATCGTAGTGCTAGACCTGTGC		39	0.802885	0.994012	0.011976	0.988024	0.005988	0.005988	0.011904	0.023665	0.017785	35.47264	27	1	-	-	1	1	1	1	1	1	1	1	1	-	1	1	1	1	-	1	-	1	1	1	1	1	1	-	1	-	1	0	-	1
100008099|F|0-39:C>A-39:C>A	100008099	TGCAGAGTATTGTAGTGCTACACCCGTGCACGGAGGGTAAAGCAGAGTATCGTAGTGCTAGACCTGTGC	TGCAGAGTATTGTAGTGCTACACCCGTGCACGGAGGGTAAAGCAGAGTATCGTAGTGCTAGACCTGTGC	39:C>A	39	0.802885	0.994012	0.011976	0.988024	0.005988	0.005988	0.011904	0.023665	0.017785	35.47264	27	1	-	-	0	0	0	0	0	0	0	0	0	-	0	0	0	0	-	0	-	0	0	0	0	0	0	-	0	-	0	1	-	0
100008105|F|0--7:T>G	100008105	TGCAGAGTCAGATGGCCTGAATCGGGTAAATAAAAACTTTTAGTGTCTACATTATATATGACTCGACAA	TGCAGAGTCAGATGGCCTGAATCGGGTAAATAAAAACTTTTAGTGTCTACATTATATATGACTCGACAA		7	1	1	0.014423	0.985577	0	0.014423	0	0.02843	0.014215	8.17857	5.66667	1	1	1	1	1	1	1	1	1	1	1	1	1	1	1	1	1	1	1	1	1	1	1	1	1	1	1	1	1	1	1	1	1
100008105|F|0-7:T>G-7:T>G	100008105	TGCAGAGGCAGATGGCCTGAATCGGGTAAATAAAAACTTTTAGTGTCTACATTATATATGACTCGACAA	TGCAGAGGCAGATGGCCTGAATCGGGTAAATAAAAACTTTTAGTGTCTACATTATATATGACTCGACAA	7:T>G	7	1	1	0.014423	0.985577	0	0.014423	0	0.02843	0.014215	8.17857	5.66667	1	0	0	0	0	0	0	0	0	0	0	0	0	0	0	0	0	0	0	0	0	0	0	0	0	0	0	0	0	0	0	0	0
100008106|F|0--42:T>G	100008106	TGCAGAGTCAGTTGCAATCCAAAGGGATCCGTTTCTGAGGAATCATCATGCTAGGACCTTGGTAAATGG	TGCAGAGTCAGTTGCAATCCAAAGGGATCCGTTTCTGAGGAATCATCATGCTAGGACCTTGGTAAATGG		42	1	0.543269	0.903846	0.096154	0.456731	0.447115	0.496256	0.173817	0.335036	7.66176	6.85652	0.987805	1	1	0	1	1	1	0	0	0	0	1	0	0	0	0	1	0	0	1	1	0	0	0	1	1	0	1	1	0	1	1	0
100008106|F|0-42:T>G-42:T>G	100008106	TGCAGAGTCAGTTGCAATCCAAAGGGATCCGTTTCTGAGGAAGCATCACGCTAGGACCTTGGTAAATGG	TGCAGAGTCAGTTGCAATCCAAAGGGATCCGTTTCTGAGGAAGCATCACGCTAGGACCTTGGTAAATGG	42:T>G	42	1	0.543269	0.903846	0.096154	0.456731	0.447115	0.496256	0.173817	0.335036	7.66176	6.85652	0.987805	1	0	1	0	1	0	1	1	1	1	1	1	1	1	1	1	1	1	1	1	1	1	1	1	0	1	1	1	1	0	1	1
100008109|F|0--56:G>A	100008109	TGCAGAGTCATTTCTCATTATGACTTTACGTAGGTCGTAGTGCAAAGATAGCTATGGAAACGGGTCCTT	TGCAGAGTCATTTCTCATTATGACTTTACGTAGGTCGTAGTGCAAAGATAGCTATGGAAACGGGTCCTT		56	0.913462	1	0.026316	0.973684	0	0.026316	0	0.051247	0.025623	3.17937	3	1	1	1	1	1	1	1	1	1	1	-	1	1	1	-	1	1	1	1	1	1	1	-	1	1	1	1	1	1	1	1	1	-
100008109|F|0-56:G>A-56:G>A	100008109	TGCAGAGTCATTTCTCATTATGACTTTACGTAGGTCGTAGTGCAAAGATAGCTATGAAAACGGGTCCTT	TGCAGAGTCATTTCTCATTATGACTTTACGTAGGTCGTAGTGCAAAGATAGCTATGAAAACGGGTCCTT	56:G>A	56	0.913462	1	0.026316	0.973684	0	0.026316	0	0.051247	0.025623	3.17937	3	1	0	0	0	0	0	0	0	0	0	-	0	0	0	-	0	0	1	0	0	0	0	-	0	0	0	0	0	0	0	0	0	-
100008110|F|0--28:T>G	100008110	TGCAGAGTCATTTCTTATCACAGACTTATGAAGGTTGTAGCATGGAAATGGCTTTGGAAACGGGTCCGA	TGCAGAGTCATTTCTTATCACAGACTTATGAAGGTTGTAGCATGGAAATGGCTTTGGAAACGGGTCCGA		28	1	1	0.004808	0.995192	0	0.004808	0	0.009569	0.004785	48.19124	22	1	1	1	1	1	1	1	1	1	1	1	1	1	1	1	1	1	1	1	1	1	1	1	1	1	1	1	1	1	1	1	1	1
100008110|F|0-28:T>G-28:T>G	100008110	TGCAGAGTCATTTCTTATCACAGACTTAGGAAGGTTGTAGCATGGAAATGGCTTTGGAAACGGGTCCGA	TGCAGAGTCATTTCTTATCACAGACTTAGGAAGGTTGTAGCATGGAAATGGCTTTGGAAACGGGTCCGA	28:T>G	28	1	1	0.004808	0.995192	0	0.004808	0	0.009569	0.004785	48.19124	22	1	0	0	0	0	0	0	0	0	0	0	0	0	0	0	0	0	0	0	0	0	0	0	0	0	0	0	0	0	0	0	0	0
100008111|F|0--68:G>T	100008111	TGCAGAGTCATTTCTTATCACAGGCTTAGGCAGGTTGTAGAGCAAAGACCGCTTTGGAAACGGGTCCTG	TGCAGAGTCATTTCTTATCACAGGCTTAGGCAGGTTGTAGAGCAAAGACCGCTTTGGAAACGGGTCCTG		68	0.985577	0.97561	0.112195	0.887805	0.02439	0.087805	0.047591	0.199215	0.123403	9.48347	4.82759	1	1	1	1	1	1	1	1	1	1	1	1	1	1	1	1	1	1	1	1	1	0	1	1	1	1	1	1	1	1	1	1	1
100008111|F|0-68:G>T-68:G>T	100008111	TGCAGAGTCATTTCTTATCACAGGCTTAGGCAGGTTGTAGAGCAAAGACCGCTTTGGAAACGGGTCCTT	TGCAGAGTCATTTCTTATCACAGGCTTAGGCAGGTTGTAGAGCAAAGACCGCTTTGGAAACGGGTCCTT	68:G>T	68	0.985577	0.97561	0.112195	0.887805	0.02439	0.087805	0.047591	0.199215	0.123403	9.48347	4.82759	1	0	0	0	0	0	0	0	0	0	0	0	0	0	1	0	0	0	0	0	0	1	0	0	0	0	0	0	0	1	0	0	0
100008112|F|0--31:C>T	100008112	TGCAGAGTCATTTTCAAGAAATCACTTGCCTCGTCGAAAATTACGATGGCTTCATAAAACTGGTCCTAG	TGCAGAGTCATTTTCAAGAAATCACTTGCCTCGTCGAAAATTACGATGGCTTCATAAAACTGGTCCTAG		31	1	1	0.004808	0.995192	0	0.004808	0	0.009569	0.004785	16.53175	8	1	1	1	1	1	1	1	1	1	1	1	1	1	1	1	1	1	1	1	1	1	1	1	1	1	1	1	1	1	1	1	1	1
100008112|F|0-31:C>T-31:C>T	100008112	TGCAGAGTCATTTTCAAGAAATCACTTGCCTTGTCGAAAATTACGATGGCTTCATAAAACTGGTCCTAG	TGCAGAGTCATTTTCAAGAAATCACTTGCCTTGTCGAAAATTACGATGGCTTCATAAAACTGGTCCTAG	31:C>T	31	1	1	0.004808	0.995192	0	0.004808	0	0.009569	0.004785	16.53175	8	1	0	0	0	0	0	0	0	0	0	0	0	0	0	0	0	0	0	0	0	0	0	0	0	0	0	0	0	0	0	0	0	0
100008115|F|0--15:G>A	100008115	TGCAGAGTCGTATATGCTCTTATAGATCGCTTTGGAAACGTGTCTGTTTGAAACCTGTCTGCAATGGAA	TGCAGAGTCGTATATGCTCTTATAGATCGCTTTGGAAACGTGTCTGTTTGAAACCTGTCTGCAATGGAA		15	0.995192	0.94686	0.251208	0.748792	0.05314	0.198068	0.100632	0.376205	0.238419	4.01717	2.67857	0.921053	1	1	1	1	1	1	1	1	1	1	1	1	1	1	1	1	1	1	1	1	0	1	1	1	1	1	1	1	1	1	1	1
100008115|F|0-15:G>A-15:G>A	100008115	TGCAGAGTCGTATATACTCTTATAGATCGCTTTGGTAACGTGTCTGTTTGAAACCTGTCTGCAATGGAA	TGCAGAGTCGTATATACTCTTATAGATCGCTTTGGTAACGTGTCTGTTTGAAACCTGTCTGCAATGGAA	15:G>A	15	0.995192	0.94686	0.251208	0.748792	0.05314	0.198068	0.100632	0.376205	0.238419	4.01717	2.67857	0.921053	0	0	0	1	0	0	1	0	0	0	0	0	0	0	0	1	0	0	0	1	1	0	1	0	0	0	1	0	0	0	1	0
100008117|F|0--63:G>C	100008117	TGCAGAGTCGTATCTTATCATAGGCTAAAGAAAGTCGTAGCATGAAGATCGCTTTGGAAACGGGTCCGA	TGCAGAGTCGTATCTTATCATAGGCTAAAGAAAGTCGTAGCATGAAGATCGCTTTGGAAACGGGTCCGA		63	0.980769	0.990196	0.073529	0.926471	0.009804	0.063725	0.019416	0.136246	0.077831	5.12705	2.64706	1	1	1	1	1	1	1	1	1	1	1	1	1	1	1	1	1	1	1	1	1	-	1	1	1	1	1	1	1	1	1	1	1
100008117|F|0-63:G>C-63:G>C	100008117	TGCAGAGTCGTATCTTATCATAGGCTAAAGAAAGTCGTAGCATGAAGATCGCTTTGGAAACGGCTCCGA	TGCAGAGTCGTATCTTATCATAGGCTAAAGAAAGTCGTAGCATGAAGATCGCTTTGGAAACGGCTCCGA	63:G>C	63	0.980769	0.990196	0.073529	0.926471	0.009804	0.063725	0.019416	0.136246	0.077831	5.12705	2.64706	1	0	0	0	0	0	0	0	0	0	1	0	0	0	0	0	0	0	0	0	0	-	0	0	0	0	0	0	0	0	0	0	0
100008122|F|0--20:G>A	100008122	TGCAGAGTCTCTTCTCAGTTGGTTGGTTGAACCCGTAGCCAAAGCGACCTCCAAGCCGTTCATAAGTTA	TGCAGAGTCTCTTCTCAGTTGGTTGGTTGAACCCGTAGCCAAAGCGACCTCCAAGCCGTTCATAAGTTA		20	1	0.995192	0.043269	0.956731	0.004808	0.038462	0.009569	0.082794	0.046182	8.16733	4.63636	1	1	1	1	1	1	1	1	1	1	1	1	1	1	1	1	1	1	1	1	1	1	1	1	1	1	1	1	1	1	1	1	1
100008122|F|0-20:G>A-20:G>A	100008122	TGCAGAGTCTCTTCTCAGTTAGTTGGTTGAACCCGTAGCCAAAGCGACCTCCAAGCCGTTCATAAGTTA	TGCAGAGTCTCTTCTCAGTTAGTTGGTTGAACCCGTAGCCAAAGCGACCTCCAAGCCGTTCATAAGTTA	20:G>A	20	1	0.995192	0.043269	0.956731	0.004808	0.038462	0.009569	0.082794	0.046182	8.16733	4.63636	1	1	0	0	0	0	0	0	0	0	0	0	0	0	0	0	0	0	0	0	0	0	0	0	0	0	0	0	0	0	0	0	0
100008123|F|0--65:C>T	100008123	TGCAGAGTCTGAACCATATCGTGATGATCGTATCACGAGATACCACACCGGTATATACCGGTTTACCGG	TGCAGAGTCTGAACCATATCGTGATGATCGTATCACGAGATACCACACCGGTATATACCGGTTTACCGG		65	0.995192	1	0.004831	0.995169	0	0.004831	0	0.009615	0.004808	5.276	3	1	1	1	1	1	1	1	1	1	1	1	1	1	1	1	1	1	1	1	1	1	1	1	1	1	1	1	1	1	1	1	1	1
100008123|F|0-65:C>T-65:C>T	100008123	TGCAGAGTCTGAACCATATCGTGATGATCGTATCACGAGATACCACACCGGTATATACCGGTTTATCGG	TGCAGAGTCTGAACCATATCGTGATGATCGTATCACGAGATACCACACCGGTATATACCGGTTTATCGG	65:C>T	65	0.995192	1	0.004831	0.995169	0	0.004831	0	0.009615	0.004808	5.276	3	1	0	0	0	0	0	0	0	0	0	0	0	0	0	0	0	0	0	0	0	0	0	0	0	0	0	0	0	0	0	0	0	0
100008126|F|0--39:G>C	100008126	TGCAGAGTCTTCTGAAAGAATCCGGCGTGCACTTCGTCAGAAGATTAGAGTTTCAGGAGCCACATTTGA	TGCAGAGTCTTCTGAAAGAATCCGGCGTGCACTTCGTCAGAAGATTAGAGTTTCAGGAGCCACATTTGA		39	0.692308	0.006944	0.993056	0.006944	0.993056	0	0.013792	0.013792	0.013792	9	5.08671	1	0	0	0	0	-	0	0	0	0	0	-	0	-	-	-	0	0	0	-	0	-	-	-	0	-	-	-	0	0	0	0	0
100008126|F|0-39:G>C-39:G>C	100008126	TGCAGAGTCTTCTGAAAGAATCCGGCGTGCACTTCGTCACAAGATTAGAGTTTCAGGAGCCACATTTGA	TGCAGAGTCTTCTGAAAGAATCCGGCGTGCACTTCGTCACAAGATTAGAGTTTCAGGAGCCACATTTGA	39:G>C	39	0.692308	0.006944	0.993056	0.006944	0.993056	0	0.013792	0.013792	0.013792	9	5.08671	1	1	1	1	1	-	1	1	1	1	1	-	1	-	-	-	1	1	1	-	1	-	-	-	1	-	-	-	1	1	1	1	1
100008128|F|0--15:G>C	100008128	TGCAGAGTGAAATGGGATTCCTGCAATGATTTCCACATCCAGATTTTTGACAACTAGAGCATTCAGTTT	TGCAGAGTGAAATGGGATTCCTGCAATGATTTCCACATCCAGATTTTTGACAACTAGAGCATTCAGTTT		15	1	1	0.004808	0.995192	0	0.004808	0	0.009569	0.004785	17.2619	9	1	1	1	1	1	1	1	1	1	1	1	1	1	1	1	1	1	1	1	1	1	1	1	1	1	1	1	1	1	1	1	1	1
100008128|F|0-15:G>C-15:G>C	100008128	TGCAGAGTGAAATGGCATTCCTGCAATGATTTCCACATCCAGATTTTTGACAACTAGAGCATTCAGTTT	TGCAGAGTGAAATGGCATTCCTGCAATGATTTCCACATCCAGATTTTTGACAACTAGAGCATTCAGTTT	15:G>C	15	1	1	0.004808	0.995192	0	0.004808	0	0.009569	0.004785	17.2619	9	1	0	0	0	0	0	0	0	0	0	0	0	0	0	0	0	0	0	0	0	0	0	0	0	0	0	0	0	0	0	0	0	0
100008130|F|0--25:C>A	100008130	TGCAGAGTGACGTCAGCAGAGCATTCCATAGTTACCTCCCCTTGTTAAGCTATAAAAGAACATTTGCTT	TGCAGAGTGACGTCAGCAGAGCATTCCATAGTTACCTCCCCTTGTTAAGCTATAAAAGAACATTTGCTT		25	0.995192	1	0.057971	0.942029	0	0.057971	0	0.109221	0.05461	8.37052	4	1	1	1	1	1	1	1	1	1	1	1	1	1	1	1	1	1	1	1	1	1	1	1	1	1	1	1	1	1	1	1	1	1
100008130|F|0-25:C>A-25:C>A	100008130	TGCAGAGTGACGTCAGCAGAGCATTACATAGTTACCTCCCCTTGTTAAGCTATAAAAGAACATTTGCTT	TGCAGAGTGACGTCAGCAGAGCATTACATAGTTACCTCCCCTTGTTAAGCTATAAAAGAACATTTGCTT	25:C>A	25	0.995192	1	0.057971	0.942029	0	0.057971	0	0.109221	0.05461	8.37052	4	1	0	0	0	0	0	0	0	0	0	0	0	0	0	0	0	0	0	0	0	0	0	0	0	0	0	0	0	0	0	0	0	0
100008131|F|0--64:C>A	100008131	TGCAGAGTGACGTGTCAGTGAGGGGGAGTACCGGGATCAGGGAGTAGGTCTGTGGCATACAGACCGAGC	TGCAGAGTGACGTGTCAGTGAGGGGGAGTACCGGGATCAGGGAGTAGGTCTGTGGCATACAGACCGAGC		64	1	1	0.004808	0.995192	0	0.004808	0	0.009569	0.004785	10.1627	10	1	1	1	1	1	1	1	1	1	1	1	1	1	1	1	1	1	1	1	1	1	1	1	1	1	1	1	1	1	1	1	1	1
100008131|F|0-64:C>A-64:C>A	100008131	TGCAGAGTGACGTGTCAGTGAGGGGGAGTACCGGGATCAGGGAGTAGGTCTGTGGCATACAGACAGAGC	TGCAGAGTGACGTGTCAGTGAGGGGGAGTACCGGGATCAGGGAGTAGGTCTGTGGCATACAGACAGAGC	64:C>A	64	1	1	0.004808	0.995192	0	0.004808	0	0.009569	0.004785	10.1627	10	1	0	0	0	0	0	0	0	0	0	0	0	0	0	0	0	0	0	0	0	0	0	0	1	0	0	0	0	0	0	0	0	0
100008132|F|0--24:C>G	100008132	TGCAGAGTGAGAGGTCATTAACAACGGAAAAAATAAAAATGTGTTTGTGAGTTAGAGATGGGATCACCG	TGCAGAGTGAGAGGTCATTAACAACGGAAAAAATAAAAATGTGTTTGTGAGTTAGAGATGGGATCACCG		24	0.889423	0.005405	0.994595	0.005405	0.994595	0	0.010752	0.010752	0.010752	35	34.45536	1	0	0	0	-	0	0	0	0	0	-	0	0	0	0	0	0	0	0	0	0	-	0	-	-	0	0	0	-	0	0	0	0
100008132|F|0-24:C>G-24:C>G	100008132	TGCAGAGTGAGAGGTCATTAACAAGGGAAAAAATAAAAATGTGTTTGTGAGTTAGAGATGGGATCACCG	TGCAGAGTGAGAGGTCATTAACAAGGGAAAAAATAAAAATGTGTTTGTGAGTTAGAGATGGGATCACCG	24:C>G	24	0.889423	0.005405	0.994595	0.005405	0.994595	0	0.010752	0.010752	0.010752	35	34.45536	1	1	1	1	-	1	1	1	1	1	-	1	1	1	1	1	1	1	1	1	1	-	1	-	-	1	1	1	-	1	1	1	1
100008136|F|0--13:A>T	100008136	TGCAGAGTGCATCATCACTTTTACCAAGTTTACACACGAACGATTTGGTTGTAATTATTCGTCGGATAA	TGCAGAGTGCATCATCACTTTTACCAAGTTTACACACGAACGATTTGGTTGTAATTATTCGTCGGATAA		13	0.951923	0.994949	0.075758	0.924242	0.005051	0.070707	0.01005	0.140037	0.075043	18.12236	8.375	0.986842	1	1	-	1	-	1	1	1	1	1	1	1	1	1	1	1	1	1	1	1	1	1	1	1	1	1	1	1	1	1	-	1
100008136|F|0-13:A>T-13:A>T	100008136	TGCAGAGTGCATCTTCACTTTTACCAATTTTACACAGGAACGATTTGGTTGTAATTATTCGTCGGATAA	TGCAGAGTGCATCTTCACTTTTACCAATTTTACACAGGAACGATTTGGTTGTAATTATTCGTCGGATAA	13:A>T	13	0.951923	0.994949	0.075758	0.924242	0.005051	0.070707	0.01005	0.140037	0.075043	18.12236	8.375	0.986842	0	1	-	0	-	0	0	0	0	0	0	0	0	1	0	0	0	0	0	0	0	0	0	1	0	0	0	0	0	0	-	1
100008138|F|0--23:A>C	100008138	TGCAGAGTGCATTGGGGACCAGTAGTTATTTGAAGGATCTTGATAATCAAGATCAAAAGAGTCTTCTGA	TGCAGAGTGCATTGGGGACCAGTAGTTATTTGAAGGATCTTGATAATCAAGATCAAAAGAGTCTTCTGA		23	1	1	0.004808	0.995192	0	0.004808	0	0.009569	0.004785	38.10317	16	1	1	1	1	1	1	1	1	1	1	1	1	1	1	1	1	1	1	1	1	1	1	1	1	1	1	1	1	1	1	1	1	1
100008138|F|0-23:A>C-23:A>C	100008138	TGCAGAGTGCATTGGGGACCAGTCGTTATTTGAAGGATCTTGATAATCAAGATCAAAAGAGTCTTCTGA	TGCAGAGTGCATTGGGGACCAGTCGTTATTTGAAGGATCTTGATAATCAAGATCAAAAGAGTCTTCTGA	23:A>C	23	1	1	0.004808	0.995192	0	0.004808	0	0.009569	0.004785	38.10317	16	1	0	0	0	0	0	0	0	0	0	0	0	0	0	0	0	0	0	0	0	0	0	0	0	0	0	0	0	0	0	0	0	0
100008140|F|0--65:A>T	100008140	TGCAGAGTGGATGGGCGGCTATTCGAGGCACATCAAAAGTGTCATGGCTGGTGTTCATTGGCGTTATTT	TGCAGAGTGGATGGGCGGCTATTCGAGGCACATCAAAAGTGTCATGGCTGGTGTTCATTGGCGTTATTT		65	0.995192	1	0.048309	0.951691	0	0.048309	0	0.091951	0.045975	5.876	4.25	1	1	1	1	1	1	1	1	1	1	1	1	1	1	1	1	1	-	1	1	1	1	1	1	1	1	1	1	1	1	1	1	1
100008140|F|0-65:A>T-65:A>T	100008140	TGCAGAGTGGATGGGCGGCTATTCGAGGCACATCAAAAGTGTCATGGCTGGTGTTCATTGGCGTTTTTT	TGCAGAGTGGATGGGCGGCTATTCGAGGCACATCAAAAGTGTCATGGCTGGTGTTCATTGGCGTTTTTT	65:A>T	65	0.995192	1	0.048309	0.951691	0	0.048309	0	0.091951	0.045975	5.876	4.25	1	1	0	0	0	0	0	0	0	0	0	0	0	0	0	0	0	-	0	0	0	0	0	0	0	0	0	0	0	0	0	0	0
100008142|F|0--65:G>A	100008142	TGCAGAGTGGTCTATAATCTGTAGCTTATATCATGCATAAGCTGTGTTTTACTGGGTGTTACAGCGAGG	TGCAGAGTGGTCTATAATCTGTAGCTTATATCATGCATAAGCTGTGTTTTACTGGGTGTTACAGCGAGG		65	0.995192	0.995169	0.043478	0.956522	0.004831	0.038647	0.009615	0.083176	0.046395	5.48193	3.55556	1	1	1	1	1	1	1	1	1	1	1	1	1	1	1	1	1	1	1	1	1	-	1	1	1	1	1	1	1	1	1	1	1
100008142|F|0-65:G>A-65:G>A	100008142	TGCAGAGTGGTCTATAATCTGTAGCTTATATCATGCATAAGCTGTGTTTTACTGGGTGTTACAGCAAGG	TGCAGAGTGGTCTATAATCTGTAGCTTATATCATGCATAAGCTGTGTTTTACTGGGTGTTACAGCAAGG	65:G>A	65	0.995192	0.995169	0.043478	0.956522	0.004831	0.038647	0.009615	0.083176	0.046395	5.48193	3.55556	1	0	0	1	0	0	0	0	0	0	0	0	1	0	0	0	0	0	0	0	0	-	0	0	0	0	0	0	0	0	0	0	0
100008146|F|0--54:C>G	100008146	TGCAGAGTGTTAAATAGATCACCACAGGAATAAAGATTTCCTGGTCCCGGAAATCTACCGGAAATTTGT	TGCAGAGTGTTAAATAGATCACCACAGGAATAAAGATTTCCTGGTCCCGGAAATCTACCGGAAATTTGT		54	1	1	0.004808	0.995192	0	0.004808	0	0.009569	0.004785	17.50794	14	1	1	1	1	1	1	1	1	1	1	1	1	1	1	1	1	1	1	1	1	1	1	1	1	1	1	1	1	1	1	1	1	1
100008146|F|0-54:C>G-54:C>G	100008146	TGCAGAGTGTTAAATAGATCACCACAGGAATAAAGATTTCCTGGTCCCGGAAATGTACCGGAAATTTGT	TGCAGAGTGTTAAATAGATCACCACAGGAATAAAGATTTCCTGGTCCCGGAAATGTACCGGAAATTTGT	54:C>G	54	1	1	0.004808	0.995192	0	0.004808	0	0.009569	0.004785	17.50794	14	1	0	0	0	0	0	0	0	0	0	0	0	0	0	0	0	0	0	0	0	0	0	0	0	0	0	0	0	0	0	0	0	0
100008148|F|0--52:G>A	100008148	TGCAGAGTGTTATATTGCAGCACTGTACAAGTATACTCACATTTTCCCATGTGAAATCTACAAGTGGTC	TGCAGAGTGTTATATTGCAGCACTGTACAAGTATACTCACATTTTCCCATGTGAAATCTACAAGTGGTC		52	0.990385	0.956311	0.38835	0.61165	0.043689	0.34466	0.083561	0.475068	0.279315	5.40336	3.66667	0.95122	1	0	1	1	1	0	1	1	1	1	1	1	1	1	1	1	1	1	1	1	1	1	1	1	1	1	1	1	1	0	1	1
100008148|F|0-52:G>A-52:G>A	100008148	TGCAGAGTGTTATATTGCAGCACTGTACAAGTATACTCACATTTTCCCATGTAAAATCTACAAGTGGTC	TGCAGAGTGTTATATTGCAGCACTGTACAAGTATACTCACATTTTCCCATGTAAAATCTACAAGTGGTC	52:G>A	52	0.990385	0.956311	0.38835	0.61165	0.043689	0.34466	0.083561	0.475068	0.279315	5.40336	3.66667	0.95122	0	1	0	1	0	1	0	1	1	0	0	0	0	1	0	0	0	1	0	1	1	0	0	1	1	1	0	0	1	1	0	0
100008150|F|0--62:G>T	100008150	TGCAGAGTTAAAAATCATTGGACTTTTCAAGAAAATATTTGAAAATGGGGTAAACAGCATAAGAAATCT	TGCAGAGTTAAAAATCATTGGACTTTTCAAGAAAATATTTGAAAATGGGGTAAACAGCATAAGAAATCT		62	1	1	0.057692	0.942308	0	0.057692	0	0.108728	0.054364	24.71825	12.84615	1	1	1	1	1	1	1	1	1	1	1	1	1	1	1	1	1	1	1	1	1	1	1	1	1	1	1	1	1	1	1	1	1
100008150|F|0-62:G>T-62:G>T	100008150	TGCAGAGTTAAAAATCATTGGACTTTTCAAGAAAATATTTGAAAATGGGGTAAACAGCATAATAAATCT	TGCAGAGTTAAAAATCATTGGACTTTTCAAGAAAATATTTGAAAATGGGGTAAACAGCATAATAAATCT	62:G>T	62	1	1	0.057692	0.942308	0	0.057692	0	0.108728	0.054364	24.71825	12.84615	1	0	0	0	0	0	0	0	0	1	0	0	0	0	0	0	0	1	0	0	0	0	0	0	0	0	0	0	0	0	0	0	0
100008151|F|0--60:T>A	100008151	TGCAGAGTTAAAACAAGTGAAAAGAATACATTCCACGCACGTGTCTGAATTTAACGATTATACAACATT	TGCAGAGTTAAAACAAGTGAAAAGAATACATTCCACGCACGTGTCTGAATTTAACGATTATACAACATT		60	1	1	0.019231	0.980769	0	0.019231	0	0.037722	0.018861	26.79762	11.6	1	1	1	1	1	1	1	1	1	1	1	1	1	1	1	1	1	1	1	1	1	1	1	1	1	1	1	1	1	1	1	1	1
100008151|F|0-60:T>A-60:T>A	100008151	TGCAGAGTTAAAACAAGTGAAAAGAATACATTCCACGCACGTGTCTGAATTTAACGATTAAACAACATT	TGCAGAGTTAAAACAAGTGAAAAGAATACATTCCACGCACGTGTCTGAATTTAACGATTAAACAACATT	60:T>A	60	1	1	0.019231	0.980769	0	0.019231	0	0.037722	0.018861	26.79762	11.6	1	0	0	0	0	0	0	1	0	0	0	0	0	0	0	0	0	0	0	0	0	0	0	0	0	0	0	0	0	0	0	0	0
100008153|F|0--44:T>A	100008153	TGCAGAGTTATTCCACAAACAGGATCTATCCCTCCTTATATCACTATCAGAACTGCACCTCTGTGGGTG	TGCAGAGTTATTCCACAAACAGGATCTATCCCTCCTTATATCACTATCAGAACTGCACCTCTGTGGGTG		44	1	1	0.004808	0.995192	0	0.004808	0	0.009569	0.004785	9.78968	9	1	1	1	1	1	1	1	1	1	1	1	1	1	1	1	1	1	1	1	1	1	1	1	1	1	1	1	1	1	1	1	1	1
100008153|F|0-44:T>A-44:T>A	100008153	TGCAGAGTTATTCCACAAACAGGATCTATCCCTCCTTATATCACAATCAGAACTGCACCTCTGTGGGTG	TGCAGAGTTATTCCACAAACAGGATCTATCCCTCCTTATATCACAATCAGAACTGCACCTCTGTGGGTG	44:T>A	44	1	1	0.004808	0.995192	0	0.004808	0	0.009569	0.004785	9.78968	9	1	0	0	0	0	0	0	0	0	0	0	0	0	0	0	0	0	0	0	0	0	0	0	0	0	0	0	0	0	0	0	0	0
100008154|F|0--48:G>T	100008154	TGCAGAGTTATTTTCGATTATAGGGTCTAACGATACTTGCATAAAGATGGCATGGAGACGGGTCACATC	TGCAGAGTTATTTTCGATTATAGGGTCTAACGATACTTGCATAAAGATGGCATGGAGACGGGTCACATC		48	1	1	0.004808	0.995192	0	0.004808	0	0.009569	0.004785	15.94048	12	1	1	1	1	1	1	1	1	1	1	1	1	1	1	1	1	1	1	1	1	1	1	1	1	1	1	1	1	1	1	1	1	1
100008154|F|0-48:G>T-48:G>T	100008154	TGCAGAGTTATTTTCGATTATAGGGTCTAACGATACTTGCATAAAGATTGCATGGAGACGGGTCACATC	TGCAGAGTTATTTTCGATTATAGGGTCTAACGATACTTGCATAAAGATTGCATGGAGACGGGTCACATC	48:G>T	48	1	1	0.004808	0.995192	0	0.004808	0	0.009569	0.004785	15.94048	12	1	1	0	0	0	0	0	0	0	0	0	0	0	0	0	0	0	0	0	0	0	0	0	0	0	0	0	0	0	0	0	0	0
100008155|F|0--19:C>T	100008155	TGCAGAGTTATTTTTTATTCGACCATCATCAGTATAATATTAACAATTTGTCCTGGTGCTGGTTTTCAC	TGCAGAGTTATTTTTTATTCGACCATCATCAGTATAATATTAACAATTTGTCCTGGTGCTGGTTTTCAC		19	0.985577	1	0.014634	0.985366	0	0.014634	0	0.02884	0.01442	3.71837	2.5	1	1	1	1	1	1	1	1	1	1	1	1	1	1	1	1	1	1	1	1	1	1	1	1	1	1	1	1	1	1	1	1	1
100008155|F|0-19:C>T-19:C>T	100008155	TGCAGAGTTATTTTTTATTTGACCATCATCAGTATAATATTAACAATTTGTCCTGGTGCTGGTTTTCAC	TGCAGAGTTATTTTTTATTTGACCATCATCAGTATAATATTAACAATTTGTCCTGGTGCTGGTTTTCAC	19:C>T	19	0.985577	1	0.014634	0.985366	0	0.014634	0	0.02884	0.01442	3.71837	2.5	1	0	0	0	0	0	0	0	0	0	0	0	0	0	0	0	0	0	0	0	0	0	0	0	0	0	0	0	0	0	0	0	0
100008158|F|0--68:C>G	100008158	TGCAGAGTTCACTGTTGGAGGAGTTTGTGTTTGATGTATTTCTTTCTTATCAAAACATGTACAGCAAAC	TGCAGAGTTCACTGTTGGAGGAGTTTGTGTTTGATGTATTTCTTTCTTATCAAAACATGTACAGCAAAC		68	1	1	0.009615	0.990385	0	0.009615	0	0.019046	0.009523	14.78571	5	1	1	1	1	1	1	1	1	1	1	1	1	1	1	1	1	1	1	1	1	1	1	1	1	1	1	1	1	1	1	1	1	1
100008158|F|0-68:C>G-68:C>G	100008158	TGCAGAGTTCACTGTTGGAGGAGTTTGTGTTTGATGTATTTCTTTCTTATCAAAACATGTACAGCAAAG	TGCAGAGTTCACTGTTGGAGGAGTTTGTGTTTGATGTATTTCTTTCTTATCAAAACATGTACAGCAAAG	68:C>G	68	1	1	0.009615	0.990385	0	0.009615	0	0.019046	0.009523	14.78571	5	1	0	0	0	0	0	0	0	0	0	0	0	0	0	0	0	0	0	0	0	0	0	0	0	0	0	0	0	0	0	0	0	0
100008159|F|0--65:A>T	100008159	TGCAGAGTTCCGTATTTCTACTAAAATTTTGATTTTGAAAATAATATTTTCAAATCTAGAACTTTAAGG	TGCAGAGTTCCGTATTTCTACTAAAATTTTGATTTTGAAAATAATATTTTCAAATCTAGAACTTTAAGG		65	0.966346	1	0.004975	0.995025	0	0.004975	0	0.009901	0.00495	9.13525	6	1	1	1	1	1	1	1	1	1	1	1	-	1	1	1	1	1	1	1	1	1	1	1	1	1	1	1	1	1	1	1	1	1
100008159|F|0-65:A>T-65:A>T	100008159	TGCAGAGTTCCGTATTTCTACTAAAATTTTGATTTTGAAAATAATATTTTCAAATCTAGAACTTTTAGG	TGCAGAGTTCCGTATTTCTACTAAAATTTTGATTTTGAAAATAATATTTTCAAATCTAGAACTTTTAGG	65:A>T	65	0.966346	1	0.004975	0.995025	0	0.004975	0	0.009901	0.00495	9.13525	6	1	0	0	0	0	0	0	0	0	0	0	-	0	0	0	0	0	0	0	0	0	0	0	0	0	0	0	0	0	0	0	0	0
100008163|F|0--19:G>A	100008163	TGCAGAGTTGGACAAGGAGGCTCGGGGCTTCTTGTTCTGATGAAGCCCTCGAGAACGGCGCACTGACTT	TGCAGAGTTGGACAAGGAGGCTCGGGGCTTCTTGTTCTGATGAAGCCCTCGAGAACGGCGCACTGACTT		19	1	0.995192	0.120192	0.879808	0.004808	0.115385	0.009569	0.211492	0.110531	4.60081	2.7931	0.960526	1	1	1	1	1	1	1	1	1	1	1	1	1	1	1	1	1	1	1	1	1	1	1	1	1	1	1	1	1	1	1	1
100008163|F|0-19:G>A-19:G>A	100008163	TGCAGAGTTGGACAAGGAGACTCGGGGCTTCTTGTTCTGATGAAGCCCTCGAGAACGGCGCACTGACTT	TGCAGAGTTGGACAAGGAGACTCGGGGCTTCTTGTTCTGATGAAGCCCTCGAGAACGGCGCACTGACTT	19:G>A	19	1	0.995192	0.120192	0.879808	0.004808	0.115385	0.009569	0.211492	0.110531	4.60081	2.7931	0.960526	0	0	0	0	0	0	0	0	0	0	0	1	0	0	1	0	0	0	1	0	0	0	0	0	0	0	1	0	0	0	0	0
100008168|F|0--42:G>A	100008168	TGCAGAGTTGGTGTTACAGTCAGTGACTTAGAGTATGCCAGGGATTATCTCTAAGTCATGTCCAACGTC	TGCAGAGTTGGTGTTACAGTCAGTGACTTAGAGTATGCCAGGGATTATCTCTAAGTCATGTCCAACGTC		42	0.908654	0.994709	0.010582	0.989418	0.005291	0.005291	0.010526	0.02094	0.015733	2.86878	2.5	1	1	1	1	1	1	1	1	1	1	0	1	1	1	1	1	1	1	1	1	1	1	1	1	1	1	1	1	1	1	1	1	1
100008168|F|0-42:G>A-42:G>A	100008168	TGCAGAGTTGGTGTTACAGTCAGTGACTTAGAGTATGCCAGGAATTATCTCTAAGTCATGTCCAACGTC	TGCAGAGTTGGTGTTACAGTCAGTGACTTAGAGTATGCCAGGAATTATCTCTAAGTCATGTCCAACGTC	42:G>A	42	0.908654	0.994709	0.010582	0.989418	0.005291	0.005291	0.010526	0.02094	0.015733	2.86878	2.5	1	0	0	0	0	0	0	0	0	0	1	0	0	0	0	0	0	1	0	0	0	0	0	0	0	0	0	0	0	0	0	0	0
100008178|F|0--36:C>T	100008178	TGCAGAGTTGTTTCTTAGTTTACGGATTTGTGAAGGCTGCTCCCAAAATTCCAGGGGTTCAGCAGACTG	TGCAGAGTTGTTTCTTAGTTTACGGATTTGTGAAGGCTGCTCCCAAAATTCCAGGGGTTCAGCAGACTG		36	0.971154	1	0.009901	0.990099	0	0.009901	0	0.019606	0.009803	5.83193	3.33333	1	1	1	1	1	1	1	1	1	1	1	1	1	1	1	1	1	1	1	1	1	1	1	1	1	1	1	1	1	1	1	1	1
100008178|F|0-36:C>T-36:C>T	100008178	TGCAGAGTTGTTTCTTAGTTTACGGATTTGTGAAGGTTGCTCCCAAAATTCCAGGGGTTCAGCAGACTG	TGCAGAGTTGTTTCTTAGTTTACGGATTTGTGAAGGTTGCTCCCAAAATTCCAGGGGTTCAGCAGACTG	36:C>T	36	0.971154	1	0.009901	0.990099	0	0.009901	0	0.019606	0.009803	5.83193	3.33333	1	0	0	0	0	0	0	0	0	0	0	0	0	0	0	0	0	0	0	1	0	0	0	0	0	0	0	0	0	0	0	0	0
100008181|F|0--27:T>G	100008181	TGCAGAGTTGTTTTCTCGATGCAGCCATTTTCTGTCACTGTGTTAGTAAGGTTGCAATGTGAATGACTT	TGCAGAGTTGTTTTCTCGATGCAGCCATTTTCTGTCACTGTGTTAGTAAGGTTGCAATGTGAATGACTT		27	1	1	0.009615	0.990385	0	0.009615	0	0.019046	0.009523	10.02381	5.75	1	1	1	1	1	1	1	1	1	1	1	1	1	1	1	1	1	1	1	1	1	1	1	1	1	1	1	1	1	1	1	1	1
100008181|F|0-27:T>G-27:T>G	100008181	TGCAGAGTTGTTTTCTCGATGCAGCCAGTTTCTGTCACTGTGTTAGTAAGGTTGCAATGTGAATGACTT	TGCAGAGTTGTTTTCTCGATGCAGCCAGTTTCTGTCACTGTGTTAGTAAGGTTGCAATGTGAATGACTT	27:T>G	27	1	1	0.009615	0.990385	0	0.009615	0	0.019046	0.009523	10.02381	5.75	1	0	0	0	0	0	0	0	0	0	0	0	0	0	0	0	0	0	0	0	0	0	0	0	0	0	0	0	0	0	0	0	0
100008182|F|0--62:T>A	100008182	TGCAGAGTTTCAAGACCTGGTCGATCATATCGCCTCTACAGGTAGACCACTTGTCTCATAGGTTAAAAA	TGCAGAGTTTCAAGACCTGGTCGATCATATCGCCTCTACAGGTAGACCACTTGTCTCATAGGTTAAAAA		62	0.985577	1	0.004878	0.995122	0	0.004878	0	0.009709	0.004854	4.93496	3	1	1	1	1	1	1	1	1	1	1	1	1	1	1	1	1	1	1	1	1	1	1	1	1	1	1	1	1	1	1	1	1	1
100008182|F|0-62:T>A-62:T>A	100008182	TGCAGAGTTTCAAGACCTGGTCGATCATATCGCCTCTACAGGTAGACCACTTGTCTCATAGGATAAAAA	TGCAGAGTTTCAAGACCTGGTCGATCATATCGCCTCTACAGGTAGACCACTTGTCTCATAGGATAAAAA	62:T>A	62	0.985577	1	0.004878	0.995122	0	0.004878	0	0.009709	0.004854	4.93496	3	1	0	0	1	0	0	0	0	0	0	0	0	0	0	0	0	0	0	0	0	0	0	0	0	0	0	0	0	0	0	0	0	0
100008184|F|0--65:T>C	100008184	TGCAGAGTTTCGTTTCGGAAATCATGTACGTTCATTGAATCACTAAGTTTACAACTTACGACTTTTGCA	TGCAGAGTTTCGTTTCGGAAATCATGTACGTTCATTGAATCACTAAGTTTACAACTTACGACTTTTGCA		65	1	0.831731	0.759615	0.240385	0.168269	0.591346	0.279909	0.3652	0.322555	7.21905	7.03784	0.95122	1	1	1	1	1	1	1	1	1	1	1	1	0	1	1	1	1	1	1	1	0	0	0	1	0	0	0	1	1	1	1	1
100008184|F|0-65:T>C-65:T>C	100008184	TGCAGAGTTTCGTTTCGGAAATCATGTACGTTCATTGAATCACTAAGTTTACAACTTACGACTTTCGCA	TGCAGAGTTTCGTTTCGGAAATCATGTACGTTCATTGAATCACTAAGTTTACAACTTACGACTTTCGCA	65:T>C	65	1	0.831731	0.759615	0.240385	0.168269	0.591346	0.279909	0.3652	0.322555	7.21905	7.03784	0.95122	0	1	1	1	1	1	0	0	1	1	1	1	1	1	0	1	1	1	1	1	1	1	1	1	1	1	1	0	0	1	0	1
100008185|F|0--67:G>A	100008185	TGCAGAGTTTCTGTGCCATGGGCATAAGTGACATTTTTGTATCCAGTTAGGATCCTTGAGATCCCTAGT	TGCAGAGTTTCTGTGCCATGGGCATAAGTGACATTTTTGTATCCAGTTAGGATCCTTGAGATCCCTAGT		67	1	1	0.033654	0.966346	0	0.033654	0	0.065043	0.032521	21.31746	7.28571	1	1	1	1	1	1	1	1	1	1	1	1	1	1	1	1	1	1	1	1	1	1	1	1	1	1	1	1	1	1	1	1	1
100008185|F|0-67:G>A-67:G>A	100008185	TGCAGAGTTTCTGTGCCATGGGCATAAGTGACATTTTTGTATCCAGTTAGGATCCTTGAGATCCCTAAT	TGCAGAGTTTCTGTGCCATGGGCATAAGTGACATTTTTGTATCCAGTTAGGATCCTTGAGATCCCTAAT	67:G>A	67	1	1	0.033654	0.966346	0	0.033654	0	0.065043	0.032521	21.31746	7.28571	1	0	0	0	0	0	0	0	0	0	0	0	0	0	1	0	0	0	0	0	0	0	0	0	0	0	0	0	0	0	0	0	0
100008187|F|0--32:T>A	100008187	TGCAGAGTTTGGGATGTTCATCGCCGGGTGTTTCCTCTCCCCTCATGACTGCCAGTCACTCATCTCCAG	TGCAGAGTTTGGGATGTTCATCGCCGGGTGTTTCCTCTCCCCTCATGACTGCCAGTCACTCATCTCCAG		32	0.850962	0.988701	0.028249	0.971751	0.011299	0.016949	0.022344	0.054901	0.038622	7.64319	4.4	1	1	-	1	1	1	1	1	1	-	1	1	1	1	1	1	1	1	1	1	1	1	-	-	1	1	1	1	1	-	1	1	1
100008187|F|0-32:T>A-32:T>A	100008187	TGCAGAGTTTGGGATGTTCATCGCCGGGTGTTACCTCTCCCCTCATGACTGCCAGTCACTCATCTCCAG	TGCAGAGTTTGGGATGTTCATCGCCGGGTGTTACCTCTCCCCTCATGACTGCCAGTCACTCATCTCCAG	32:T>A	32	0.850962	0.988701	0.028249	0.971751	0.011299	0.016949	0.022344	0.054901	0.038622	7.64319	4.4	1	0	-	0	0	0	0	0	0	-	0	0	0	0	0	0	0	0	0	0	0	0	-	-	0	0	0	0	0	-	0	0	0
100008191|F|0--24:A>C	100008191	TGCAGAGTTTTCAGTTACAAGTACAGTTGGGCTAGACATTTCAGACCAGATGAGTGTCTAGATATTTCA	TGCAGAGTTTTCAGTTACAAGTACAGTTGGGCTAGACATTTCAGACCAGATGAGTGTCTAGATATTTCA		24	0.9375	0.994872	0.005128	0.994872	0.005128	0	0.010204	0.010204	0.010204	11.79747	6	1	1	1	1	1	1	1	1	1	1	1	1	1	1	1	1	1	1	1	1	1	1	1	1	1	1	1	1	1	1	1	1	1
100008191|F|0-24:A>C-24:A>C	100008191	TGCAGAGTTTTCAGTTACAAGTACCGTTGGGCTAGACATTTCAGACCAGATGAGTGTCTAGATATTTCA	TGCAGAGTTTTCAGTTACAAGTACCGTTGGGCTAGACATTTCAGACCAGATGAGTGTCTAGATATTTCA	24:A>C	24	0.9375	0.994872	0.005128	0.994872	0.005128	0	0.010204	0.010204	0.010204	11.79747	6	1	0	0	0	0	0	0	0	0	0	0	0	0	0	0	0	0	0	0	0	0	0	0	0	0	0	0	0	0	0	0	0	0
100008192|F|0--28:C>G	100008192	TGCAGAGTTTTCTGGTGCCGTTTTGCATCACATCATTTAATGGCATGATGGCAAAATGGCACCATAAAA	TGCAGAGTTTTCTGGTGCCGTTTTGCATCACATCATTTAATGGCATGATGGCAAAATGGCACCATAAAA		28	1	1	0.009615	0.990385	0	0.009615	0	0.019046	0.009523	7.65476	5.5	1	1	1	1	1	1	1	1	1	1	1	1	1	1	1	1	1	1	1	1	1	1	1	1	1	1	1	1	1	1	1	1	1
100008192|F|0-28:C>G-28:C>G	100008192	TGCAGAGTTTTCTGGTGCCGTTTTGCATGACATCATTTAATGGCATGATGGCAAAATGGCACCATAAAA	TGCAGAGTTTTCTGGTGCCGTTTTGCATGACATCATTTAATGGCATGATGGCAAAATGGCACCATAAAA	28:C>G	28	1	1	0.009615	0.990385	0	0.009615	0	0.019046	0.009523	7.65476	5.5	1	0	0	0	0	0	1	0	0	0	0	0	0	0	0	0	0	0	0	0	0	0	0	0	0	0	0	0	0	0	0	0	0
100008194|F|0--19:G>A	100008194	TGCAGAGTTTTTTGGTAGCGTTTGACATGACCCTATATAATGGCATAATAGCCGAAGAAAAATGCTTTA	TGCAGAGTTTTTTGGTAGCGTTTGACATGACCCTATATAATGGCATAATAGCCGAAGAAAAATGCTTTA		19	1	1	0.009615	0.990385	0	0.009615	0	0.019046	0.009523	11.42063	7.33333	1	1	1	1	1	1	1	1	1	1	1	1	1	1	1	1	1	1	1	1	1	1	1	1	1	1	1	1	1	1	1	1	1
100008194|F|0-19:G>A-19:G>A	100008194	TGCAGAGTTTTTTGGTAGCATTTGACATGACCCTATATAATGGCATAATAGCCGAAGAAAAATGCTTTA	TGCAGAGTTTTTTGGTAGCATTTGACATGACCCTATATAATGGCATAATAGCCGAAGAAAAATGCTTTA	19:G>A	19	1	1	0.009615	0.990385	0	0.009615	0	0.019046	0.009523	11.42063	7.33333	1	0	0	0	0	0	0	0	0	0	0	0	0	0	0	0	0	0	0	0	0	0	0	0	0	1	0	0	0	0	0	0	0
100008197|F|0--19:A>T	100008197	TGCAGATAAAAGTAGCTTCACTATATCTCCCCTCTCTTCCGTCACAGCTACAAACAGAGGTGTATAGCC	TGCAGATAAAAGTAGCTTCACTATATCTCCCCTCTCTTCCGTCACAGCTACAAACAGAGGTGTATAGCC		19	0.995192	1	0.004831	0.995169	0	0.004831	0	0.009615	0.004808	7.04781	5	1	1	1	1	1	1	1	1	1	1	1	1	1	1	1	1	1	1	1	1	1	1	1	1	1	1	1	1	1	1	1	1	1
100008197|F|0-19:A>T-19:A>T	100008197	TGCAGATAAAAGTAGCTTCTCTATATCTCCCCTCTCTTCCGTCACAGCTACAAACAGAGGTGTATAGCC	TGCAGATAAAAGTAGCTTCTCTATATCTCCCCTCTCTTCCGTCACAGCTACAAACAGAGGTGTATAGCC	19:A>T	19	0.995192	1	0.004831	0.995169	0	0.004831	0	0.009615	0.004808	7.04781	5	1	0	0	0	0	0	0	0	0	0	0	0	0	0	0	0	0	0	0	0	0	0	0	0	0	0	0	0	0	0	0	0	0
100008201|F|0--47:C>T	100008201	TGCAGATAAACCTGGTCGTTGTGGGGTTGGTGAAATAATATGGAAAGCGACGTTAAACCCGAGCTCAAC	TGCAGATAAACCTGGTCGTTGTGGGGTTGGTGAAATAATATGGAAAGCGACGTTAAACCCGAGCTCAAC		47	0.971154	0.975248	0.133663	0.866337	0.024752	0.108911	0.04828	0.231595	0.139937	4.68201	2.82759	0.9625	1	1	1	1	1	1	1	1	1	-	1	1	1	1	1	1	1	1	1	1	0	1	0	1	1	1	1	1	1	1	1	1
100008201|F|0-47:C>T-47:C>T	100008201	TGCAGATAAACCTGGTCGTTGTGGGGTTGGTGAAATAATATGGAAAGTGACGTTAAACCCGAGCTCAAC	TGCAGATAAACCTGGTCGTTGTGGGGTTGGTGAAATAATATGGAAAGTGACGTTAAACCCGAGCTCAAC	47:C>T	47	0.971154	0.975248	0.133663	0.866337	0.024752	0.108911	0.04828	0.231595	0.139937	4.68201	2.82759	0.9625	0	0	0	0	0	0	0	0	0	-	0	0	0	0	0	0	0	0	0	0	1	0	1	0	0	0	0	0	0	0	0	0
100008202|F|0--56:A>G	100008202	TGCAGATAAAGCATTCATGCTCTAACACGTTTGGGATTACACTTCCAGTGTAAACTACCAATTCTTGTA	TGCAGATAAAGCATTCATGCTCTAACACGTTTGGGATTACACTTCCAGTGTAAACTACCAATTCTTGTA		56	0.966346	1	0.004975	0.995025	0	0.004975	0	0.009901	0.00495	3.37705	3	1	1	1	1	1	1	1	1	1	1	1	1	1	1	1	1	1	1	1	1	1	1	1	1	1	1	1	1	1	1	1	1	-
100008202|F|0-56:A>G-56:A>G	100008202	TGCAGATAAAGCATTCATGCTCTAACACGTTTGGGATTACACTTCCAGTGTAAACTGCCAATTCTTGTA	TGCAGATAAAGCATTCATGCTCTAACACGTTTGGGATTACACTTCCAGTGTAAACTGCCAATTCTTGTA	56:A>G	56	0.966346	1	0.004975	0.995025	0	0.004975	0	0.009901	0.00495	3.37705	3	1	0	0	0	0	0	0	0	0	0	0	0	0	0	0	0	0	0	0	0	0	0	0	0	0	0	0	0	0	0	0	0	-
100008204|F|0--65:A>G	100008204	TGCAGATAAATCACAGTCGAATACAAAGAAATTACTCGATAGTTATTATCCTACGCGAGTTTTTAACCT	TGCAGATAAATCACAGTCGAATACAAAGAAATTACTCGATAGTTATTATCCTACGCGAGTTTTTAACCT		65	1	1	0.168269	0.831731	0	0.168269	0	0.279909	0.139955	24.48413	9.78947	0.963415	1	1	1	1	1	1	1	1	1	1	1	1	1	1	1	1	1	1	1	1	1	1	1	1	1	1	1	1	1	1	1	1
100008204|F|0-65:A>G-65:A>G	100008204	TGCAGATAAATCACAGTCGAATACAAAGAAATTACTCGATAGTTATTATCCTACGCGAGTTTTTAGCCT	TGCAGATAAATCACAGTCGAATACAAAGAAATTACTCGATAGTTATTATCCTACGCGAGTTTTTAGCCT	65:A>G	65	1	1	0.168269	0.831731	0	0.168269	0	0.279909	0.139955	24.48413	9.78947	0.963415	0	0	0	0	0	0	0	0	0	0	0	0	1	1	0	0	0	0	0	0	0	0	1	0	0	0	1	0	1	0	0	1
100008205|F|0--23:T>C	100008205	TGCAGATAAATTAAAACTAAATTTACTTGTTTAAATGAGAAGATTTTAGAATCCGGAGCTGCATATAAG	TGCAGATAAATTAAAACTAAATTTACTTGTTTAAATGAGAAGATTTTAGAATCCGGAGCTGCATATAAG		23	1	1	0.004808	0.995192	0	0.004808	0	0.009569	0.004785	6.31746	6	1	1	1	1	1	1	1	1	1	1	1	1	1	1	1	1	1	1	1	1	1	1	1	1	1	1	1	1	1	1	1	1	1
100008205|F|0-23:T>C-23:T>C	100008205	TGCAGATAAATTAAAACTAAATTCACTTGTTTAAATGAGAAGATTTTAGAATCCGGAGCTGCATATAAG	TGCAGATAAATTAAAACTAAATTCACTTGTTTAAATGAGAAGATTTTAGAATCCGGAGCTGCATATAAG	23:T>C	23	1	1	0.004808	0.995192	0	0.004808	0	0.009569	0.004785	6.31746	6	1	0	0	0	0	0	0	0	0	0	0	0	0	0	0	0	0	0	1	0	0	0	0	0	0	0	0	0	0	0	0	0	0
100008207|F|0--28:T>G	100008207	TGCAGATAACACCGACAGGGGTTACAATTTGACATACAGTGTTACACAGCAGATATATTTTTCAGGAAA	TGCAGATAACACCGACAGGGGTTACAATTTGACATACAGTGTTACACAGCAGATATATTTTTCAGGAAA		28	1	1	0.134615	0.865385	0	0.134615	0	0.232988	0.116494	22.60317	11.75	1	1	1	1	1	1	1	1	1	1	1	1	1	1	1	1	1	1	1	1	1	1	1	1	1	1	1	1	1	1	1	1	1
100008207|F|0-28:T>G-28:T>G	100008207	TGCAGATAACACCGACAGGGGTTACAATGTGACATACAGTGTTACACAGCAGATATATTTTTCAGGAAA	TGCAGATAACACCGACAGGGGTTACAATGTGACATACAGTGTTACACAGCAGATATATTTTTCAGGAAA	28:T>G	28	1	1	0.134615	0.865385	0	0.134615	0	0.232988	0.116494	22.60317	11.75	1	0	0	0	0	0	1	0	0	0	1	0	0	1	0	0	0	0	0	0	0	0	1	0	0	0	0	1	0	0	0	0	0
100008208|F|0--10:A>G	100008208	TGCAGATAACAGCATCTTTTAATATATCTGCAAAAGAGAAATGGATACTAATAAACTCAGTGATGATTT	TGCAGATAACAGCATCTTTTAATATATCTGCAAAAGAGAAATGGATACTAATAAACTCAGTGATGATTT		10	1	0.975962	0.245192	0.754808	0.024038	0.221154	0.046921	0.370146	0.208534	6.85425	4.4127	1	1	1	1	1	1	1	1	1	1	1	1	1	1	1	1	1	1	1	1	1	1	1	1	1	1	1	1	1	1	1	1	1
100008208|F|0-10:A>G-10:A>G	100008208	TGCAGATAACGGCATCTTTTAATATATCTGCAAAAGAGAAATGGATACTAATAAACTCAGTGATGATTT	TGCAGATAACGGCATCTTTTAATATATCTGCAAAAGAGAAATGGATACTAATAAACTCAGTGATGATTT	10:A>G	10	1	0.975962	0.245192	0.754808	0.024038	0.221154	0.046921	0.370146	0.208534	6.85425	4.4127	1	0	0	1	0	1	1	0	0	0	0	0	0	0	0	1	0	0	0	0	0	0	0	0	0	1	0	0	0	1	0	0	0
[truncated: 38,476 more rows]
[truncated: 176 more columns]
