# Supplementary material for: Genomic analyses indicate resilience of a commercially and culturally important marine gastropod snail to climate change
Source: PeerJ. 2023 Nov 23;11:e16498. doi: 10.7717/peerj.16498 (PMC10676721; doi:10.7717/peerj.16498)
Supplement: Supplemental Information 6 [file peerj-11-16498-s006.csv]

individual	ecotype	form	lat	av_SST	av_CHLa	av_EKE	dist	carpark	temp_range
NAM01	Nambucca	smooth	30.642	22.232	2.0319	0.1223	0	0.1	10.23
WOD24	Woody	spiny	29.366	22.339	3.8472	0.0632	0	0.24	9.52
NEW07	Newcastle	spiny	32.928	20.39	2.284	0.0178	0	0.29	9.12
NEW15	Newcastle	spiny	32.928	20.39	2.284	0.0178	0	0.29	9.12
NAM10	Nambucca	smooth	30.642	22.232	2.0319	0.1223	0	0.1	10.23
NAM18	Nambucca	smooth	30.642	22.232	2.0319	0.1223	0	0.1	10.23
HAS01	Hastings	smooth	28.357	23.346	2.1094	0.1391	0	0.13	8.91
HAS09	Hastings	spiny	28.357	23.346	2.1094	0.1391	0	0.13	8.91
HAS17	Hastings	spiny	28.357	23.346	2.1094	0.1391	0	0.13	8.91
HAS25	Hastings	smooth	28.357	23.346	2.1094	0.1391	0	0.13	8.91
WOD08	Woody	spiny	29.366	22.339	3.8472	0.0632	0	0.24	9.52
WOD16	Woody	spiny	29.366	22.339	3.8472	0.0632	0	0.24	9.52
NAM02	Nambucca	smooth	30.642	22.232	2.0319	0.1223	0	0.1	10.23
WOD25	Woody	spiny	29.366	22.339	3.8472	0.0632	0	0.24	9.52
NEW08	Newcastle	spiny	32.928	20.39	2.284	0.0178	0	0.29	9.12
NEW16	Newcastle	spiny	32.928	20.39	2.284	0.0178	0	0.29	9.12
NAM11	Nambucca	smooth	30.642	22.232	2.0319	0.1223	0	0.1	10.23
NAM19	Nambucca	smooth	30.642	22.232	2.0319	0.1223	0	0.1	10.23
HAS02	Hastings	smooth	28.357	23.346	2.1094	0.1391	0	0.13	8.91
HAS10	Hastings	smooth	28.357	23.346	2.1094	0.1391	0	0.13	8.91
HAS18	Hastings	smooth	28.357	23.346	2.1094	0.1391	0	0.13	8.91
WOD01	Woody	spiny	29.366	22.339	3.8472	0.0632	0	0.24	9.52
WOD09	Woody	spiny	29.366	22.339	3.8472	0.0632	0	0.24	9.52
WOD17	Woody	spiny	29.366	22.339	3.8472	0.0632	0	0.24	9.52
NAM04	Nambucca	smooth	30.642	22.232	2.0319	0.1223	0	0.1	10.23
NEW01	Newcastle	smooth	32.928	20.39	2.284	0.0178	0	0.29	9.12
NEW09	Newcastle	spiny	32.928	20.39	2.284	0.0178	0	0.29	9.12
NEW17	Newcastle	smooth	32.928	20.39	2.284	0.0178	0	0.29	9.12
NAM12	Nambucca	smooth	30.642	22.232	2.0319	0.1223	0	0.1	10.23
NAM20	Nambucca	smooth	30.642	22.232	2.0319	0.1223	0	0.1	10.23
HAS03	Hastings	smooth	28.357	23.346	2.1094	0.1391	0	0.13	8.91
HAS11	Hastings	incipient	28.357	23.346	2.1094	0.1391	0	0.13	8.91
HAS19	Hastings	smooth	28.357	23.346	2.1094	0.1391	0	0.13	8.91
WOD02	Woody	spiny	29.366	22.339	3.8472	0.0632	0	0.24	9.52
WOD10	Woody	spiny	29.366	22.339	3.8472	0.0632	0	0.24	9.52
WOD18	Woody	spiny	29.366	22.339	3.8472	0.0632	0	0.24	9.52
NAM05	Nambucca	incipient	30.642	22.232	2.0319	0.1223	0	0.1	10.23
NEW02	Newcastle	smooth	32.928	20.39	2.284	0.0178	0	0.29	9.12
NEW10	Newcastle	spiny	32.928	20.39	2.284	0.0178	0	0.29	9.12
NEW18	Newcastle	incipient	32.928	20.39	2.284	0.0178	0	0.29	9.12
NAM13	Nambucca	smooth	30.642	22.232	2.0319	0.1223	0	0.1	10.23
NAM21	Nambucca	smooth	30.642	22.232	2.0319	0.1223	0	0.1	10.23
HAS04	Hastings	smooth	28.357	23.346	2.1094	0.1391	0	0.13	8.91
HAS12	Hastings	incipient	28.357	23.346	2.1094	0.1391	0	0.13	8.91
HAS20	Hastings	smooth	28.357	23.346	2.1094	0.1391	0	0.13	8.91
WOD03	Woody	smooth	29.366	22.339	3.8472	0.0632	0	0.24	9.52
WOD11	Woody	spiny	29.366	22.339	3.8472	0.0632	0	0.24	9.52
WOD19	Woody	spiny	29.366	22.339	3.8472	0.0632	0	0.24	9.52
NAM06	Nambucca	smooth	30.642	22.232	2.0319	0.1223	0	0.1	10.23
NEW03	Newcastle	smooth	32.928	20.39	2.284	0.0178	0	0.29	9.12
NEW11	Newcastle	spiny	32.928	20.39	2.284	0.0178	0	0.29	9.12
NEW19	Newcastle	spiny	32.928	20.39	2.284	0.0178	0	0.29	9.12
NAM14	Nambucca	spiny	30.642	22.232	2.0319	0.1223	0	0.1	10.23
NAM22	Nambucca	smooth	30.642	22.232	2.0319	0.1223	0	0.1	10.23
HAS05	Hastings	smooth	28.357	23.346	2.1094	0.1391	0	0.13	8.91
HAS13	Hastings	smooth	28.357	23.346	2.1094	0.1391	0	0.13	8.91
HAS21	Hastings	smooth	28.357	23.346	2.1094	0.1391	0	0.13	8.91
WOD04	Woody	spiny	29.366	22.339	3.8472	0.0632	0	0.24	9.52
WOD12	Woody	spiny	29.366	22.339	3.8472	0.0632	0	0.24	9.52
WOD20	Woody	spiny	29.366	22.339	3.8472	0.0632	0	0.24	9.52
NAM07	Nambucca	smooth	30.642	22.232	2.0319	0.1223	0	0.1	10.23
NEW04	Newcastle	smooth	32.928	20.39	2.284	0.0178	0	0.29	9.12
NEW12	Newcastle	spiny	32.928	20.39	2.284	0.0178	0	0.29	9.12
NEW20	Newcastle	smooth	32.928	20.39	2.284	0.0178	0	0.29	9.12
NAM15	Nambucca	incipient	30.642	22.232	2.0319	0.1223	0	0.1	10.23
NAM23	Nambucca	smooth	30.642	22.232	2.0319	0.1223	0	0.1	10.23
HAS06	Hastings	smooth	28.357	23.346	2.1094	0.1391	0	0.13	8.91
HAS14	Hastings	smooth	28.357	23.346	2.1094	0.1391	0	0.13	8.91
HAS22	Hastings	smooth	28.357	23.346	2.1094	0.1391	0	0.13	8.91
WOD05	Woody	spiny	29.366	22.339	3.8472	0.0632	0	0.24	9.52
WOD13	Woody	spiny	29.366	22.339	3.8472	0.0632	0	0.24	9.52
WOD21	Woody	incipient	29.366	22.339	3.8472	0.0632	0	0.24	9.52
NAM08	Nambucca	smooth	30.642	22.232	2.0319	0.1223	0	0.1	10.23
NEW05	Newcastle	smooth	32.928	20.39	2.284	0.0178	0	0.29	9.12
NEW13	Newcastle	spiny	32.928	20.39	2.284	0.0178	0	0.29	9.12
NAM16	Nambucca	smooth	30.642	22.232	2.0319	0.1223	0	0.1	10.23
NAM24	Nambucca	smooth	30.642	22.232	2.0319	0.1223	0	0.1	10.23
HAS07	Hastings	spiny	28.357	23.346	2.1094	0.1391	0	0.13	8.91
HAS15	Hastings	smooth	28.357	23.346	2.1094	0.1391	0	0.13	8.91
HAS23	Hastings	smooth	28.357	23.346	2.1094	0.1391	0	0.13	8.91
WOD06	Woody	spiny	29.366	22.339	3.8472	0.0632	0	0.24	9.52
WOD14	Woody	spiny	29.366	22.339	3.8472	0.0632	0	0.24	9.52
WOD22	Woody	spiny	29.366	22.339	3.8472	0.0632	0	0.24	9.52
NAM09	Nambucca	smooth	30.642	22.232	2.0319	0.1223	0	0.1	10.23
NEW06	Newcastle	smooth	32.928	20.39	2.284	0.0178	0	0.29	9.12
NEW14	Newcastle	spiny	32.928	20.39	2.284	0.0178	0	0.29	9.12
NAM17	Nambucca	smooth	30.642	22.232	2.0319	0.1223	0	0.1	10.23
NAM25	Nambucca	smooth	30.642	22.232	2.0319	0.1223	0	0.1	10.23
HAS08	Hastings	smooth	28.357	23.346	2.1094	0.1391	0	0.13	8.91
HAS16	Hastings	smooth	28.357	23.346	2.1094	0.1391	0	0.13	8.91
HAS24	Hastings	spiny	28.357	23.346	2.1094	0.1391	0	0.13	8.91
WOD07	Woody	spiny	29.366	22.339	3.8472	0.0632	0	0.24	9.52
WOD15	Woody	spiny	29.366	22.339	3.8472	0.0632	0	0.24	9.52
WOD23	Woody	spiny	29.366	22.339	3.8472	0.0632	0	0.24	9.52
NEW21	Newcastle	spiny	32.928	20.39	2.284	0.0178	0	0.29	9.12
SSI10	South Solitary	incipient	30.205	22.423	0.9517	0.1204	10	8.13	10.17
SSI18	South Solitary	smooth	30.205	22.423	0.9517	0.1204	10	8.13	10.17
SSI26	South Solitary	incipient	30.205	22.423	0.9517	0.1204	10	8.13	10.17
NEW29	Newcastle	incipient	32.928	20.39	2.284	0.0178	0	0.29	9.12
CHE07	Crowdy	smooth	31.84	21.337	2.7083	0.082	0	0.29	9.94
CHE15	Crowdy	smooth	31.84	21.337	2.7083	0.082	0	0.29	9.94
SPS01	Split Solitary	spiny	30.24	22.366	2.0323	0.0741	3	2.83	10.14
SPS09	Split Solitary	spiny	30.24	22.366	2.0323	0.0741	3	2.83	10.14
SPS17	Split Solitary	spiny	30.24	22.366	2.0323	0.0741	3	2.83	10.14
SPS25	Split Solitary	spiny	30.24	22.366	2.0323	0.0741	3	2.83	10.14
SSI02	South Solitary	spiny	30.205	22.423	0.9517	0.1204	10	8.13	10.17
NEW22	Newcastle	spiny	32.928	20.39	2.284	0.0178	0	0.29	9.12
SSI11	South Solitary	incipient	30.205	22.423	0.9517	0.1204	10	8.13	10.17
SSI19	South Solitary	incipient	30.205	22.423	0.9517	0.1204	10	8.13	10.17
JB01	Jervis Bay	smooth	35.048	19.46	2.9248	0.0311	0	0.44	10.24
NEW30	Newcastle	smooth	32.928	20.39	2.284	0.0178	0	0.29	9.12
CHE08	Crowdy	spiny	31.84	21.337	2.7083	0.082	0	0.29	9.94
CHE16	Crowdy	smooth	31.84	21.337	2.7083	0.082	0	0.29	9.94
SPS02	Split Solitary	spiny	30.24	22.366	2.0323	0.0741	3	2.83	10.14
SPS10	Split Solitary	spiny	30.24	22.366	2.0323	0.0741	3	2.83	10.14
SPS18	Split Solitary	spiny	30.24	22.366	2.0323	0.0741	3	2.83	10.14
SPS26	Split Solitary	spiny	30.24	22.366	2.0323	0.0741	3	2.83	10.14
SSI03	South Solitary	smooth	30.205	22.423	0.9517	0.1204	10	8.13	10.17
NEW23	Newcastle	incipient	32.928	20.39	2.284	0.0178	0	0.29	9.12
SSI12	South Solitary	spiny	30.205	22.423	0.9517	0.1204	10	8.13	10.17
SSI20	South Solitary	smooth	30.205	22.423	0.9517	0.1204	10	8.13	10.17
JB02	Jervis Bay	spiny	35.048	19.46	2.9248	0.0311	0	0.44	10.24
CHE1	Crowdy	smooth	31.84	21.337	2.7083	0.082	0	0.29	9.94
CHE9	Crowdy	incipient	31.84	21.337	2.7083	0.082	0	0.29	9.94
CHE17	Crowdy	smooth	31.84	21.337	2.7083	0.082	0	0.29	9.94
SPS03	Split Solitary	spiny	30.24	22.366	2.0323	0.0741	3	2.83	10.14
SPS11	Split Solitary	spiny	30.24	22.366	2.0323	0.0741	3	2.83	10.14
SPS19	Split Solitary	spiny	30.24	22.366	2.0323	0.0741	3	2.83	10.14
SPS27	Split Solitary	spiny	30.24	22.366	2.0323	0.0741	3	2.83	10.14
SSI04	South Solitary	spiny	30.205	22.423	0.9517	0.1204	10	8.13	10.17
NEW24	Newcastle	smooth	32.928	20.39	2.284	0.0178	0	0.29	9.12
SSI13	South Solitary	smooth	30.205	22.423	0.9517	0.1204	10	8.13	10.17
SSI21	South Solitary	spiny	30.205	22.423	0.9517	0.1204	10	8.13	10.17
JB03	Jervis Bay	smooth	35.048	19.46	2.9248	0.0311	0	0.44	10.24
CHE2	Crowdy	smooth	31.84	21.337	2.7083	0.082	0	0.29	9.94
CHE10	Crowdy	incipient	31.84	21.337	2.7083	0.082	0	0.29	9.94
CHE18	Crowdy	smooth	31.84	21.337	2.7083	0.082	0	0.29	9.94
SPS04	Split Solitary	spiny	30.24	22.366	2.0323	0.0741	3	2.83	10.14
SPS12	Split Solitary	spiny	30.24	22.366	2.0323	0.0741	3	2.83	10.14
SPS20	Split Solitary	spiny	30.24	22.366	2.0323	0.0741	3	2.83	10.14
SPS28	Split Solitary	spiny	30.24	22.366	2.0323	0.0741	3	2.83	10.14
SSI05	South Solitary	incipient	30.205	22.423	0.9517	0.1204	10	8.13	10.17
NEW25	Newcastle	spiny	32.928	20.39	2.284	0.0178	0	0.29	9.12
SSI14	South Solitary	spiny	30.205	22.423	0.9517	0.1204	10	8.13	10.17
SSI22	South Solitary	spiny	30.205	22.423	0.9517	0.1204	10	8.13	10.17
JB04	Jervis Bay	smooth	35.048	19.46	2.9248	0.0311	0	0.44	10.24
CHE03	Crowdy	smooth	31.84	21.337	2.7083	0.082	0	0.29	9.94
CHE11	Crowdy	incipient	31.84	21.337	2.7083	0.082	0	0.29	9.94
CHE19	Crowdy	incipient	31.84	21.337	2.7083	0.082	0	0.29	9.94
SPS05	Split Solitary	spiny	30.24	22.366	2.0323	0.0741	3	2.83	10.14
SPS13	Split Solitary	spiny	30.24	22.366	2.0323	0.0741	3	2.83	10.14
SPS21	Split Solitary	spiny	30.24	22.366	2.0323	0.0741	3	2.83	10.14
SPS29	Split Solitary	spiny	30.24	22.366	2.0323	0.0741	3	2.83	10.14
SSI06	South Solitary	spiny	30.205	22.423	0.9517	0.1204	10	8.13	10.17
NEW26	Newcastle	spiny	32.928	20.39	2.284	0.0178	0	0.29	9.12
SSI15	South Solitary	spiny	30.205	22.423	0.9517	0.1204	10	8.13	10.17
SSI23	South Solitary	spiny	30.205	22.423	0.9517	0.1204	10	8.13	10.17
JB05	Jervis Bay	smooth	35.048	19.46	2.9248	0.0311	0	0.44	10.24
CHE04	Crowdy	incipient	31.84	21.337	2.7083	0.082	0	0.29	9.94
CHE12	Crowdy	incipient	31.84	21.337	2.7083	0.082	0	0.29	9.94
CHE20	Crowdy	smooth	31.84	21.337	2.7083	0.082	0	0.29	9.94
SPS06	Split Solitary	spiny	30.24	22.366	2.0323	0.0741	3	2.83	10.14
SPS14	Split Solitary	spiny	30.24	22.366	2.0323	0.0741	3	2.83	10.14
SPS22	Split Solitary	spiny	30.24	22.366	2.0323	0.0741	3	2.83	10.14
SPS30	Split Solitary	incipient	30.24	22.366	2.0323	0.0741	3	2.83	10.14
SS0I7	South Solitary	smooth	30.205	22.423	0.9517	0.1204	10	8.13	10.17
NEW27	Newcastle	incipient	32.928	20.39	2.284	0.0178	0	0.29	9.12
SSI16	South Solitary	incipient	30.205	22.423	0.9517	0.1204	10	8.13	10.17
SSI24	South Solitary	spiny	30.205	22.423	0.9517	0.1204	10	8.13	10.17
CHE05	Crowdy	smooth	31.84	21.337	2.7083	0.082	0	0.29	9.94
CHE13	Crowdy	smooth	31.84	21.337	2.7083	0.082	0	0.29	9.94
CHE24	Crowdy	smooth	31.84	21.337	2.7083	0.082	0	0.29	9.94
SPS07	Split Solitary	spiny	30.24	22.366	2.0323	0.0741	3	2.83	10.14
SPS15	Split Solitary	spiny	30.24	22.366	2.0323	0.0741	3	2.83	10.14
SPS23	Split Solitary	spiny	30.24	22.366	2.0323	0.0741	3	2.83	10.14
SSI08	South Solitary	spiny	30.205	22.423	0.9517	0.1204	10	8.13	10.17
NEW28	Newcastle	incipient	32.928	20.39	2.284	0.0178	0	0.29	9.12
SSI17	South Solitary	incipient	30.205	22.423	0.9517	0.1204	10	8.13	10.17
SSI25	South Solitary	spiny	30.205	22.423	0.9517	0.1204	10	8.13	10.17
CHE06	Crowdy	smooth	31.84	21.337	2.7083	0.082	0	0.29	9.94
CHE14	Crowdy	smooth	31.84	21.337	2.7083	0.082	0	0.29	9.94
CHE25	Crowdy	smooth	31.84	21.337	2.7083	0.082	0	0.29	9.94
SPS08	Split Solitary	spiny	30.24	22.366	2.0323	0.0741	3	2.83	10.14
SPS16	Split Solitary	spiny	30.24	22.366	2.0323	0.0741	3	2.83	10.14
SPS24	Split Solitary	spiny	30.24	22.366	2.0323	0.0741	3	2.83	10.14
SSI01	South Solitary	spiny	30.205	22.423	0.9517	0.1204	10	8.13	10.17
SSI09	South Solitary	spiny	30.205	22.423	0.9517	0.1204	10	8.13	10.17
JB06	Jervis Bay	smooth	35.048	19.46	2.9248	0.0311	0	0.44	10.24
JB14	Jervis Bay	spiny	35.048	19.46	2.9248	0.0311	0	0.44	10.24
JB22	Jervis Bay	spiny	35.048	19.46	2.9248	0.0311	0	0.44	10.24
JB07	Jervis Bay	smooth	35.048	19.46	2.9248	0.0311	0	0.44	10.24
JB15	Jervis Bay	smooth	35.048	19.46	2.9248	0.0311	0	0.44	10.24
JB23	Jervis Bay	spiny	35.048	19.46	2.9248	0.0311	0	0.44	10.24
JB08	Jervis Bay	spiny	35.048	19.46	2.9248	0.0311	0	0.44	10.24
JB16	Jervis Bay	spiny	35.048	19.46	2.9248	0.0311	0	0.44	10.24
JB24	Jervis Bay	spiny	35.048	19.46	2.9248	0.0311	0	0.44	10.24
JB09	Jervis Bay	spiny	35.048	19.46	2.9248	0.0311	0	0.44	10.24
JB17	Jervis Bay	spiny	35.048	19.46	2.9248	0.0311	0	0.44	10.24
JB25	Jervis Bay	spiny	35.048	19.46	2.9248	0.0311	0	0.44	10.24
JB10	Jervis Bay	spiny	35.048	19.46	2.9248	0.0311	0	0.44	10.24
JB18	Jervis Bay	spiny	35.048	19.46	2.9248	0.0311	0	0.44	10.24
JB11	Jervis Bay	spiny	35.048	19.46	2.9248	0.0311	0	0.44	10.24
JB19	Jervis Bay	smooth	35.048	19.46	2.9248	0.0311	0	0.44	10.24
JB12	Jervis Bay	spiny	35.048	19.46	2.9248	0.0311	0	0.44	10.24
JB20	Jervis Bay	spiny	35.048	19.46	2.9248	0.0311	0	0.44	10.24
JB13	Jervis Bay	spiny	35.048	19.46	2.9248	0.0311	0	0.44	10.24
JB21	Jervis Bay	spiny	35.048	19.46	2.9248	0.0311	0	0.44	10.24
